# Supplementary material for: Exploring the virulence gene interactome with CRISPR/dCas9 in the human malaria parasite
Source: Mol Syst Biol. 2020 Aug 20;16(8):e9569. doi: 10.15252/msb.20209569 (PMC7440042; doi:10.15252/msb.20209569)
Supplement: Supplementary file 2 — Table EV1 [file MSB-16-e9569-s002.xlsx]

## Sheet: Table EV1
Table EV1: dCas9 binding site information and definition of dCas9 ChIP-seq peaks at sgRNA-targeted var gene promoters
		Targeted Binding		sgRNA binding site		# sgRNA mismatch	Fold enrichment [ChIP/Input]	q-value	Enrichment ratio [log10 likelihood over control]	SPE2/SIP2 Site
var Gene	var Type	Predicted	Actual	Start	End
PF3D7_0100100	B	X	X	29446	29469	0	21.5615	4.35552e-267	97.6751	X
PF3D7_0200100	B	X	X	25170	25193	0	20.683	7.53494e-276	140.457	X
PF3D7_0223500	B	X	X	923682	923705	0	19.433	8.65107e-269	119.591	X
PF3D7_0300100	B	X		36911	36934	0	-	-	-	X
PF3D7_0324900	B	X	X	1038295	1038318	0	18.387	1.73996e-262	109.068	X
PF3D7_0400100	B	X	X	28649	28672	0	21.4348	7.06513e-277	113.212	X
PF3D7_0413100	B/C	X	X	599887	599910	0	22.9329	2.22009e-289	123.899
PF3D7_0426000	B	X	X	1180273	1180296	0	20.5428	1.05167e-276	152.514	X
PF3D7_0600200	A/B	X	X	3440	3463	0	22.552	3.37583e-284	115.925
PF3D7_0700100	B	X	X	20246	20269	0	22.8567	3.0621e-289	133.23	X
PF3D7_0712400	B/C	X	X	559123	559146	0	20.113	3.73947e-273	112.063
PF3D7_0833500	B	X	X	1443495	1443518	0	20.0176	3.68528e-269	129.438	X
PF3D7_0900100	B	X	X	20009	20032	0	20.007	1.6812e-272	206.773	X
PF3D7_0937800	B	X	X	1503377	1503400	0	21.0976	3.82728e-280	114.05	X
PF3D7_1000100	B	X	X	28425	28448	0	20.5417	5.54179e-275	138.693	X
PF3D7_1100100	B	X		24098	24121	0	-	-	-	X
PF3D7_1219300	B/C	X	X	774239	774262	0	17.3334	6.94432e-255	114.651
PF3D7_1240400	B/C	X	X	1704454	1704477	0	17.6064	7.0661e-257	94.476
PF3D7_1255200	B	X	X	2248996	2249019	0	15.9332	3.10849e-243	133.318	X
PF3D7_1209900	off-target		X	449756	450056	5	9.77336	2.34428e-134	52.5205

## Sheet: EV1 Legend
dCas9 binding site information and ChIP-seq enrichment at promoter-targeted var genes. dCas9 ChIP-seq peaks were called with macs2 (Zhang et al, 2008). For each significant peak, fold enrichment at peak summit (ChIP/input DNA), q-value (Benjamini-Hochberg corrected p-value), and enrichment ratio (targeted/non-targeted dCas9 ratio of ChIP/Input DNA) was determined for each significant peak. The lo…
