# Supplementary material for: Exploring the virulence gene interactome with CRISPR/dCas9 in the human malaria parasite
Source: Mol Syst Biol. 2020 Aug 20;16(8):e9569. doi: 10.15252/msb.20209569 (PMC7440042; doi:10.15252/msb.20209569)
Supplement: Supplementary file 3 — Table EV2 [file MSB-16-e9569-s003.xlsx]

## Sheet: Table EV2
Table EV2: dCas9 binding site information and definition of dCas9 ChIP-seq peaks at sgRNA-targeted var gene introns
		Targeted Binding		sgRNA binding site		# sgRNA mismatch	Fold enrichment [ChIP/Input]	q-value	Enrichment ratio [log10 likelihood over control]
var Gene	var Type	Predicted	Actual	Start	End
PF3D7_0400100	B	X	X	36070	36093	0	11.1352	2.48205e-95	106.733
PF3D7_0400200	Pseudo	X	X	38783	38806	0	6.74384	1.06795e-40	74.3725
PF3D7_0412700	C	X	X	563115	563138	0	9.72368	2.0274e-76	67.498
PF3D7_0412900	C	X*	X*	578335, 578417	578358, 578440	0	7.21434	6.8135e-46	55.5411
PF3D7_0413100	B/C	X*	X*	593474, 593556	593497, 593579	0	8.62584	1.53232e-62	70.6939
PF3D7_0426000	B	X	X	1174529	1174552	0	16.3415	5.31753e-174	99.1122
PF3D7_0500100	B		X*	27041, 27083	27064, 27106	2 and 1	11.9978	2.20501e-107	97.7939
PF3D7_0617400	C	X*	X*	724272, 724317	724295, 724340	0	8.38101	4.71759e-66	111.455
PF3D7_0711700	C	X		513467	513490	0	-	-	-
PF3D7_0712600	C	X	X	568177	568200	0	4.60098	4.78344e-22	37.2239
PF3D7_0733000	B	X		1419166	1419189	0	-	-	-
PF3D7_0800300	A/B	X	X	49507	49530	0	6.82226	1.4951e-41	53.3941
PF3D7_0900100	B	X	X	26229	26252	0	8.46901	1.28195e-60	166.778
PF3D7_1219300	B/C	X		1741774	1741797	0	-	-	-
PF3D7_1240900	C	X	X	768168	768191	0	2.15356	0.000837298	42.4985
PF3D7_1300100	B		X	27349	27372	1	11.3704	1.38462e-98	51.419

## Sheet: EV2 Legend
dCas9 binding site information and ChIP-seq enrichment at intron-targeted var genes. dCas9 ChIP-seq peaks were called with macs2 (Zhang et al, 2008). For each significant peak, fold enrichment at peak summit (ChIP/input DNA), q-value (Benjamini-Hochberg corrected p-value), and enrichment ratio (targeted/non-targeted dCas9 ratio of ChIP/Input DNA) was determined for each significant peak. The lowe…
