# Supplementary material for: Exploring the virulence gene interactome with CRISPR/dCas9 in the human malaria parasite
Source: Mol Syst Biol. 2020 Aug 20;16(8):e9569. doi: 10.15252/msb.20209569 (PMC7440042; doi:10.15252/msb.20209569)
Supplement: Supplementary file 4 — Table EV3 [file MSB-16-e9569-s004.xlsx]

## Sheet: Table EV3
Table EV3: Transcript enrichment in the promoter-targeted dCas9 immunoprecipitation over the non-targeted dCas9 Control
Gene	Gene Description	Fold Enrichment	Targeted by Promoter dCas9
PF3D7_1240400	erythrocyte membrane protein 1, PfEMP1	2.9212	X
PF3D7_0712400	erythrocyte membrane protein 1, PfEMP1	2.51117	X
PF3D7_0100100	erythrocyte membrane protein 1, PfEMP1	2.35535	X
PF3D7_0413100	erythrocyte membrane protein 1, PfEMP1	2.32463	X
PF3D7_0600200	erythrocyte membrane protein 1, PfEMP1	2.28677	X
PF3D7_1219300	erythrocyte membrane protein 1, PfEMP1	2.19559	X
PF3D7_0223500	erythrocyte membrane protein 1, PfEMP1	2.08505	X
PF3D7_0200100	erythrocyte membrane protein 1, PfEMP1	2.07112	X
PF3D7_0833500	erythrocyte membrane protein 1, PfEMP1	2.04649	X
PF3D7_0426000	erythrocyte membrane protein 1, PfEMP1	2.01504	X
PF3D7_0531800	5.8S ribosomal RNA	1.95189
PF3D7_1000100	erythrocyte membrane protein 1, PfEMP1	1.88089	X
PF3D7_0700100	erythrocyte membrane protein 1, PfEMP1	1.86048	X
PF3D7_0832200	Plasmodium exported protein (PHISTa-like), unknown function	1.78398
PF3D7_0324900	erythrocyte membrane protein 1, PfEMP1	1.78291	X
PF3D7_1255200	erythrocyte membrane protein 1, PfEMP1	1.77913	X
PF3D7_0937800	erythrocyte membrane protein 1, PfEMP1	1.77455	X
PF3D7_0900100	erythrocyte membrane protein 1, PfEMP1	1.7713	X
PF3D7_0936800	Plasmodium exported protein (PHISTc), unknown function	1.68064
PF3D7_0720200	conserved protein, unknown function	1.60846
PF3D7_0301700	Plasmodium exported protein, unknown function	1.59182
PF3D7_1353500	RNA polymerase II transcription factor B subunit 4, putative	1.55289
PF3D7_1434200	calmodulin	1.54297
PF3D7_0626840	small nucleolar RNA snoR35	1.53491
PF3D7_0928400	conserved protein, unknown function	1.50978
PF3D7_0803900	C/D small nucleolar RNA	1.50181
PF3D7_1232400	CWC16 domain-containing protein, putative	1.50023
PF3D7_0400100	erythrocyte membrane protein 1, PfEMP1	1.48382
PF3D7_1460300	60S ribosomal protein L29, putative	1.46464
PF3D7_1219400	erythrocyte membrane protein 1 (PfEMP1), pseudogene	1.44289
PF3D7_1365200	conserved protein, unknown function	1.44139
PF3D7_0708300	EKC/KEOPS complex subunit BUD32	1.43385
PF3D7_0930400	zinc finger protein, putative	1.42821
PF3D7_0219300	conserved Plasmodium protein, unknown function	1.40877
PF3D7_1208600	mitochondrial import inner membrane translocase subunit TIM10, putative	1.40189
PF3D7_1020000	RNA-binding protein 34, putative	1.37316
PF3D7_0218500	small nuclear ribonucleoprotein Sm D2, putative	1.37152
PF3D7_1366000	conserved Plasmodium protein, unknown function	1.35352
PF3D7_1015200	cysteine--tRNA ligase	1.35315
PF3D7_0416700	CDGSH iron-sulfur domain-containing protein, putative	1.35234
PF3D7_1367000	suppressor of kinetochore protein 1, putative	1.35171
PF3D7_0407200	peptidyl-tRNA hydrolase 2, putative	1.34725
PF3D7_0217300	AP-2 complex subunit sigma, putative	1.33845
PF3D7_1233100	conserved protein, unknown function	1.33533
PF3D7_1407500	multifunctional methyltransferase subunit TRM112, putative	1.33476
PF3D7_1433000	H/ACA ribonucleoprotein complex subunit 3, putative	1.33245
PF3D7_0913000	conserved protein, unknown function	1.33175
PF3D7_1203100	conserved Plasmodium protein, unknown function	1.32922
PF3D7_0910600	SNARE protein	1.32369
PF3D7_0707000	tRNA Lysine	1.31607
PF3D7_0216200	conserved Plasmodium protein, unknown function	1.31389
PF3D7_0909800	small nuclear ribonucleoprotein Sm D3, putative	1.31099
PF3D7_0530100	SNARE protein, putative	1.31086
PF3D7_0204200	conserved Plasmodium protein, unknown function	1.30958
PF3D7_0930600	peptidyl-prolyl cis-trans isomerase	1.30879
PF3D7_0708100	DNA-directed RNA polymerases I, II, and III subunit RPABC5, putative	1.30704
PF3D7_0524500	conserved Plasmodium protein, unknown function	1.30571
PF3D7_1124400	U6 snRNA-associated Sm-like protein LSm1, putative	1.30542
PF3D7_1307000	exosome complex component RRP40, putative	1.30476
PF3D7_1443300	U6 snRNA-associated Sm-like protein LSm5, putative	1.30383
PF3D7_0822100	mediator of RNA polymerase II transcription subunit 7, putative	1.30203
PF3D7_0718900	conserved Plasmodium protein, unknown function	1.30197
PF3D7_1249700	conserved Plasmodium protein, unknown function	1.30195
PF3D7_0416000	RNA-binding protein, putative	1.30144
PF3D7_1367100	U1 small nuclear ribonucleoprotein 70 kDa homolog, putative	1.29815
PF3D7_1035800	probable protein, unknown function	1.29653
PF3D7_0714700	tRNA Asparagine	1.29552
PF3D7_1364800	DNA-directed RNA polymerases I, II, and III subunit RPABC1, putative	1.29448
PF3D7_1200600	erythrocyte membrane protein 1, PfEMP1	1.2933
PF3D7_1246800	signal recognition particle receptor subunit beta, putative	1.29253
PF3D7_0305400	conserved protein, unknown function	1.29087
PF3D7_1253300	Plasmodium exported protein (PHISTa), unknown function, pseudogene	1.28969
PF3D7_1315800	transcription factor MYB1	1.28537
PF3D7_1321400	palmitoyltransferase DHHC8, putative	1.28453
PF3D7_0610100	pre-mRNA-splicing factor SLU7, putative	1.28243
PF3D7_1425700	conserved Plasmodium protein, unknown function	1.28195
PF3D7_1007500	conserved Plasmodium protein, unknown function	1.27891
PF3D7_0111600	conserved Plasmodium protein, unknown function	1.27823
PF3D7_0632500	erythrocyte membrane protein 1, PfEMP1	1.27624
PF3D7_0302300	erythrocyte membrane protein 1 (PfEMP1), pseudogene	1.27572
PF3D7_1303100	methyltransferase, putative	1.27433
PF3D7_0419800	60S ribosomal protein L7ae/L30e, putative	1.27381
PF3D7_0418700	RNA-binding protein NOB1, putative	1.27238
PF3D7_1412300	nuclear transport factor 2, putative	1.27195
PF3D7_0520300	U6 snRNA-associated Sm-like protein LSm2, putative	1.27191
PF3D7_0906890	conserved Plasmodium protein, unknown function	1.27112
PF3D7_1305900	conserved Plasmodium protein, unknown function	1.27086
PF3D7_0814900	superoxide dismutase [Fe]	1.26941
PF3D7_0724400	mitochondrial import inner membrane translocase subunit TIM14, putative	1.26898
PF3D7_0511700	EKC/KEOPS complex subunit CGI121	1.26734
PF3D7_0418500	trafficking protein particle complex subunit 3, putative	1.26447
PF3D7_1125200	conserved Plasmodium protein, unknown function	1.26413
PF3D7_1028000	methyltransferase, putative	1.26131
PF3D7_1469000	translation initiation factor IF-1	1.26104
PF3D7_0806900	conserved protein, unknown function	1.25983
PF3D7_1440900	conserved Plasmodium protein, unknown function	1.25743
PF3D7_1418000	ubiquitin fusion degradation protein 1, putative	1.25611
PF3D7_1311000	protein ISD11	1.25604
PF3D7_0507800	conserved protein, unknown function	1.25382
PF3D7_0109700	rRNA biogenesis protein RRP36, putative	1.25302
PF3D7_1410500	conserved Plasmodium protein, unknown function	1.25088
PF3D7_1454600	mitochondrial ribosomal protein S11 precursor, putative	1.24944
PF3D7_0928300	conserved Plasmodium protein, unknown function	1.24902
PF3D7_1441000	cytoplasmic tRNA 2-thiolation protein 2, putative	1.24781
PF3D7_0925200	ribosomal RNA-processing protein 8, putative	1.24678
PF3D7_0617500	rifin, pseudogene	1.24573
PF3D7_1310500	ER membrane protein complex subunit 7, putative	1.24572
PF3D7_0928500	conserved Plasmodium protein, unknown function	1.24312
PF3D7_0408300	zinc finger Ran-binding domain-containing protein 2, putative	1.24282
PF3D7_1364500	exosome complex component RRP45, putative	1.24155
PF3D7_0104500	conserved protein, unknown function	1.23975
PF3D7_1222500	diphthine--ammonia ligase, putative	1.23956
PF3D7_1458200	conserved Plasmodium protein, unknown function	1.23923
PF3D7_0714000	histone H2B variant	1.2382
PF3D7_0914600	transcription elongation factor 1, putative	1.23707
PF3D7_0217700	E2F-associated phosphoprotein, putative	1.23372
PF3D7_1345700	isocitrate dehydrogenase [NADP], mitochondrial	1.23266
PF3D7_1239300	conserved Plasmodium protein, unknown function	1.23251
PF3D7_0218700	pre-mRNA-processing protein 45, putative	1.23205
PF3D7_0403200	pre-mRNA splicing factor, putative	1.23181
PF3D7_1410000	ER membrane protein complex subunit 2, putative	1.23171
PF3D7_1142500	60S ribosomal protein L28	1.23108
PF3D7_1320900	RNA-binding protein, putative	1.2308
PF3D7_1122200	JmjC domain-containing protein, putative	1.23057
PF3D7_0623200	ferredoxin--NADP reductase	1.22689
PF3D7_0710800	protein transport protein USE1, putative	1.22625
PF3D7_1139900	ER membrane protein complex subunit 8, putative	1.22602
PF3D7_0502200	protein Mpv17, putative	1.22559
PF3D7_1107000	U6 snRNA-associated Sm-like protein LSm4, putative	1.22518
PF3D7_0934500	V-type proton ATPase subunit E, putative	1.22437
PF3D7_0109200	cleavage and polyadenylation specificity factor subunit 5, putative	1.22418
PF3D7_0111700	conserved protein, unknown function	1.22407
PF3D7_0402400	Plasmodium exported protein, unknown function	1.22352
PF3D7_1124800	ribosome biogenesis regulatory protein, putative	1.22321
PF3D7_1225400	rRNA-processing protein, putative	1.22212
PF3D7_0306300	glutaredoxin 1	1.2221
PF3D7_1463700	cyclin 1	1.22178
PF3D7_0830700	Plasmodium exported protein (hyp9), unknown function	1.22163
PF3D7_1214400	ER membrane protein complex subunit 6, putative	1.2211
PF3D7_0812700	U1 small nuclear ribonucleoprotein C, putative	1.22063
PF3D7_0829300	U6 snRNA-associated Sm-like protein LSm8, putative	1.21991
PF3D7_1229400	macrophage migration inhibitory factor	1.21936
PF3D7_1143400	translation initiation factor eIF-1A, putative	1.21794
PF3D7_0319500	RNA-binding protein, putative	1.21675
PF3D7_0915600	conserved Plasmodium protein, unknown function	1.21595
PF3D7_1002400	transformer-2 protein homolog beta, putative	1.21451
PF3D7_1306400	26S protease regulatory subunit 10B, putative	1.21433
PF3D7_1464200	zinc finger protein, putative	1.2138
PF3D7_0305000	elongation factor Ts	1.21329
PF3D7_1366800	phosphatidylserine synthase, putative	1.21312
PF3D7_0825500	protein KRI1, putative	1.21269
PF3D7_1421000	DIX domain-containing protein, putative	1.21074
PF3D7_0907200	GTPase-activating protein, putative	1.20952
PF3D7_1246400	myosin A tail domain interacting protein	1.20913
PF3D7_0215100	RING zinc finger protein, putative	1.20787
PF3D7_0718500	prefoldin subunit 3, putative	1.20437
PF3D7_1001100	acyl-CoA binding protein, isoform 1, ACBP1	1.20421
PF3D7_0208700	conserved Plasmodium protein, unknown function, unspecified product	1.20411
PF3D7_1321200	conserved protein, unknown function	1.20354
PF3D7_0830500	sporozoite and liver stage tryptophan-rich protein, putative	1.20348
PF3D7_0506700	GTPase-activating protein, putative	1.20238
PF3D7_1469300	pre-rRNA-processing protein PNO1, putative	1.20006
PF3D7_1350900	AP2 domain transcription factor AP2-O4, putative	1.19998
PF3D7_0201600	PHISTb domain-containing RESA-like protein 1	1.19986
PF3D7_0511000	translationally-controlled tumor protein homolog	1.19923
PF3D7_1218400	triose or hexose phosphate/phosphate translocator, putative	1.19917
PF3D7_1342400	casein kinase II beta chain	1.19764
PF3D7_0505800	small ubiquitin-related modifier	1.19735
PF3D7_1004800	ADP/ATP carrier protein, putative	1.19724
PF3D7_1108600	endoplasmic reticulum-resident calcium binding protein	1.19692
PF3D7_1128100	prefoldin subunit 5, putative	1.19688
PF3D7_1129800	conserved Plasmodium protein, unknown function	1.19683
PF3D7_1415800	ribosomal RNA small subunit methyltransferase A1	1.19474
PF3D7_0712300	erythrocyte membrane protein 1, PfEMP1	1.19403
PF3D7_1463000	mediator of RNA polymerase II transcription subunit 20, putative	1.19366
PF3D7_0322100	mRNA-capping enzyme subunit beta	1.1935
PF3D7_0501000	Plasmodium exported protein, unknown function	1.19276
PF3D7_0527200	ubiquitin carboxyl-terminal hydrolase 14	1.1925
PF3D7_1118100	AP-1 complex subunit sigma, putative	1.19159
PF3D7_0910500	DNA repair protein REV1, putative	1.19157
PF3D7_1005100	U3 small nucleolar RNA-associated protein 25, putative	1.19156
PF3D7_1231500	mitosis protein dim1, putative	1.1912
PF3D7_1304400	PUB domain-containing protein, putative	1.19085
PF3D7_0522000	conserved Plasmodium protein, unknown function	1.19061
PF3D7_0714500	transcription elongation factor s-II, putative	1.19039
PF3D7_1315700	tRNA (adenine(58)-N(1))-methyltransferase catalytic subunit TRM61, putative	1.19026
PF3D7_0810500	protein phosphatase PPM7, putative	1.19012
PF3D7_0608500	proteasome subunit alpha type-2, putative	1.18992
PF3D7_0807000	YEATS domain-containing protein, putative	1.18751
PF3D7_1116300	peptidyl-prolyl cis-trans isomerase	1.18706
PF3D7_0713700	conserved Plasmodium protein, unknown function	1.18699
PF3D7_1474500	splicing factor 3A subunit 1, putative	1.18695
PF3D7_1118600	histone acetyltransferase MYST	1.18596
PF3D7_1434700	mitochondrial import inner membrane translocase subunit TIM17, putative	1.18494
PF3D7_0931400	PUB domain-containing protein, putative	1.1844
PF3D7_1430400	autophagy protein 5, putative	1.18437
PF3D7_1452700	U1 snRNP-associated protein, putative	1.18326
PF3D7_0522800	pre-mRNA-splicing factor BUD31, putative	1.18319
PF3D7_1401500	esterase, putative	1.18245
PF3D7_1306900	U1 small nuclear ribonucleoprotein A, putative	1.18145
PF3D7_0714900	tRNA Serine	1.18129
PF3D7_0203700	protein MAK16, putative	1.18065
PF3D7_1464900	ATP-dependent zinc metalloprotease FTSH, putative	1.17979
PF3D7_1209200	U6 snRNA-associated Sm-like protein LSm7, putative	1.1796
PF3D7_1129200	26S proteasome regulatory subunit RPN7, putative	1.17926
PF3D7_0804300	zinc finger protein, putative	1.1788
PF3D7_1302300	Plasmodium exported protein, unknown function	1.17797
PF3D7_0617000	mitochondrial import receptor subunit TOM40, putative	1.1758
PF3D7_1012500	phosphoglucomutase, putative	1.17557
PF3D7_0620300	conserved Plasmodium protein, unknown function	1.17557
PF3D7_0729000	signal recognition particle subunit SRP9	1.17528
PF3D7_0722000	conserved Plasmodium protein, unknown function	1.17525
PF3D7_0209200	exosome complex component MTR3, putative	1.17498
PF3D7_0403300	conserved Plasmodium protein, unknown function	1.17483
PF3D7_0709600	ribonucleases P/MRP protein subunit POP1, putative	1.17438
PF3D7_1369800	tRNA Arginine	1.17418
PF3D7_1017600	conserved Plasmodium protein, unknown function	1.17254
PF3D7_0807300	ras-related protein Rab-18	1.17112
PF3D7_0730900	EMP1-trafficking protein	1.17069
PF3D7_0711800	Plasmodium RNA of unknown function RUF6	1.17048
PF3D7_1111400	conserved Plasmodium protein, unknown function	1.17033
PF3D7_1242800	rab specific GDP dissociation inhibitor	1.17019
PF3D7_0217400	conserved protein, unknown function	1.17005
PF3D7_0731600	acyl-CoA synthetase	1.16997
PF3D7_1363300	50S ribosomal protein L9, mitochondrial, putative	1.16956
PF3D7_1313600	conserved protein, unknown function	1.16926
PF3D7_1477500	Plasmodium exported protein (PHISTb), unknown function	1.16918
PF3D7_0413600	26S protease regulatory subunit 6B, putative	1.16892
PF3D7_0731800	alpha/beta hydrolase, putative	1.1685
PF3D7_1310300	zinc finger protein, putative	1.16843
PF3D7_0723900	RNA-binding protein, putative	1.16829
PF3D7_1466800	conserved Plasmodium protein, unknown function	1.16824
PF3D7_1144900	ras-related protein Rab-6	1.16818
PF3D7_0408200	conserved Plasmodium protein, unknown function	1.16793
PF3D7_1012400	hypoxanthine-guanine phosphoribosyltransferase	1.16736
PF3D7_1018500	pre-mRNA-splicing factor RDS3, putative	1.16702
PF3D7_1406000	RNA-binding protein 8A, putative	1.16683
PF3D7_1416900	prefoldin subunit 2, putative	1.16677
PF3D7_0505900	mediator of RNA polymerase II transcription subunit 11, putative	1.16595
PF3D7_0323700	U4/U6.U5 tri-snRNP-associated protein 1, putative	1.16586
PF3D7_0306100	conserved Plasmodium protein, unknown function	1.1654
PF3D7_0218900	Plasmodium RNA of unknown function RUF2	1.16532
PF3D7_0824600	Fe-S cluster assembly protein DRE2, putative	1.16528
PF3D7_1128500	Fe-S cluster assembly protein, putative	1.16467
PF3D7_1365100	ribosomal protein S17, putative	1.16385
PF3D7_0830900	Plasmodium exported protein, unknown function	1.16378
PF3D7_1111700	conserved Plasmodium protein, unknown function	1.16375
PF3D7_1369700	U2 small nuclear ribonucleoprotein A', putative	1.16347
PF3D7_1238100	calcyclin binding protein, putative	1.16328
PF3D7_1200300	rifin	1.16328
PF3D7_1464300	conserved Plasmodium protein, unknown function	1.163
PF3D7_0203300	ERCC1 nucleotide excision repair protein, putative	1.16263
PF3D7_0909300	apoptosis-related protein	1.16208
PF3D7_1102900	Plasmodium exported protein (hyp11), unknown function	1.16192
PF3D7_0401800	Plasmodium exported protein (PHISTb), unknown function	1.16134
PF3D7_1200200	rifin	1.16072
PF3D7_0108600	conserved protein, unknown function	1.16041
PF3D7_1245900	ankyrin-repeat protein, putative	1.15897
PF3D7_1403900	serine/threonine protein phosphatase CPPED1, putative	1.15872
PF3D7_1307800	FHA domain-containing protein, putative	1.15848
PF3D7_0606100	RNA-binding protein, putative	1.15817
PF3D7_1135700	conserved Plasmodium protein, unknown function	1.15782
PF3D7_0608310	sorting assembly machinery 50 kDa subunit, putative	1.1575
PF3D7_1246600	pre-mRNA-splicing factor CWC26, putative	1.15734
PF3D7_1423000	nucleolar GTP-binding protein 2, putative	1.15656
PF3D7_1220400	debranching enzyme-associated ribonuclease, putative	1.15622
PF3D7_1349700	peptidase, putative	1.15576
PF3D7_0113000	glutamic acid-rich protein GARP	1.1554
PF3D7_0723000	tRNAHis guanylyltransferase, putative	1.15485
PF3D7_1421400	DNA-directed RNA polymerase III subunit RPC6, putative	1.15476
PF3D7_1033900	ubiquitin-conjugating enzyme E2, putative	1.1541
PF3D7_0731400	serine/threonine protein kinase, FIKK family, pseudogene	1.15328
PF3D7_1317200	AP2 domain transcription factor AP2-G3, putative	1.15292
PF3D7_1138100	ubiquitin-related modifier 1, putative	1.15275
PF3D7_1013900	translation initiation factor eIF-2B subunit delta, putative	1.15257
PF3D7_0317000	proteasome subunit alpha type-3, putative	1.15238
PF3D7_0813000	conserved protein, unknown function	1.15237
PF3D7_0518000	NOSIP domain-containing protein, putative	1.15229
PF3D7_0318200	DNA-directed RNA polymerase II subunit RPB1	1.15226
PF3D7_0323600	conserved Plasmodium protein, unknown function	1.15195
PF3D7_1009200	ribonuclease, putative	1.15148
PF3D7_1113600	conserved Plasmodium protein, unknown function	1.15137
PF3D7_0729300	60S ribosomal export protein NMD3, putative	1.15102
PF3D7_0409400	chaperone protein DnaJ	1.15069
PF3D7_0502400	merozoite surface protein 8	1.15047
PF3D7_0814100	conserved Plasmodium protein, unknown function	1.15028
PF3D7_0918100	cytochrome b5-like heme/steroid binding protein, putative	1.15023
PF3D7_0323800	conserved Plasmodium protein, unknown function	1.14947
PF3D7_1468800	splicing factor U2AF large subunit, putative	1.14939
PF3D7_1136500	casein kinase 1	1.14905
PF3D7_1412800	glycylpeptide N-tetradecanoyltransferase	1.14891
PF3D7_1120200	conserved Plasmodium protein, unknown function	1.14888
PF3D7_1429700	mitochondrial ribosomal protein L15 precursor, putative	1.14879
PF3D7_1123600	RAP protein, putative	1.14873
PF3D7_1469500	conserved Plasmodium protein, unknown function	1.14865
PF3D7_0810800	hydroxymethyldihydropterin pyrophosphokinase-dihydropteroate synthase	1.14857
PF3D7_0617200	conserved protein, unknown function	1.14838
PF3D7_0415900	60S ribosomal protein L15, putative	1.14805
PF3D7_0103300	conserved protein, unknown function	1.14774
PF3D7_0407500	mitochondrial carrier protein, putative	1.14773
PF3D7_1302800	40S ribosomal protein S7, putative	1.14722
PF3D7_0526900	transmembrane emp24 domain-containing protein, putative	1.14716
PF3D7_1408200	AP2 domain transcription factor AP2-G2, putative	1.14701
PF3D7_0423200	BSD-domain protein, putative	1.14696
PF3D7_1321700	splicing factor 1	1.14673
PF3D7_1242600	protein farnesyltransferase subunit alpha	1.1467
PF3D7_1233800	conserved protein, unknown function	1.14646
PF3D7_1350300	conserved protein, unknown function	1.14624
PF3D7_0511800	inositol-3-phosphate synthase	1.14583
PF3D7_1111500	acylphosphatase, putative	1.14573
PF3D7_1106000	RuvB-like helicase 2	1.14553
PF3D7_0528000	proteasome maturation factor UMP1, putative	1.14532
PF3D7_1108200	D-tyrosyl-tRNA(Tyr) deacylase	1.14508
PF3D7_1133700	FHA domain-containing protein, putative	1.14489
PF3D7_1317700	conserved Plasmodium protein, unknown function	1.14472
PF3D7_0628600	DNA methyltransferase 1-associated protein 1, putative	1.14463
PF3D7_1124900	60S ribosomal protein L35, putative	1.14462
PF3D7_1331200	conserved Plasmodium protein, unknown function	1.14444
PF3D7_1355300	histone-lysine N-methyltransferase, putative	1.14429
PF3D7_1027000	conserved Plasmodium protein, unknown function	1.14425
PF3D7_0906800	conserved Plasmodium protein, unknown function	1.14413
PF3D7_1008400	26S protease regulatory subunit 4, putative	1.14356
PF3D7_0201900	erythrocyte membrane protein 3	1.14355
PF3D7_1303600	conserved Plasmodium protein, unknown function	1.14295
PF3D7_0907800	ribosomal protein L35, apicoplast, putative	1.14294
PF3D7_1104200	chromatin remodeling protein	1.14241
PF3D7_1252600	esterase, putative	1.14221
PF3D7_1252700	Plasmodium exported protein (PHISTb), unknown function	1.14119
PF3D7_1327700	regulator of nonsense transcripts 3B, putative	1.14075
PF3D7_1113400	ubiquitin domain-containing protein DSK2, putative	1.14038
PF3D7_1006700	conserved Plasmodium protein, unknown function	1.14006
PF3D7_0922200	S-adenosylmethionine synthetase	1.13984
PF3D7_0529500	cell cycle regulator protein, putative	1.13978
PF3D7_0216600	MtN3-like protein	1.13934
PF3D7_1137000	U2 spliceosomal RNA	1.13906
PF3D7_1026000	conserved Plasmodium protein, unknown function	1.13904
PF3D7_0603000	conserved Plasmodium protein, unknown function	1.13854
PF3D7_0807600	conserved Plasmodium protein, unknown function	1.13845
PF3D7_0814200	DNA/RNA-binding protein Alba 1	1.13844
PF3D7_1111200	conserved protein, unknown function	1.13838
PF3D7_1011500	conserved protein, unknown function	1.13787
PF3D7_0728000	eukaryotic translation initiation factor 2 subunit alpha	1.13759
PF3D7_1311400	AP-1 complex subunit mu-1	1.13759
PF3D7_0603400	trophozoite exported protein 1	1.1374
PF3D7_0727400	proteasome subunit alpha type-5, putative	1.13706
PF3D7_1448300	conserved protein, unknown function	1.13693
PF3D7_1348900	conserved Plasmodium protein, unknown function	1.13676
PF3D7_0512000	prefoldin subunit 6, putative	1.13642
PF3D7_1467800	conserved Plasmodium protein, unknown function	1.13641
PF3D7_1408900	tRNA-dihydrouridine synthase, putative	1.13639
PF3D7_0905700	autophagy-related protein 3, putative	1.13636
PF3D7_0512600	ras-related protein Rab-1B	1.1362
PF3D7_1133100	conserved Plasmodium protein, unknown function	1.13586
PF3D7_0204400	dynein light chain, putative	1.13548
PF3D7_1358700	YOP1-like protein, putative	1.1351
PF3D7_1363000	conserved Plasmodium protein, unknown function	1.13462
PF3D7_1201200	Plasmodium exported protein (PHISTa-like), unknown function	1.13445
PF3D7_1251100	conserved Plasmodium protein, unknown function	1.13367
PF3D7_1449800	conserved protein, unknown function	1.13359
PF3D7_0915900	conserved Plasmodium protein, unknown function	1.13327
PF3D7_1476400	serine/threonine protein kinase, FIKK family, pseudogene	1.13307
PF3D7_1125300	DNA-directed RNA polymerase	1.13304
PF3D7_1031600	conserved Plasmodium protein, unknown function	1.13271
PF3D7_0622200	radical SAM protein, putative	1.13271
PF3D7_1124700	GrpE protein homolog, mitochondrial, putative	1.13265
PF3D7_0318900	conserved protein, unknown function	1.13223
PF3D7_0708700	Cg8 protein	1.13215
PF3D7_1245700	unspecified product	1.13215
PF3D7_1473100	GTPase-activating protein, putative	1.13208
PF3D7_1464400	zinc finger protein, putative	1.13208
PF3D7_1123000	conserved Plasmodium protein, unknown function	1.13186
PF3D7_1028500	partial CSTF domain-containing protein, putative	1.1317
PF3D7_0406500	NYN domain-containing protein, putative	1.13144
PF3D7_1406300	glycerophosphodiester phosphodiesterase	1.13119
PF3D7_0201500	Plasmodium exported protein (hyp9), unknown function	1.13115
PF3D7_1447100	conserved Plasmodium protein, unknown function	1.13078
PF3D7_0823000	serine/threonine protein kinase VPS15, putative	1.13074
PF3D7_1423200	peptidyl-prolyl cis-trans isomerase	1.13052
PF3D7_0921900	conserved Plasmodium protein, unknown function	1.12986
PF3D7_0212300	peptide chain release factor subunit 1, putative	1.12978
PF3D7_1330400	ER lumen protein retaining receptor 1, putative, unspecified product	1.12959
PF3D7_1424500	small nucleolar RNA snoR27	1.12956
PF3D7_0208800	conserved Plasmodium protein, unknown function	1.12951
PF3D7_0415500	nuclear cap-binding protein subunit 2, putative	1.12928
PF3D7_0612100	eukaryotic translation initiation factor 3 subunit L, putative	1.12923
PF3D7_0208200	KRR1 small subunit processome component, putative	1.12923
PF3D7_1217700	conserved Plasmodium protein, unknown function	1.12875
PF3D7_1234000	conserved Plasmodium protein, unknown function	1.12875
PF3D7_1205000	conserved protein, unknown function	1.1287
PF3D7_1427900	leucine-rich repeat protein	1.12865
PF3D7_0907500	conserved protein, unknown function	1.12825
PF3D7_0408000	conserved Plasmodium protein, unknown function	1.12757
PF3D7_1359200	high mobility group protein B4, putative	1.12697
PF3D7_1467500	DNA/RNA-binding protein KIN17, putative	1.12605
PF3D7_0108500	conserved Plasmodium protein, unknown function	1.12593
PF3D7_1357900	pyrroline-5-carboxylate reductase, putative	1.12573
PF3D7_1200400	erythrocyte membrane protein 1, PfEMP1	1.12572
PF3D7_1213100	U1 spliceosomal RNA	1.12515
PF3D7_1002500	conserved protein, unknown function	1.12496
PF3D7_1122300	conserved Plasmodium protein, unknown function	1.12467
PF3D7_1338100	26S proteasome regulatory subunit RPN3, putative	1.12456
PF3D7_1355500	serine/threonine protein phosphatase 5	1.12448
PF3D7_0816300	conserved Plasmodium protein, unknown function	1.12367
PF3D7_0420100	serine/threonine protein kinase RIO2	1.12366
PF3D7_1429300	CPW-WPC family protein	1.12366
PF3D7_1309500	H/ACA ribonucleoprotein complex subunit 1, putative	1.1233
PF3D7_0109800	phenylalanine--tRNA ligase alpha subunit	1.12323
PF3D7_1401600	Plasmodium exported protein (PHISTb), unknown function	1.12316
PF3D7_1001600	exported lipase 2	1.12305
PF3D7_0209800	ATP-dependent RNA helicase UAP56	1.123
PF3D7_0629500	amino acid transporter AAT1	1.12294
PF3D7_1011800	PRE-binding protein	1.12291
PF3D7_0808400	coatomer subunit epsilon, putative	1.12227
PF3D7_0317800	26S proteasome non-ATPase regulatory subunit 9, putative	1.12222
PF3D7_0528700	peptidyl-prolyl cis-trans isomerase	1.12202
PF3D7_0822800	U5 small nuclear ribonucleoprotein 40 kDa protein, putative	1.12194
PF3D7_1328900	PUB domain-containing protein, putative	1.12192
PF3D7_0907600	translation initiation factor SUI1, putative	1.12152
PF3D7_0514900	conserved Plasmodium protein, unknown function	1.12143
PF3D7_1431700	60S ribosomal protein L14, putative	1.12129
PF3D7_1417500	H/ACA ribonucleoprotein complex subunit 4, putative	1.12115
PF3D7_0717900	thioredoxin-like protein	1.12114
PF3D7_0615900	protein phosphatase, putative	1.12056
PF3D7_0913200	elongation factor 1-beta	1.12054
PF3D7_1243100	zinc finger protein, putative	1.12046
PF3D7_1132800	aquaglyceroporin	1.12025
PF3D7_0809200	asparagine-rich antigen Pfa55-14	1.11999
PF3D7_0831500	Plasmodium exported protein (PHIST), unknown function	1.11999
PF3D7_1237600	periodic tryptophan protein 1, putative	1.11964
PF3D7_1328800	transcriptional regulatory protein sir2a	1.11958
PF3D7_0705500	inositol-phosphate phosphatase, putative	1.11955
PF3D7_1426100	transcription factor BTF3, putative	1.11906
PF3D7_1474800	proteasome subunit alpha type-1, putative	1.11899
PF3D7_0932300	M18 aspartyl aminopeptidase	1.11876
PF3D7_1438100	translocation protein SEC62, putative	1.11816
PF3D7_0217600	conserved Plasmodium protein, unknown function	1.11812
PF3D7_1017400	phosphomannomutase, putative	1.11811
PF3D7_0908000	plasma membrane protein 1, putative	1.11776
PF3D7_1330800	RNA-binding protein, putative	1.11761
PF3D7_1438400	metacaspase-2	1.11735
PF3D7_1437500	conserved Plasmodium membrane protein, unknown function	1.11698
PF3D7_1106600	DEAD/DEAH box helicase, putative	1.11698
PF3D7_0929200	RNA-binding protein, putative	1.1169
PF3D7_0902300	serine/threonine protein kinase, FIKK family	1.11687
PF3D7_0716200	PDCD2 domain-containing protein, putative	1.11684
PF3D7_1125900	XTBD domain-containing protein, putative	1.11681
PF3D7_1349200	glutamate--tRNA ligase, putative	1.1167
PF3D7_1249100	conserved protein, unknown function	1.11666
PF3D7_1365600	DNA topoisomerase 6 subunit B, putative	1.11631
PF3D7_0115600	rifin	1.11603
PF3D7_1110300	conserved Plasmodium protein, unknown function	1.11595
PF3D7_0306700	ER membrane protein complex subunit 5, putative	1.11567
PF3D7_1423700	conserved Plasmodium protein, unknown function	1.11532
PF3D7_1411200	rhomboid protease ROM8	1.11512
PF3D7_0821500	ribosomal RNA small subunit methyltransferase NEP1, putative	1.11492
PF3D7_1140800	conserved Plasmodium protein, unknown function	1.11486
PF3D7_1218600	arginine--tRNA ligase	1.11477
PF3D7_1135800	conserved Plasmodium protein, unknown function	1.11477
PF3D7_0517700	eukaryotic translation initiation factor 3 subunit B, putative	1.11432
PF3D7_0921000	ubiquitin-conjugating enzyme E2, putative	1.11427
PF3D7_0614300	major facilitator superfamily-related transporter, putative	1.11376
PF3D7_0108700	secreted ookinete protein, putative	1.11359
PF3D7_0408100	conserved Plasmodium protein, unknown function	1.11354
PF3D7_0616000	pyridoxal kinase	1.11338
PF3D7_0108300	conserved Plasmodium protein, unknown function	1.11328
PF3D7_1461600	splicing factor 3B subunit 2, putative	1.11319
PF3D7_1244100	N-alpha-acetyltransferase 15, NatA auxiliary subunit, putative	1.11305
PF3D7_0314500	conserved Plasmodium protein, unknown function	1.113
PF3D7_0319600	elongation factor 1-delta, putative	1.11284
PF3D7_1142400	coproporphyrinogen-III oxidase	1.11282
PF3D7_0422100	transmembrane emp24 domain-containing protein, putative	1.11271
PF3D7_1110200	pre-mRNA-processing factor 6, putative	1.11262
PF3D7_1353000	tryptophan-rich protein, pseudogene	1.11254
PF3D7_1351000	phosphatidylinositol transfer protein, putative	1.11252
PF3D7_0520200	mediator of RNA polymerase II transcription subunit 17, putative	1.11234
PF3D7_0620700	DnaJ protein, putative	1.11206
PF3D7_0405000	ATP-dependent RNA helicase DDX51, putative	1.11194
PF3D7_0923200	nitric oxide synthase, putative	1.11176
PF3D7_1244800	translation machinery-associated protein 46, putative	1.11115
PF3D7_1007900	eukaryotic translation initiation factor 3 subunit D, putative	1.11103
PF3D7_1131100	serpentine receptor, putative	1.11094
PF3D7_0403500	ubiquitin specific protease, putative	1.11092
PF3D7_1429800	coatomer subunit beta, putative	1.11076
PF3D7_0511300	MORN repeat protein, putative	1.11066
PF3D7_1228400	conserved Plasmodium protein, unknown function	1.11037
PF3D7_1346300	DNA/RNA-binding protein Alba 2	1.11035
PF3D7_0219400	ribosome associated membrane protein RAMP4, putative, unspecified product	1.11033
PF3D7_0200200	rifin	1.1103
PF3D7_1401300	epoxide hydrolase 2	1.11016
PF3D7_1404500	rRNA biogenesis protein RRP5, putative	1.11006
PF3D7_0604300	conserved Plasmodium protein, unknown function	1.10995
PF3D7_0219700	Plasmodium exported protein (PHISTc), unknown function	1.10957
PF3D7_1301400	Plasmodium exported protein (hyp12), unknown function	1.10951
PF3D7_1447000	40S ribosomal protein S5	1.10945
PF3D7_1329000	DNA-directed RNA polymerase III subunit RPC1, putative	1.1094
PF3D7_0526300	WD repeat-containing protein 55, putative	1.10934
PF3D7_0406400	cytosolic glyoxalase II	1.10907
PF3D7_0516300	tRNA pseudouridine synthase, putative	1.10874
PF3D7_1028400	nucleolar preribosomal assembly protein, putative	1.10873
PF3D7_1434000	CCR4-associated factor 16, putative	1.10863
PF3D7_1469400	nucleoside transporter 3, putative	1.10855
PF3D7_1321300	conserved Plasmodium membrane protein, unknown function	1.10843
PF3D7_1363100	conserved Plasmodium protein, unknown function	1.10843
PF3D7_0710700	conserved Plasmodium protein, unknown function	1.10823
PF3D7_0320900	histone H2A.Z	1.10818
PF3D7_0612800	6-cysteine protein	1.10812
PF3D7_0904400	signal peptidase complex subunit 3, putative	1.108
PF3D7_0924100	conserved Plasmodium protein, unknown function	1.10779
PF3D7_1450000	serine/threonine protein kinase, putative	1.10722
PF3D7_1027500	conserved Plasmodium protein, unknown function	1.10708
PF3D7_0711200	conserved Plasmodium protein, unknown function	1.10706
PF3D7_1027100	U3 small nucleolar ribonucleoprotein protein MPP10, putative	1.10692
PF3D7_1107500	prefoldin, putative	1.10692
PF3D7_0935100	protein kish, putative	1.10691
PF3D7_1223600	conserved Plasmodium protein, unknown function	1.10679
PF3D7_1358800	40S ribosomal protein S15	1.10678
PF3D7_0104600	conserved Plasmodium protein, unknown function	1.10677
PF3D7_1405500	COBW domain-containing protein 1, putative	1.10671
PF3D7_0317200	cdc2-related protein kinase 4	1.10666
PF3D7_0724100	conserved Plasmodium protein, unknown function	1.10656
PF3D7_0821700	60S ribosomal protein L22, putative	1.10625
PF3D7_0624600	SNF2 helicase, putative	1.10622
PF3D7_1249300	protein phosphatase PPM4, putative	1.10621
PF3D7_1464600	serine/threonine protein phosphatase UIS2, putative	1.10612
PF3D7_0716100	protein SDA1, putative	1.1061
PF3D7_1202600	conserved protein, unknown function	1.10602
PF3D7_0817300	conserved Plasmodium protein, unknown function	1.10556
PF3D7_1445600	RNA-binding protein, putative	1.10508
PF3D7_0810000	acyl-CoA binding protein, putative	1.10474
PF3D7_0728900	RNA-binding protein, putative	1.10473
PF3D7_0111900	conserved protein, unknown function	1.10445
PF3D7_1106700	DNA replication ATP-dependent helicase/nuclease DNA2, putative	1.10438
PF3D7_1336800	nuclear movement protein, putative	1.10427
PF3D7_0927900	phosphatidylserine decarboxylase	1.10405
PF3D7_1415900	zinc finger protein, putative	1.1038
PF3D7_1105700	tRNA-splicing ligase RtcB, putative	1.10373
PF3D7_1025300	conserved protein, unknown function	1.10371
PF3D7_0924700	splicing factor 3A subunit 3, putative	1.10331
PF3D7_0713900	conserved Plasmodium protein, unknown function	1.10317
PF3D7_0819600	conserved protein, unknown function	1.10309
PF3D7_1228500	RNA pseudouridylate synthase, putative	1.10259
PF3D7_1001800	Plasmodium exported protein (PHISTc), unknown function	1.10185
PF3D7_1230700	protein transport protein SEC13	1.10172
PF3D7_1214900	conserved protein, unknown function	1.10152
PF3D7_0934700	UBX domain-containing protein, putative	1.10137
PF3D7_1336900	tryptophan--tRNA ligase	1.10133
PF3D7_0202500	early transcribed membrane protein 2	1.10114
PF3D7_1008800	nucleolar protein 5, putative	1.10107
PF3D7_1460100	FYVE and coiled-coil domain-containing protein	1.10087
PF3D7_1246500	methyltransferase, putative	1.10082
PF3D7_0611400	SWIB/MDM2 domain-containing protein	1.10068
PF3D7_0531600	18S ribosomal RNA	1.10032
PF3D7_0612600	cytoplasmic tRNA 2-thiolation protein 1, putative	1.09996
PF3D7_1343300	CDT1-like protein, putative	1.09988
PF3D7_1114200	GTPase-activating protein, putative	1.09987
PF3D7_1228100	leucine-rich repeat protein	1.09977
PF3D7_1241100	polyadenylation factor subunit 2, putative	1.09957
PF3D7_0709700	prodrug activation and resistance esterase	1.09924
PF3D7_1408600	40S ribosomal protein S8e, putative	1.0991
PF3D7_1402400	zinc finger protein, putative	1.09896
PF3D7_1460700	60S ribosomal protein L27	1.09896
PF3D7_0616100	conserved Plasmodium protein, unknown function	1.09887
PF3D7_0706100	conserved Plasmodium protein, unknown function	1.09869
PF3D7_0423600	conserved Plasmodium protein, unknown function	1.09856
PF3D7_1037100	pyruvate kinase 2	1.09846
PF3D7_0814300	AAA family ATPase, putative	1.09839
PF3D7_0916900	zinc finger protein, putative	1.0978
PF3D7_0103800	actin-related protein	1.09768
PF3D7_0417800	cdc2-related protein kinase 1	1.09756
PF3D7_0203200	conserved Plasmodium protein, unknown function	1.09748
PF3D7_1353900	proteasome subunit alpha type-7, putative	1.09744
PF3D7_0935700	Plasmodium exported protein, unknown function	1.09741
PF3D7_0915200	ribonuclease H2 subunit C, putative	1.09724
PF3D7_1022700	phospholipid scramblase, putative	1.09694
PF3D7_1132000	ubiquitin-like protein, putative	1.0964
PF3D7_1418600	5S ribosomal RNA	1.09601
PF3D7_0624500	anaphase-promoting complex subunit 11, putative	1.09588
PF3D7_1232800	conserved Plasmodium protein, unknown function	1.09588
PF3D7_1033400	haloacid dehalogenase-like hydrolase	1.09587
PF3D7_1147500	protein farnesyltransferase subunit beta	1.09583
PF3D7_1205800	high mobility group protein B3, putative	1.09578
PF3D7_1217900	PPPDE peptidase domain-containing protein, putative	1.09568
PF3D7_1365900	ubiquitin-60S ribosomal protein L40	1.09564
PF3D7_1315600	CDP-diacylglycerol--inositol 3-phosphatidyltransferase	1.09551
PF3D7_1118000	conserved Plasmodium protein, unknown function	1.0953
PF3D7_1104100	syntaxin, Qa-SNARE family	1.09522
PF3D7_0606200	ubiquitin-conjugating enzyme E2 PEX4, putative	1.09522
PF3D7_1233000	elongation factor G	1.09509
PF3D7_0716400	transcription initiation factor IIA subunit 1, putative	1.09508
PF3D7_1129400	rRNA (cytosine-C(5))-methyltransferase, putative	1.09504
PF3D7_0107800	double-strand break repair protein MRE11	1.09498
PF3D7_1312900	eukaryotic translation initation factor 4 gamma	1.09493
PF3D7_1462400	conserved Plasmodium protein, unknown function	1.09474
PF3D7_1003800	U5 small nuclear ribonucleoprotein component, putative	1.0947
PF3D7_1362200	RuvB-like helicase 3	1.09457
PF3D7_0504000	cation transporting P-ATPase	1.09448
PF3D7_1470400	mitochondrial pyruvate carrier protein 2, putative	1.09448
PF3D7_0713200	exported protein family 1	1.09387
PF3D7_1125000	conserved protein, unknown function	1.09354
PF3D7_1367600	ribosome biogenesis protein MRT4, putative	1.09337
PF3D7_1356700	DnaJ protein, putative	1.09331
PF3D7_0315700	conserved Plasmodium membrane protein, unknown function	1.09309
PF3D7_1214600	adrenodoxin-type ferredoxin, putative	1.09296
PF3D7_0206700	adenylosuccinate lyase	1.09293
PF3D7_0210100	60S ribosomal protein L37ae, putative	1.09282
PF3D7_1308300	40S ribosomal protein S27	1.09261
PF3D7_0308500	activator of Hsp90 ATPase, putative	1.09243
PF3D7_1226800	ataxin-3, putative	1.09232
PF3D7_1457100	conserved Plasmodium protein, unknown function	1.09231
PF3D7_1108000	IWS1-like protein, putative	1.09229
PF3D7_1252800	Plasmodium exported protein (PHISTb), unknown function	1.09205
PF3D7_0507900	conserved Plasmodium protein, unknown function	1.09166
PF3D7_0824400	nucleoside transporter 2	1.0915
PF3D7_1220900	heterochromatin protein 1	1.09149
PF3D7_1203900	ubiquitin-conjugating enzyme E2	1.09123
PF3D7_1364000	conserved protein, unknown function	1.09115
PF3D7_1219200	rifin, pseudogene	1.09103
PF3D7_0105000	unspecified product	1.09101
PF3D7_0508700	pre-mRNA-processing ATP-dependent RNA helicase PRP5, putative	1.09078
PF3D7_1119900	protein transport protein SEC16, putative	1.09076
PF3D7_1366900	conserved protein, unknown function	1.09048
PF3D7_1115200	histone-lysine N-methyltransferase SET7	1.09043
PF3D7_1320000	golgi protein 1	1.09034
PF3D7_1359300	exosome complex exonuclease RRP44	1.09005
PF3D7_0629300	phospholipase, putative	1.08975
PF3D7_1106800	protein kinase, putative	1.08965
PF3D7_1468200	telomere length and silencing protein 1, putative	1.08939
PF3D7_0306900	40S ribosomal protein S23, putative	1.08896
PF3D7_0527300	methionine aminopeptidase 1a, putative	1.08867
PF3D7_1466700	60S ribosome subunit biogenesis protein NIP7, putative	1.08846
PF3D7_1123400	translation elongation factor EF-1, subunit alpha, putative	1.08836
PF3D7_0504700	centrosomal protein CEP120, putative	1.08822
PF3D7_0522300	18S rRNA (guanine-N(7))-methyltransferase, putative	1.08808
PF3D7_0528600	conserved Plasmodium protein, unknown function	1.08807
PF3D7_0503300	serine/arginine-rich splicing factor 12	1.08787
PF3D7_0921200	conserved Plasmodium membrane protein, unknown function	1.08778
PF3D7_1203200	signal recognition particle subunit SRP14	1.08756
PF3D7_1332300	trafficking protein particle complex subunit 2, putative	1.08749
PF3D7_1472400	M1-family alanyl aminopeptidase, putative	1.08747
PF3D7_1476800	lysophospholipase, putative	1.08733
PF3D7_1418800	signal recognition particle RNA	1.08732
PF3D7_1212700	eukaryotic translation initiation factor 3 subunit A, putative	1.08713
PF3D7_0617100	AP-2 complex subunit alpha, putative	1.08713
PF3D7_0321000	conserved protein, unknown function	1.08707
PF3D7_0425800	erythrocyte membrane protein 1, PfEMP1	1.08681
PF3D7_0723400	conserved Plasmodium protein, unknown function	1.08675
PF3D7_0212500	conserved Plasmodium protein, unknown function	1.0866
PF3D7_1309700	vacuolar protein sorting-associated protein 18, putative	1.08618
PF3D7_1354300	large subunit rRNA methyltransferase, putative	1.08616
PF3D7_1130300	small nucleolar RNA snoR13	1.08615
PF3D7_1008000	histone deacetylase 2	1.08612
PF3D7_1220600	conserved Plasmodium protein, unknown function	1.08604
PF3D7_0520100	protein phosphatase PPM9, putative	1.086
PF3D7_1447400	conserved Plasmodium protein, unknown function	1.08566
PF3D7_1318800	translocation protein SEC63, putative	1.08535
PF3D7_0915100	SUMO-conjugating enzyme UBC9	1.0853
PF3D7_1032700	conserved Plasmodium protein, unknown function	1.08527
PF3D7_0424700	serine/threonine protein kinase, FIKK family	1.08522
PF3D7_0414800	conserved Plasmodium protein, unknown function	1.08522
PF3D7_0627300	E3 ubiquitin-protein ligase RNF5, putative	1.0851
PF3D7_1204600	cytidine deaminase, putative	1.08502
PF3D7_0726900	mitochondrial import inner membrane translocase subunit TIM50, putative	1.08476
PF3D7_1126900	small nuclear ribonucleoprotein F, putative	1.08473
PF3D7_0922600	glutamine synthetase, putative	1.08463
PF3D7_0110300	Plasmodium RNA of unknown function RUF5	1.08458
PF3D7_1117400	conserved Plasmodium protein, unknown function	1.08453
PF3D7_0731300	Plasmodium exported protein (PHISTb), unknown function	1.08444
PF3D7_1219600	aminophospholipid-transporting P-ATPase	1.08434
PF3D7_0108000	proteasome subunit beta type-3, putative	1.08427
PF3D7_0615400	ribonuclease, putative	1.08411
PF3D7_0102600	serine/threonine protein kinase, FIKK family	1.08406
PF3D7_0703000	conserved Plasmodium protein, unknown function	1.084
PF3D7_1475400	cysteine repeat modular protein 4	1.08368
PF3D7_0320300	T-complex protein 1 subunit epsilon	1.08361
PF3D7_0530300	conserved Plasmodium membrane protein, unknown function	1.08353
PF3D7_0820500	protein transport protein YIF1, putative	1.08352
PF3D7_1216900	DNA-binding chaperone, putative	1.0832
PF3D7_0307200	60S ribosomal protein L7, putative	1.08309
PF3D7_0731100	EMP1-trafficking protein	1.08264
PF3D7_0420000	zinc finger protein, putative	1.08249
PF3D7_1422300	DnaJ protein, putative	1.08245
PF3D7_1429900	ADP-dependent DNA helicase RecQ	1.0822
PF3D7_0606500	polypyrimidine tract-binding protein, putative	1.08216
PF3D7_0721100	conserved protein, unknown function	1.08192
PF3D7_0310600	eukaryotic translation initiation factor 3 subunit K, putative, unspecified product	1.08186
PF3D7_1002200	tryptophan-rich antigen 3	1.08177
PF3D7_0106100	V-type proton ATPase subunit C, putative	1.08148
PF3D7_1004000	60S ribosomal protein L13, putative	1.08126
PF3D7_1200800	serine/threonine protein kinase, FIKK family	1.08125
PF3D7_1439300	Sad1/UNC domain-containing protein, putative	1.08087
PF3D7_1367400	conserved Plasmodium protein, unknown function	1.08065
PF3D7_0818700	DNA helicase, putative	1.08056
PF3D7_1033500	WD repeat-containing protein 70, putative	1.08038
PF3D7_1226900	parasitophorous vacuolar protein 2	1.08036
PF3D7_0907000	conserved Plasmodium protein, unknown function	1.08034
PF3D7_0609000	nucleoporin NUP637, putative	1.08029
PF3D7_1209000	mago-binding protein, putative	1.08026
PF3D7_1465200	mediator of RNA polymerase II transcription subunit 4, putative	1.08015
PF3D7_1417200	NOT family protein, putative	1.08
PF3D7_1227700	conserved Plasmodium protein, unknown function	1.07976
PF3D7_1030100	pre-mRNA-splicing factor ATP-dependent RNA helicase PRP22, putative	1.07938
PF3D7_1002300	conserved Plasmodium protein, unknown function	1.07929
PF3D7_0932900	conserved Plasmodium protein, unknown function	1.07928
PF3D7_0602500	geranylgeranyl transferase type-2 subunit beta, putative	1.07924
PF3D7_1016400	serine/threonine protein kinase, FIKK family	1.07923
PF3D7_0702500	Plasmodium exported protein, unknown function	1.07894
PF3D7_0721900	V-type ATPase V0 subunit e, putative	1.07856
PF3D7_1013000	zinc finger protein, putative	1.07855
PF3D7_1110400	RNA-binding protein, putative	1.07845
PF3D7_0814000	60S ribosomal protein L13-2, putative	1.07845
PF3D7_0817500	histidine triad nucleotide-binding protein 1	1.07844
PF3D7_0907700	proteasome activator 28 subunit beta, putative	1.0784
PF3D7_0517000	60S ribosomal protein L12, putative	1.07829
PF3D7_1435400	ER membrane protein complex subunit 4, putative	1.07813
PF3D7_0524900	S-adenosyl-L-methionine-dependent tRNA 4-demethylwyosine synthase, putative	1.07812
PF3D7_0310200	phd finger protein, putative	1.0781
PF3D7_0519400	40S ribosomal protein S24	1.07809
PF3D7_1131800	oxysterol-binding protein, putative	1.07803
PF3D7_1360800	falcilysin	1.07803
PF3D7_0705900	ATP synthase subunit C, putative	1.07798
PF3D7_1119000	acyl-CoA-binding protein, putative	1.07787
PF3D7_0104900	RNase MRP	1.0776
PF3D7_1306800	RED-like protein, putative	1.07757
PF3D7_0627500	protein DJ-1	1.07749
PF3D7_1310400	conserved Plasmodium protein, unknown function	1.07742
PF3D7_1115600	peptidyl-prolyl cis-trans isomerase	1.07725
PF3D7_0819100	BRIX domain, putative	1.07723
PF3D7_1344400	conserved Plasmodium protein, unknown function	1.07718
PF3D7_0916600	methyltransferase, putative	1.07713
PF3D7_0606900	glutaredoxin-like protein	1.07701
PF3D7_0316800	40S ribosomal protein S15A, putative	1.07696
PF3D7_1104800	metabolite/drug transporter, putative	1.07668
PF3D7_1121700	protein GCN20	1.07666
PF3D7_0414500	RNA-binding protein, putative	1.07654
PF3D7_1211400	heat shock protein DNAJ homologue Pfj4	1.07643
PF3D7_1458800	DNA-directed RNA polymerase III subunit RPC5, putative	1.07636
PF3D7_0512500	conserved Plasmodium protein, unknown function	1.07617
PF3D7_1344800	aspartate carbamoyltransferase	1.07612
PF3D7_0520000	40S ribosomal protein S9, putative	1.07594
PF3D7_1109400	essential nuclear protein 1, putative	1.07591
PF3D7_1472000	pre-mRNA-splicing factor ISY1, putative	1.07576
PF3D7_1408100	plasmepsin III	1.07567
PF3D7_1438000	eukaryotic translation initiation factor eIF2A, putative	1.07562
PF3D7_1419700	conserved Plasmodium protein, unknown function	1.07543
PF3D7_0511500	RNA pseudouridylate synthase, putative	1.07534
PF3D7_1241800	ATP-dependent RNA helicase DBP9, putative	1.0753
PF3D7_1020700	N-acetyltransferase, GNAT family, putative	1.07497
PF3D7_1029800	heptatricopeptide repeat and RAP domain-containing protein, putative	1.07492
PF3D7_0722300	ubiquitin carboxyl-terminal hydrolase, putative	1.07481
PF3D7_1316200	ADP-ribosylation factor, putative	1.07461
PF3D7_1401800	choline kinase	1.07459
PF3D7_1437000	N-acetyltransferase, GNAT family, putative	1.07459
PF3D7_0108800	mitochondrial carrier protein, putative	1.07441
PF3D7_1443200	heptatricopeptide repeat-containing protein, putative	1.0738
PF3D7_1316500	pre-mRNA-processing factor 40, putative	1.07348
PF3D7_0622900	AP2 domain transcription factor AP2Tel	1.07304
PF3D7_0517400	FACT complex subunit SPT16, putative	1.07288
PF3D7_0711500	regulator of chromosome condensation, putative	1.07287
PF3D7_0917600	pre-mRNA-splicing factor ATP-dependent RNA helicase PRP43, putative	1.07286
PF3D7_1149600	DnaJ protein, putative	1.07285
PF3D7_0812400	karyopherin alpha	1.07282
PF3D7_1323900	protein BCP1, putative	1.07276
PF3D7_1445500	conserved Plasmodium protein, unknown function	1.07275
PF3D7_0935900	ring-exported protein 1	1.07275
PF3D7_1019100	conserved Plasmodium protein, unknown function	1.07274
PF3D7_0613500	AP-3 complex subunit beta, putative	1.07263
PF3D7_1140200	conserved Plasmodium protein, unknown function	1.07261
PF3D7_0606600	conserved Plasmodium protein, unknown function	1.07241
PF3D7_1225700	VAC14 domain-containing protein, putative	1.07234
PF3D7_1223800	citrate/oxoglutarate carrier protein, putative	1.07233
PF3D7_0630600	conserved protein, unknown function	1.0723
PF3D7_0712800	erythrocyte membrane protein 1, PfEMP1	1.07173
PF3D7_0501400	interspersed repeat antigen	1.07148
PF3D7_1244700	conserved protein, unknown function	1.07143
PF3D7_1137100	mitochondrial ribosomal protein S9 precursor, putative	1.07139
PF3D7_1303400	LisH domain-containing protein, putative	1.07129
PF3D7_0615300	GPI-anchored wall transfer protein 1, putative	1.07108
PF3D7_1210500	conserved Plasmodium protein, unknown function	1.07086
PF3D7_1464500	conserved Plasmodium membrane protein, unknown function	1.07084
PF3D7_1007600	conserved protein, unknown function	1.07076
PF3D7_1358900	GTP-binding protein, putative	1.0707
PF3D7_1471900	conserved Plasmodium protein, unknown function	1.07062
PF3D7_0802000	glutamate dehydrogenase, putative	1.07053
PF3D7_1337300	exoribonuclease, putative	1.07051
PF3D7_0602400	elongation factor G	1.07037
PF3D7_1445700	conserved Plasmodium protein, unknown function	1.07036
PF3D7_0622800	leucine--tRNA ligase, putative	1.07022
PF3D7_1234800	splicing factor 3B subunit 3, putative	1.06936
PF3D7_1434100	queuine tRNA-ribosyltransferase, putative	1.06932
PF3D7_0501100	heat shock protein 40, type II	1.0693
PF3D7_1140400	conserved Plasmodium protein, unknown function	1.06924
PF3D7_1014500	conserved Plasmodium protein, unknown function	1.06917
PF3D7_1429400	rRNA (adenosine-2'-O-)-methyltransferase, putative	1.06905
PF3D7_1432100	voltage-dependent anion-selective channel protein, putative	1.06896
PF3D7_1242700	40S ribosomal protein S17, putative	1.06889
PF3D7_1303300	conserved Plasmodium protein, unknown function	1.06857
PF3D7_1253000	gametocyte erythrocyte cytosolic protein	1.06844
PF3D7_0608800	ornithine aminotransferase	1.06839
PF3D7_1420400	glycine--tRNA ligase	1.06835
PF3D7_1022400	serine/arginine-rich splicing factor 4	1.06827
PF3D7_1201100	RESA-like protein with PHIST and DnaJ domains	1.06814
PF3D7_0936500	virulence-associated protein 1	1.06766
PF3D7_1243600	translation initiation factor SUI1, putative	1.06751
PF3D7_1443100	conserved Plasmodium protein, unknown function	1.06746
PF3D7_1468700	eukaryotic initiation factor 4A	1.06744
PF3D7_0513300	purine nucleoside phosphorylase	1.06712
PF3D7_1129500	A/G-specific adenine glycosylase, putative	1.06677
PF3D7_0922800	conserved Plasmodium protein, unknown function	1.06669
PF3D7_1323100	60S ribosomal protein L6, putative	1.06656
PF3D7_0932000	conserved Plasmodium protein, unknown function	1.06632
PF3D7_1452600	conserved Plasmodium protein, unknown function	1.06632
PF3D7_1431400	surface-related antigen SRA	1.0662
PF3D7_1448600	SNARE protein, putative	1.06617
PF3D7_0916800	conserved Plasmodium protein, unknown function	1.06601
PF3D7_1449700	exosome complex exonuclease RRP6	1.06588
PF3D7_0520600	bis(5'-nucleosyl)-tetraphosphatase [asymmetrical]	1.06581
PF3D7_0910200	conserved Plasmodium protein, unknown function	1.06571
PF3D7_0517600	F-actin-capping protein subunit beta, putative	1.06565
PF3D7_1023900	chromodomain-helicase-DNA-binding protein 1 homolog, putative	1.06556
PF3D7_1005600	DnaJ protein, putative	1.06553
PF3D7_1022000	RNA-binding protein, putative	1.06546
PF3D7_0802300	periodic tryptophan protein 2, putative	1.0654
PF3D7_1320600	ras-related protein Rab-11A	1.06529
PF3D7_0517100	conserved protein, unknown function	1.06518
PF3D7_0931100	nucleolar protein Nop52, putative	1.06508
PF3D7_0519800	EELM2 domain-containing protein, putative	1.06507
PF3D7_1367700	alanine--tRNA ligase	1.06506
PF3D7_1368400	ribosomal protein L1, putative	1.06485
PF3D7_0904600	ubiquitin specific protease, putative	1.06478
PF3D7_0201800	knob associated heat shock protein 40	1.06472
PF3D7_0213100	protein SIS1	1.06469
PF3D7_1238300	pre-mRNA-splicing factor CWC22, putative	1.06463
PF3D7_1237500	conserved Plasmodium protein, unknown function	1.06454
PF3D7_1251500	ATP-dependent RNA helicase DRS1, putative	1.06432
PF3D7_1440700	AP-3 complex subunit mu, putative	1.06428
PF3D7_1207100	small subunit rRNA processing factor, putative	1.06416
PF3D7_0901900	probable protein, unknown function	1.06411
PF3D7_0807900	tyrosine--tRNA ligase	1.06409
PF3D7_1202000	ATP-dependent DNA/RNA helicase PSH2	1.06391
PF3D7_1139400	unspecified product	1.06387
PF3D7_1129850	UNC-50 protein, putative, pseudogene	1.06382
PF3D7_0823300	histone acetyltransferase GCN5	1.0638
PF3D7_0517300	serine/arginine-rich splicing factor 1	1.06349
PF3D7_0707900	ribosomal protein S8e, putative	1.06343
PF3D7_0801500	nucleolar protein 10, putative	1.06325
PF3D7_1033700	bromodomain protein 1	1.06321
PF3D7_0313400	conserved Plasmodium protein, unknown function	1.06321
PF3D7_1424100	60S ribosomal protein L5, putative	1.06315
PF3D7_1333600	U3 small nucleolar RNA-associated protein 4, putative	1.06303
PF3D7_0811400	conserved protein, unknown function	1.06299
PF3D7_1107300	polyadenylate-binding protein-interacting protein 1, putative	1.06297
PF3D7_1409700	conserved protein, unknown function	1.06295
PF3D7_1232300	cytochrome b5, putative	1.06293
PF3D7_1346200	nuclear import protein MOG1, putative	1.06293
PF3D7_1366300	conserved Plasmodium protein, unknown function	1.0629
PF3D7_0614200	cytosolic Fe-S cluster assembly factor NAR1, putative	1.06269
PF3D7_1320300	conserved protein, unknown function	1.06258
PF3D7_1309120	unspecified product	1.06254
PF3D7_1240100	early transcribed membrane protein 12	1.06241
PF3D7_1001700	Plasmodium exported protein (PHISTc), unknown function	1.06225
PF3D7_1402700	U2 snRNP-associated SURP motif-containing protein, putative	1.06218
PF3D7_0804600	tRNA pseudouridine synthase, putative	1.06216
PF3D7_1217500	conserved Plasmodium protein, unknown function	1.06189
PF3D7_1476200	Plasmodium exported protein (PHISTb), unknown function	1.06189
PF3D7_0528500	F-actin-capping protein subunit alpha, putative	1.06185
PF3D7_0110500	bromodomain protein, putative	1.0616
PF3D7_0818400	rRNA-processing protein FCF1, putative	1.06141
PF3D7_0808100	AP-3 complex subunit delta, putative	1.0613
PF3D7_1464700	ATP synthase (C/AC39) subunit, putative	1.06125
PF3D7_1104400	thioredoxin-like mero protein	1.06113
PF3D7_0624400	conserved protein, unknown function	1.06093
PF3D7_1443800	pre-mRNA-splicing factor CWC24, putative	1.06089
PF3D7_1354500	adenylosuccinate synthetase	1.06045
PF3D7_1369500	conserved protein, unknown function	1.06043
PF3D7_0820000	Snf2-related CBP activator, putative	1.0604
PF3D7_1007700	AP2 domain transcription factor AP2-I	1.06029
PF3D7_0719300	actin-related protein, putative	1.06026
PF3D7_1201900	conserved protein, unknown function	1.06011
PF3D7_0606700	coatomer alpha subunit, putative	1.05999
PF3D7_1439900	triosephosphate isomerase	1.05991
PF3D7_0521300	zinc finger protein, putative	1.05986
PF3D7_0201700	DnaJ protein, putative	1.05982
PF3D7_1029200	WD repeat-containing protein, putative	1.05979
PF3D7_1410300	WD repeat-containing protein, putative	1.05949
PF3D7_1325100	phosphoribosylpyrophosphate synthetase	1.05947
PF3D7_1212900	bromodomain protein 2, putative	1.05945
PF3D7_1448000	U3 small nucleolar RNA-associated protein 12, putative	1.05943
PF3D7_1145800	conserved Plasmodium protein, unknown function	1.05928
PF3D7_1148700	Plasmodium exported protein (PHISTc), unknown function	1.05919
PF3D7_1415400	conserved Plasmodium protein, unknown function	1.05915
PF3D7_1419400	conserved Plasmodium membrane protein, unknown function	1.05899
PF3D7_1225600	conserved Plasmodium protein, unknown function	1.05872
PF3D7_1237900	conserved Plasmodium protein, unknown function	1.05862
PF3D7_0623000	chorismate synthase	1.0586
PF3D7_0806100	conserved Plasmodium protein, unknown function	1.05835
PF3D7_0611800	conserved Plasmodium protein, unknown function	1.05833
PF3D7_0106700	small ribosomal subunit assembling AARP2 protein	1.05829
PF3D7_1453900	conserved Plasmodium protein, unknown function	1.05829
PF3D7_1423800	vacuolar protein sorting-associated protein 3, putative	1.05828
PF3D7_1324000	conserved Plasmodium protein, unknown function	1.05819
PF3D7_1309400	HORMA domain protein, putative	1.05795
PF3D7_0110800	transcription initiation factor TFIIB, putative	1.05794
PF3D7_1406200	transcription elongation factor SPT6, putative	1.05789
PF3D7_1444500	eukaryotic translation initiation factor 2-alpha kinase 1	1.05788
PF3D7_0813600	translation initiation factor SUI1, putative	1.05774
PF3D7_1411300	DnaJ protein, putative	1.05761
PF3D7_0527500	Hsc70-interacting protein	1.05755
PF3D7_1422700	conserved Plasmodium protein, unknown function	1.05755
PF3D7_1408700	conserved protein, unknown function	1.05747
PF3D7_1449900	conserved protein, unknown function	1.05743
PF3D7_0607000	translation initiation factor IF-2, putative	1.05741
PF3D7_1471000	RNA 3'-terminal phosphate cyclase-like protein, putative	1.05734
PF3D7_1142100	conserved Plasmodium protein, unknown function	1.0573
PF3D7_0720600	conserved protein, unknown function	1.05729
PF3D7_1451500	pre-mRNA-splicing factor CWF18, putative	1.0572
PF3D7_0405700	lysine decarboxylase, putative	1.05705
PF3D7_1237100	conserved Plasmodium protein, unknown function	1.05703
PF3D7_0905900	coatomer subunit beta, putative	1.05697
PF3D7_1438300	tRNA Methionine	1.05688
PF3D7_1118500	nucleolar protein 56, putative	1.05687
PF3D7_1478600	EMP1-trafficking protein	1.05672
PF3D7_1368100	26S proteasome regulatory subunit RPN11, putative	1.05671
PF3D7_0414300	Rab5-interacting protein, putative	1.05666
PF3D7_1224300	polyadenylate-binding protein 1, putative	1.05661
PF3D7_0618200	conserved protein, unknown function	1.05654
PF3D7_1448700	HSP20-like chaperone, putative	1.05646
PF3D7_1311600	conserved Plasmodium protein, unknown function	1.05642
PF3D7_0915400	ATP-dependent 6-phosphofructokinase	1.05638
PF3D7_1471200	inorganic anion exchanger, inorganic anion antiporter	1.0563
PF3D7_1120100	phosphoglycerate mutase, putative	1.05629
PF3D7_1410600	eukaryotic translation initiation factor 2 subunit gamma, putative	1.05622
PF3D7_0609700	conserved Plasmodium protein, unknown function	1.0561
PF3D7_0620800	tRNA Alanine	1.05609
PF3D7_1419300	glutathione S-transferase	1.05608
PF3D7_1407300	pre-mRNA-splicing factor 38B, putative	1.05603
PF3D7_0718400	mitochondrial ribosomal protein S8 precursor, putative	1.056
PF3D7_0629700	SET domain protein, putative	1.05569
PF3D7_0813400	conserved protein, unknown function	1.05567
PF3D7_1430000	conserved protein, unknown function	1.05567
PF3D7_1036900	conserved Plasmodium protein, unknown function	1.05566
PF3D7_1206600	DNA-directed RNA polymerase III subunit RPC2, putative	1.05541
PF3D7_0827900	protein disulfide isomerase	1.05535
PF3D7_0816100	phosphopantothenoylcysteine decarboxylase, putative	1.05533
PF3D7_0826100	HECT-like E3 ubiquitin ligase, putative	1.05528
PF3D7_0733000	erythrocyte membrane protein 1, PfEMP1	1.05527
PF3D7_1428100	WW domain-binding protein 11, putative	1.05511
PF3D7_0530750	dolichol-phosphate mannosyltransferase subunit 3, putative	1.05501
PF3D7_1136400	signal recognition particle subunit SRP72, putative	1.05475
PF3D7_0503800	60S ribosomal protein L31	1.05475
PF3D7_1113100	protein tyrosine phosphatase	1.05469
PF3D7_0801000	Plasmodium exported protein (PHISTc), unknown function	1.05467
PF3D7_1015300	methionine aminopeptidase 1b, putative	1.05464
PF3D7_0511600	apical rhoptry neck protein	1.0545
PF3D7_1226700	U3 small nucleolar RNA-interacting protein 2, putative	1.05448
PF3D7_1214300	geranylgeranyl transferase type-2 subunit beta, putative	1.05445
PF3D7_1472300	conserved protein, unknown function	1.05442
PF3D7_0514200	conserved Plasmodium protein, unknown function	1.05432
PF3D7_1122800	calcium-dependent protein kinase 6	1.0543
PF3D7_1411900	p1/s1 nuclease, putative	1.05413
PF3D7_1217200	multiple RNA-binding domain-containing protein 1, putative	1.05387
PF3D7_1007000	transmembrane protein 147, putative	1.05386
PF3D7_1442400	conserved Plasmodium protein, unknown function	1.05385
PF3D7_0930500	diacylglycerol kinase, putative	1.0538
PF3D7_1419100	ATP-dependent rRNA helicase SPB4, putative	1.05368
PF3D7_0924400	conserved Plasmodium protein, unknown function	1.05365
PF3D7_1465400	conserved protein, unknown function	1.05363
PF3D7_0311100	pre-mRNA splicing factor, putative	1.05354
PF3D7_0305700	ubiquitin-conjugating enzyme E2, putative	1.05353
PF3D7_1248700	conserved Plasmodium protein, unknown function	1.05339
PF3D7_0629900	sec14-like cytosolic factor or phosphatidylinositol/phosphatidylcholine transfer protein, putative	1.05326
PF3D7_1446900	glutaminyl-peptide cyclotransferase, putative	1.05321
PF3D7_1323400	60S ribosomal protein L23	1.05309
PF3D7_0903200	ras-related protein RAB7	1.05304
PF3D7_0516200	40S ribosomal protein S11	1.05302
PF3D7_1344700	conserved Plasmodium protein, unknown function	1.05296
PF3D7_1344300	zinc finger protein, putative	1.05289
PF3D7_1133400	apical membrane antigen 1	1.05287
PF3D7_0721600	40S ribosomal protein S5, putative	1.05247
PF3D7_1436300	translocon component PTEX150	1.05246
PF3D7_1441500	conserved Plasmodium protein, unknown function	1.05243
PF3D7_0303300	DNA-directed RNA polymerases I, II, and III subunit RPABC2, putative	1.05242
PF3D7_0515700	glideosome-associated protein 40, putative	1.05218
PF3D7_1222000	tRNA-splicing ligase RtcB, putative	1.05218
PF3D7_0306400	FAD-dependent glycerol-3-phosphate dehydrogenase, putative	1.05218
PF3D7_0505400	conserved protein, unknown function	1.05218
PF3D7_0425200	Plasmodium exported protein (hyp15), unknown function	1.05218
PF3D7_1137400	UVB-resistance protein UVR8 homologue	1.05218
PF3D7_1410200	CTP synthase	1.0521
PF3D7_1348300	elongation factor Tu, putative	1.05206
PF3D7_1241900	tetratricopeptide repeat protein, putative	1.052
PF3D7_0628300	choline/ethanolaminephosphotransferase, putative	1.05195
PF3D7_0220700	Plasmodium exported protein (hyp9), unknown function	1.05192
PF3D7_0507600	protein CAF40, putative	1.05185
PF3D7_1231100	ras-related protein Rab-2	1.05178
PF3D7_1244900	conserved Plasmodium protein, unknown function	1.05169
PF3D7_1243800	WD repeat-containing protein 82, putative	1.05168
PF3D7_1004400	RNA-binding protein, putative	1.05168
PF3D7_0500800	mature parasite-infected erythrocyte surface antigen	1.05166
PF3D7_0527100	ubiquitin-conjugating enzyme E2 N, putative	1.05159
PF3D7_1018300	peptidase, putative	1.05156
PF3D7_0318300	conserved Plasmodium protein, unknown function	1.05154
PF3D7_0602100	ATP-dependent RNA helicase, putative	1.05151
PF3D7_1018900	conserved Plasmodium protein, unknown function	1.05145
PF3D7_0505000	MMS19-like protein, putative	1.05144
PF3D7_1213900	conserved Plasmodium protein, unknown function	1.05144
PF3D7_0106400	pre-rRNA-processing protein TSR2, putative	1.05138
PF3D7_1338200	60S ribosomal protein L6, putative	1.05123
PF3D7_1235300	CCR4-NOT transcription complex subunit 4, putative	1.0512
PF3D7_1019000	eukaryotic translation initiation factor subunit eIF2A, putative	1.05117
PF3D7_1014600	transcriptional coactivator ADA2	1.05114
PF3D7_1336000	conserved Plasmodium protein, unknown function	1.05114
PF3D7_0621000	conserved Plasmodium protein, unknown function	1.05104
PF3D7_1119200	conserved protein, unknown function	1.05103
PF3D7_1307300	ATP-dependent RNA helicase DBP6, putative	1.05099
PF3D7_0602200	MYND-type zinc finger protein, putative	1.05098
PF3D7_1020900	ADP-ribosylation factor	1.05097
PF3D7_1451800	sortilin	1.05097
PF3D7_0806700	conserved Plasmodium membrane protein, unknown function	1.05091
PF3D7_1103700	casein kinase II beta chain	1.0509
PF3D7_1030600	tRNA N6-adenosine threonylcarbamoyltransferase	1.05072
PF3D7_0505100	trafficking protein particle complex subunit 8, putative	1.05053
PF3D7_0612900	nucleolar GTP-binding protein 1, putative	1.05049
PF3D7_1473900	conserved Plasmodium protein, unknown function	1.05012
PF3D7_1102800	early transcribed membrane protein 11.2	1.04995
PF3D7_0928200	conserved Plasmodium protein, unknown function	1.04989
PF3D7_0624000	hexokinase	1.04964
PF3D7_0728600	RING zinc finger protein, putative	1.04949
PF3D7_0527700	tRNA Glutamic acid	1.04945
PF3D7_1246300	clathrin adaptor domain-containing protein, putative	1.04938
PF3D7_1365700	SNARE associated Golgi protein, putative	1.04932
PF3D7_1112700	conserved Plasmodium protein, unknown function	1.04916
PF3D7_0616800	malate:quinone oxidoreductase	1.04904
PF3D7_0220100	DnaJ protein, putative	1.04901
PF3D7_1353600	ER lumen protein retaining receptor	1.049
PF3D7_1103100	60S acidic ribosomal protein P1, putative	1.04897
PF3D7_0804000	cactin homolog, putative	1.04895
PF3D7_0608000	diphthine methyltransferase, putative	1.04877
PF3D7_0517200	conserved Plasmodium protein, unknown function	1.0487
PF3D7_1366600	signal recognition particle receptor subunit alpha, putative	1.0487
PF3D7_0931000	elongation factor Tu, putative	1.04866
PF3D7_1469800	conserved Plasmodium protein, unknown function	1.04857
PF3D7_0621300	mRNA-binding protein PUF3	1.04856
PF3D7_1478100	Plasmodium exported protein (hyp13), unknown function	1.04851
PF3D7_0727800	cation transporting ATPase, putative	1.0483
PF3D7_1308200	carbamoyl phosphate synthetase	1.04821
PF3D7_1038000	antigen UB05	1.04815
PF3D7_1436000	glucose-6-phosphate isomerase	1.04812
PF3D7_1117700	GTP-binding nuclear protein RAN/TC4	1.04778
PF3D7_0317300	conserved Plasmodium protein, unknown function	1.04756
PF3D7_1216000	serine--tRNA ligase, putative	1.04744
PF3D7_1341900	V-type proton ATPase subunit D, putative	1.04739
PF3D7_0410000	erythrocyte vesicle protein 1	1.04738
PF3D7_1239700	ATP-dependent zinc metalloprotease FTSH 1	1.04736
PF3D7_0625400	conserved Plasmodium protein, unknown function	1.04735
PF3D7_1472900	dihydroorotase, putative	1.04729
PF3D7_1355900	RWD domain-containing protein, putative	1.04718
PF3D7_1425100	small nucleolar RNA snoR31	1.04701
PF3D7_0218600	patatin-like phospholipase, putative	1.04673
PF3D7_1231900	WD repeat-containing protein, putative	1.04662
PF3D7_1475100	conserved Plasmodium protein, unknown function	1.04651
PF3D7_0727300	DNA (cytosine-5)-methyltransferase	1.0465
PF3D7_0214400	conserved protein, unknown function	1.04642
PF3D7_1471100	exported protein 2	1.04621
PF3D7_0809500	histone acetyltransferase subunit NuA4, putative	1.04596
PF3D7_0724300	ubiquinone biosynthesis O-methyltransferase, putative	1.04595
PF3D7_1420000	splicing factor 3B subunit 4, putative	1.04584
PF3D7_1358100	Sas10 domain-containing protein, putative	1.04581
PF3D7_1104700	DNA-directed RNA polymerase III subunit RPC8, putative	1.04573
PF3D7_1412400	conserved Plasmodium protein, unknown function	1.0457
PF3D7_1415200	DNA-directed RNA polymerases I and III subunit RPAC2, putative	1.04569
PF3D7_0621200	pyridoxine biosynthesis protein PDX1	1.04566
PF3D7_0506100	60S ribosomal subunit protein L24, putative	1.04559
PF3D7_1115100	conserved protein, unknown function	1.04555
PF3D7_0522200	transcription initiation factor TFIID subunit 10, putative	1.04549
PF3D7_1230900	serine/threonine protein kinase RIO1, putative	1.04547
PF3D7_0409200	protein SOF1, putative	1.04545
PF3D7_1125400	mitochondrial import inner membrane translocase subunit TIM44, putative	1.04527
PF3D7_1016300	GBP130 protein	1.04526
PF3D7_1457700	large ribosomal subunit nuclear export factor, putative	1.04521
PF3D7_1130310	small nucleolar RNA snoR14a	1.04495
PF3D7_1358500	zinc finger protein, putative	1.04491
PF3D7_0613700	syntaxin-binding protein, putative	1.04487
PF3D7_1138800	WD repeat-containing protein, putative	1.04481
PF3D7_0104300	ubiquitin carboxyl-terminal hydrolase 1, putative	1.04478
PF3D7_1302500	conserved Plasmodium protein, unknown function	1.04476
PF3D7_1319100	ubiquitin carboxyl-terminal hydrolase MINDY, putative	1.04474
PF3D7_1364300	pre-mRNA-splicing factor ATP-dependent RNA helicase PRP16	1.04473
PF3D7_1414500	atypical protein kinase, ABC-1 family, putative	1.0447
PF3D7_0705000	mRNA cap guanine-N7 methyltransferase, putative	1.04462
PF3D7_0726200	serine/threonine protein kinase, FIKK family	1.04456
PF3D7_0523700	conserved Plasmodium membrane protein, unknown function	1.04456
PF3D7_1211600	lysine-specific histone demethylase 1, putative	1.04445
PF3D7_1327200	ribonuclease P protein subunit RPR2, putative	1.04441
PF3D7_1335400	reticulocyte binding protein 2 homologue a	1.04438
PF3D7_0921800	ribosome production factor 1, putative	1.04436
PF3D7_1447800	calponin homology domain-containing protein, putative	1.0443
PF3D7_1006800	single-strand telomeric DNA-binding protein GBP2, putative	1.04424
PF3D7_1434500	dynein-related AAA-type ATPase, putative	1.04419
PF3D7_1126000	threonine--tRNA ligase	1.04419
PF3D7_0827800	SET domain protein, putative	1.04419
PF3D7_0914000	pseudouridylate synthase, putative	1.04418
PF3D7_1369000	glycosylphosphatidylinositol anchor attachment 1 protein, putative	1.04414
PF3D7_0627100	ankyrin-repeat protein, putative	1.04398
PF3D7_1129100	parasitophorous vacuolar protein 1	1.04388
PF3D7_1218500	dynamin-like protein, putative	1.04383
PF3D7_1330300	DnaJ protein, putative	1.04376
PF3D7_0514700	MORN repeat protein, putative	1.04361
PF3D7_0502600	conserved Plasmodium protein, unknown function	1.04356
PF3D7_1034900	methionine--tRNA ligase	1.04352
PF3D7_0519700	FoP domain-containing protein, putative	1.0434
PF3D7_0102900	aspartate--tRNA ligase	1.04338
PF3D7_0509400	RNA polymerase I	1.0433
PF3D7_0615000	conserved Plasmodium protein, unknown function	1.04327
PF3D7_0317600	40S ribosomal protein S11, putative	1.04325
PF3D7_1202900	high mobility group protein B1	1.04319
PF3D7_1008100	zinc finger protein, putative	1.04299
PF3D7_1409600	conserved Plasmodium protein, unknown function	1.04289
PF3D7_1237200	conserved Plasmodium protein, unknown function	1.04276
PF3D7_1360200	ER membrane protein complex subunit 3, putative	1.04259
PF3D7_1449600	conserved protein, unknown function	1.04239
PF3D7_1107800	AP2 domain transcription factor, putative	1.04233
PF3D7_0935200	vacuolar protein sorting-associated protein 33, putative	1.04227
PF3D7_0828300	conserved protein, unknown function	1.04222
PF3D7_0814500	conserved protein, unknown function	1.04194
PF3D7_1012700	NLI interacting factor-like phosphatase, putative	1.04177
PF3D7_0822300	small nuclear ribonucleoprotein G, putative	1.04175
PF3D7_1414400	serine/threonine protein phosphatase PP1	1.04167
PF3D7_0508300	triose phosphate transporter	1.04156
PF3D7_1203700	nucleosome assembly protein	1.04152
PF3D7_0711400	histone deacetylase complex subunit SAP18, putative	1.04149
PF3D7_1138700	conserved Plasmodium protein, unknown function	1.04144
PF3D7_1460400	ubiquitin carboxyl-terminal hydrolase isozyme L3	1.04141
PF3D7_0620900	tRNA Leucine	1.04138
PF3D7_0322000	peptidyl-prolyl cis-trans isomerase	1.04131
PF3D7_1248200	pre-mRNA-splicing factor RBM22, putative	1.04108
PF3D7_1116600	dolichyl-diphosphooligosaccharide--protein glycosyltransferase subunit STT3, putative	1.04103
PF3D7_1360900	RNA-binding protein, putative	1.04099
PF3D7_1144000	40S ribosomal protein S21	1.04076
PF3D7_0627700	transportin	1.04074
PF3D7_0409300	methyltransferase, putative	1.04065
PF3D7_1454400	aminopeptidase P	1.04063
PF3D7_1148800	Plasmodium exported protein (hyp11), unknown function	1.04062
PF3D7_1126300	DnaJ protein, putative	1.0405
PF3D7_0530000	conserved Plasmodium protein, unknown function	1.04049
PF3D7_0214000	T-complex protein 1 subunit theta	1.0404
PF3D7_1129900	major facilitator superfamily-related transporter, putative	1.04031
PF3D7_1322100	histone-lysine N-methyltransferase SET2	1.04028
PF3D7_0621800	nascent polypeptide-associated complex subunit alpha, putative	1.04012
PF3D7_1468100	kelch domain-containing protein, putative	1.04004
PF3D7_0802500	inositol 5-phosphatase, putative	1.03988
PF3D7_1205100	O-phosphoseryl-tRNA(Sec) selenium transferase, putative	1.03987
PF3D7_0725100	conserved Plasmodium membrane protein, unknown function	1.03986
PF3D7_0532400	lysine-rich membrane-associated PHISTb protein	1.03982
PF3D7_1311200	alternative splicing regulator, putative	1.0397
PF3D7_1311900	V-type proton ATPase catalytic subunit A	1.03967
PF3D7_0817200	conserved protein, unknown function	1.03962
PF3D7_0320100	protein transport protein SEC22	1.03948
PF3D7_1401200	Plasmodium exported protein, unknown function	1.03915
PF3D7_1118400	haloacid dehalogenase-like hydrolase, putative	1.03888
PF3D7_0309100	conserved Plasmodium protein, unknown function	1.03888
PF3D7_1411800	conserved Plasmodium protein, unknown function	1.03888
PF3D7_1234900	conserved Plasmodium protein, unknown function	1.03888
PF3D7_1236900	conserved Plasmodium protein, unknown function	1.03888
PF3D7_1222400	AP2 domain transcription factor	1.03888
PF3D7_0819900	U6 snRNA-associated Sm-like protein LSm3, putative	1.03887
PF3D7_0709050	small nucleolar RNA	1.0388
PF3D7_0813200	CS domain protein, putative	1.03868
PF3D7_0610200	RNA-binding protein 25, putative	1.03867
PF3D7_0205500	DNA-directed RNA polymerase II 16 kDa subunit, putative	1.03861
PF3D7_1372300	Plasmodium exported protein (PHIST), unknown function	1.03846
PF3D7_1451200	conserved Plasmodium protein, unknown function	1.03846
PF3D7_0811800	conserved Plasmodium protein, unknown function	1.03839
PF3D7_1326300	RNA-binding protein, putative	1.03834
PF3D7_0801800	mannose-6-phosphate isomerase, putative	1.03813
PF3D7_1135400	conserved Plasmodium protein, unknown function	1.03808
PF3D7_0822200	phosphorylated CTD interacting factor 1 WW domain-containing protein, putative	1.038
PF3D7_0623800	tyrosine kinase-like protein, putative	1.03783
PF3D7_1104000	phenylalanine--tRNA ligase beta subunit	1.03768
PF3D7_1211900	non-SERCA-type Ca2+ -transporting P-ATPase	1.03756
PF3D7_0410900	conserved Plasmodium protein, unknown function	1.03752
PF3D7_0632800	erythrocyte membrane protein 1, PfEMP1	1.03751
PF3D7_0619400	cell division cycle protein 48 homologue, putative	1.03739
PF3D7_1337500	conserved Plasmodium protein, unknown function	1.03739
PF3D7_0925900	parasitophorous vacuolar protein 5, putative	1.03738
PF3D7_0704700	phosphopantetheine adenylyltransferase, putative	1.03709
PF3D7_0403400	conserved Plasmodium protein, unknown function	1.03708
PF3D7_0410300	protein phosphatase PPM1, putative	1.03708
PF3D7_0103200	nucleoside transporter 4	1.037
PF3D7_0507100	60S ribosomal protein L4	1.03686
PF3D7_1336700	parasitophorous vacuolar protein 3, putative	1.03677
PF3D7_1231600	pre-mRNA-splicing factor ATP-dependent RNA helicase PRP2, putative	1.03672
PF3D7_1238800	acyl-CoA synthetase	1.03668
PF3D7_1130100	60S ribosomal protein L38	1.03662
PF3D7_0106300	calcium-transporting ATPase	1.03658
PF3D7_1033300	conserved protein, unknown function	1.03658
PF3D7_1457200	thioredoxin 1	1.0365
PF3D7_1432500	RNA methyltransferase, putative	1.03644
PF3D7_1302700	ATP-dependent RNA helicase DHR1, putative	1.03633
PF3D7_1036300	duffy binding-like merozoite surface protein 2	1.03622
PF3D7_0309300	N2227-like protein, putative	1.03622
PF3D7_1446500	nucleoporin NUP313, putative	1.03616
PF3D7_1105800	conserved Apicomplexan protein, unknown function	1.03589
PF3D7_0525000	zinc finger protein, putative	1.03569
PF3D7_0925800	armadillo repeat protein, putative	1.03554
PF3D7_0914300	met-10+ like protein, putative	1.03548
PF3D7_1424400	60S ribosomal protein L7-3, putative	1.03548
PF3D7_1032100	mRNA-decapping enzyme subunit 1, putative	1.03538
PF3D7_0210200	conserved Plasmodium protein, unknown function	1.03525
PF3D7_0109500	N-acetyltransferase, GNAT family, putative	1.03524
PF3D7_1248900	26S protease regulatory subunit 8, putative	1.03522
PF3D7_1439100	DEAD/DEAH box helicase, putative	1.0352
PF3D7_1441400	FACT complex subunit SSRP1, putative	1.03504
PF3D7_1462300	GTP-binding protein, putative	1.03492
PF3D7_1435300	glutamate synthase [NADH], putative	1.03485
PF3D7_1243700	ubiquitin-conjugating enzyme E2, putative	1.03479
PF3D7_0532000	28S ribosomal RNA	1.03461
PF3D7_0212100	conserved Plasmodium protein, unknown function	1.03455
PF3D7_0220600	Plasmodium exported protein (hyp9), unknown function	1.03452
PF3D7_1227300	conserved Plasmodium protein, unknown function	1.03404
PF3D7_1408000	plasmepsin II	1.03404
PF3D7_1235900	pre-mRNA-splicing factor SYF1, putative	1.03368
PF3D7_0209700	RING zinc finger protein, putative	1.03363
PF3D7_1027800	60S ribosomal protein L3	1.03351
PF3D7_0805700	serine/threonine protein kinase, FIKK family	1.03339
PF3D7_1356200	mitochondrial import inner membrane translocase subunit TIM23, putative	1.03336
PF3D7_1317900	nucleolar complex protein 4, putative	1.03335
PF3D7_1014700	prohibitin 2, putative	1.03304
PF3D7_0215700	DNA-directed RNA polymerase II subunit RPB2, putative	1.03293
PF3D7_1124200	thioredoxin-like protein, putative	1.03291
PF3D7_1372000	Plasmodium exported protein (PHISTa), unknown function	1.03285
PF3D7_1462000	thioredoxin-like protein	1.0327
PF3D7_1330100	conserved Plasmodium protein, unknown function	1.0327
PF3D7_1467400	50S ribosomal protein L22, apicoplast, putative	1.0327
PF3D7_1304800	small nucleolar RNA snoR16	1.0327
PF3D7_1478800	Plasmodium exported protein, unknown function	1.0327
PF3D7_1216100	conserved protein, unknown function	1.03269
PF3D7_0936700	lysophospholipase, putative	1.03269
PF3D7_0628500	conserved Plasmodium protein, unknown function	1.03269
PF3D7_0925700	histone deacetylase 1	1.03269
PF3D7_1036000	merozoite surface protein 11	1.03267
PF3D7_0702300	sporozoite threonine and asparagine-rich protein	1.03266
PF3D7_1114700	serine/threonine protein kinase, putative	1.03256
PF3D7_0907400	ATP-dependent protease ATPase subunit ClpY	1.03248
PF3D7_1407200	conserved Plasmodium protein, unknown function	1.03248
PF3D7_1005000	methionine--tRNA ligase, putative	1.03218
PF3D7_0823800	DnaJ protein, putative	1.03202
PF3D7_1235500	mRNA methyltransferase, putative	1.03201
PF3D7_0725300	conserved protein, unknown function	1.03201
PF3D7_1350500	conserved Plasmodium protein, unknown function	1.03199
PF3D7_1352400	conserved Plasmodium protein, unknown function	1.03176
PF3D7_1037500	dynamin-like protein	1.03172
PF3D7_0400400	erythrocyte membrane protein 1, PfEMP1	1.0317
PF3D7_0710200	conserved Plasmodium protein, unknown function	1.03167
PF3D7_1227100	DNA helicase 60	1.03165
PF3D7_1333000	20 kDa chaperonin	1.03164
PF3D7_1450100	signal recognition particle subunit SRP54	1.03134
PF3D7_1402500	ribosomal protein S27a, putative	1.03117
PF3D7_1459600	conserved Plasmodium protein, unknown function	1.03102
PF3D7_1411100	conserved Plasmodium membrane protein, unknown function, unspecified product	1.03101
PF3D7_0812300	sporozoite surface protein 3, putative	1.03099
PF3D7_1431500	mitogen-activated protein kinase 1	1.03099
PF3D7_1466600	enkurin domain-containing protein, putative	1.03099
PF3D7_0913500	protease, putative	1.03099
PF3D7_1210800	small nucleolar RNA snoR14	1.03075
PF3D7_0525500	WD repeat-containing protein, putative	1.03074
PF3D7_0905200	mitochondrial carrier protein, putative	1.03071
PF3D7_1449300	transcription factor IIIb subunit, putative	1.03071
PF3D7_0809900	JmjC domain-containing protein, putative	1.03056
PF3D7_1221200	conserved Plasmodium protein, unknown function	1.03046
PF3D7_0505500	DNA mismatch repair protein MSH6, putative	1.0304
PF3D7_0720700	phosphoinositide-binding protein, putative	1.03024
PF3D7_1300100	erythrocyte membrane protein 1, PfEMP1	1.03023
PF3D7_1417600	conserved Plasmodium protein, unknown function	1.03018
PF3D7_0609400	mitochondrial cardiolipin synthase, putative	1.03015
PF3D7_0411000	conserved Plasmodium protein, unknown function	1.03012
PF3D7_1301700	CX3CL1-binding protein 2	1.02994
PF3D7_0616400	conserved Plasmodium protein, unknown function	1.02994
PF3D7_0405400	pre-mRNA-processing-splicing factor 8, putative	1.02993
PF3D7_0415300	cdc2-related protein kinase 3	1.02991
PF3D7_1015900	enolase	1.02961
PF3D7_0503600	myosin B	1.02961
PF3D7_0527600	conserved Plasmodium protein, unknown function	1.02957
PF3D7_0111000	kinesin-8, putative	1.02956
PF3D7_1342000	40S ribosomal protein S6	1.02949
PF3D7_0209100	patatin-like phospholipase, putative	1.02944
PF3D7_1251400	conserved Plasmodium protein, unknown function	1.02936
PF3D7_1346400	VPS13 domain-containing protein, putative	1.02931
PF3D7_0110400	DNA-directed RNA polymerase II subunit RPB9, putative	1.02929
PF3D7_1111300	protein transport protein BOS1, putative	1.02922
PF3D7_1461200	U3 small nucleolar ribonucleoprotein protein IMP3, putative	1.02922
PF3D7_0219100	saccharopine dehydrogenase, putative	1.0292
PF3D7_1346500	conserved Plasmodium protein, unknown function	1.02899
PF3D7_1437400	pantothenate kinase 2, putative	1.02899
PF3D7_0903900	60S ribosomal protein L32	1.02887
PF3D7_1134200	conserved Plasmodium protein, unknown function	1.02885
PF3D7_0219900	Plasmodium exported protein, unknown function	1.02882
PF3D7_0730800	Plasmodium exported protein, unknown function, unspecified product	1.02869
PF3D7_1206200	eukaryotic translation initiation factor 3 subunit C, putative	1.02841
PF3D7_1024800	exported protein 3	1.02837
PF3D7_0923000	DNA-directed RNA polymerase II subunit RPB3, putative	1.02823
PF3D7_0612700	6-cysteine protein P12	1.02816
PF3D7_0518100	protein AMR2	1.02815
PF3D7_0219200	40S ribosomal protein S30	1.02815
PF3D7_0623600	transcription or splicing factor-like protein, putative	1.02815
PF3D7_0827100	translation initiation factor IF-2, putative	1.02797
PF3D7_1409800	CUGBP Elav-like family member 2, putative	1.02796
PF3D7_1034400	flavoprotein subunit of succinate dehydrogenase	1.02796
PF3D7_1139300	AP2 domain transcription factor, putative	1.02784
PF3D7_1202400	peptidyl-prolyl cis-trans isomerase	1.02782
PF3D7_0308900	splicing factor 3B subunit 1, putative	1.02772
PF3D7_1018700	conserved Plasmodium protein, unknown function	1.02765
PF3D7_1333800	Voldacs domain-containing protein, putative	1.02764
PF3D7_0816000	ribosome assembly protein RRB1, putative	1.02732
PF3D7_0930800	conserved Plasmodium membrane protein, unknown function	1.02714
PF3D7_0619800	conserved Plasmodium membrane protein, unknown function	1.02713
PF3D7_1006600	phosducin-like protein 3, putative	1.02713
PF3D7_1018600	tRNA wybutosine-synthesizing protein, putative	1.02711
PF3D7_1317300	conserved Plasmodium protein, unknown function	1.02708
PF3D7_0821800	protein transport protein SEC61 subunit beta, putative	1.02699
PF3D7_1145400	dynamin-like protein	1.02698
PF3D7_1133800	RNA (uracil-5-)methyltransferase, putative	1.02695
PF3D7_0818800	U3 small nucleolar ribonucleoprotein protein IMP4, putative	1.02683
PF3D7_1451400	transcriptional regulatory protein sir2b	1.02681
PF3D7_1434600	methionine aminopeptidase 2	1.0268
PF3D7_1405800	ribosome biogenesis protein BOP1, putative	1.02654
PF3D7_0404600	conserved Plasmodium membrane protein, unknown function	1.02649
PF3D7_0905800	conserved Plasmodium protein, unknown function	1.02642
PF3D7_0926100	protein kinase, putative	1.02631
PF3D7_0301600	Plasmodium exported protein (hyp1), unknown function	1.02627
PF3D7_0912000	conserved Plasmodium protein, unknown function	1.02624
PF3D7_1025000	EF-hand calcium-binding domain-containing protein, putative	1.02619
PF3D7_1307100	U3 small nucleolar RNA-associated protein 6, putative	1.02605
PF3D7_1339300	conserved Plasmodium protein, unknown function	1.02593
PF3D7_1128400	bifunctional farnesyl/geranylgeranyl diphosphate synthase	1.0259
PF3D7_0823200	RNA-binding protein, putative	1.02581
PF3D7_1235700	ATP synthase subunit beta, mitochondrial	1.02576
PF3D7_0707200	conserved Plasmodium protein, unknown function	1.02576
PF3D7_1346000	dynactin subunit 2, putative	1.02576
PF3D7_0705400	DNA replication licensing factor MCM7	1.02576
PF3D7_0724800	kelch domain-containing protein, putative	1.02576
PF3D7_0423500	glideosome associated protein with multiple membrane spans 2	1.02575
PF3D7_1438500	cleavage and polyadenylation specificity factor subunit 3, putative	1.02569
PF3D7_0924500	conserved Plasmodium membrane protein, unknown function	1.02567
PF3D7_1348200	step II splicing factor, putative	1.02566
PF3D7_1407100	rRNA 2'-O-methyltransferase fibrillarin, putative	1.02553
PF3D7_1229500	T-complex protein 1 subunit gamma	1.02547
PF3D7_0304400	60S ribosomal protein L44	1.02537
PF3D7_0807100	DNA helicase PSH3	1.02536
PF3D7_1216200	glycerol-3-phosphate dehydrogenase [NAD(+)], putative	1.02536
PF3D7_1466900	conserved Plasmodium protein, unknown function	1.02528
PF3D7_1107700	pescadillo homolog	1.02527
PF3D7_0827600	conserved Plasmodium protein, unknown function	1.02523
PF3D7_1413800	diphthamide biosynthesis protein 1, putative	1.02517
PF3D7_1115900	palmitoyltransferase DHHC9	1.02515
PF3D7_0933600	mitochondrial-processing peptidase subunit beta, putative	1.02513
PF3D7_0523800	divalent metal transporter, putative	1.0251
PF3D7_1242900	mitochondrial import inner membrane translocase subunit TIM13, putative	1.02494
PF3D7_0509800	phosphatidylinositol 4-kinase	1.02481
PF3D7_0402200	surface-associated interspersed protein 4.1 (SURFIN 4.1), pseudogene	1.02478
PF3D7_0912100	zinc finger protein, putative	1.02473
PF3D7_1441200	60S ribosomal protein L1, putative	1.02468
PF3D7_1428700	heme/steroid binding domain containing protein, putative	1.02449
PF3D7_0101100	exported protein family 4	1.02443
PF3D7_0703100	cytosolic iron-sulfur assembly component 2, putative	1.02443
PF3D7_1106900	conserved Plasmodium protein, unknown function	1.02443
PF3D7_1432900	SF-assemblin, putative	1.02442
PF3D7_0210500	conserved Plasmodium protein, unknown function	1.02442
PF3D7_0310400	parasite-infected erythrocyte surface protein	1.02442
PF3D7_0928600	conserved Plasmodium protein, unknown function	1.02442
PF3D7_0806800	V-type proton ATPase subunit a, putative	1.0244
PF3D7_1138600	beta-catenin-like protein 1, putative	1.02435
PF3D7_1012000	RING zinc finger protein, putative	1.02426
PF3D7_0831200	DnaJ protein, putative	1.02419
PF3D7_1033100	S-adenosylmethionine decarboxylase/ornithine decarboxylase	1.02416
PF3D7_1032500	DER1-like protein, putative	1.02381
PF3D7_0525200	structural maintenance of chromosomes protein 6, putative	1.02381
PF3D7_0106800	ras-related protein Rab-5C	1.02372
PF3D7_1368500	heptatricopeptide repeat-containing protein, putative	1.02363
PF3D7_1407400	conserved Plasmodium protein, unknown function	1.0236
PF3D7_1457300	MA3 domain-containing protein, putative	1.02358
PF3D7_1301300	Plasmodium exported protein (PHISTa-like), unknown function, pseudogene	1.02351
PF3D7_0803500	AAA family ATPase, putative	1.02349
PF3D7_1366400	rhoptry protein RHOP148	1.0234
PF3D7_0820300	conserved Plasmodium protein, unknown function	1.02335
PF3D7_1026800	40S ribosomal protein S2	1.02334
PF3D7_0824900	conserved Plasmodium protein, unknown function	1.02331
PF3D7_0918700	conserved Plasmodium protein, unknown function	1.0233
PF3D7_1231400	amino acid transporter, putative	1.02318
PF3D7_0717000	conserved Plasmodium membrane protein, unknown function	1.02315
PF3D7_0903500	nucleoporin NUP138, putative	1.02313
PF3D7_0630700	bifunctional methylenetetrahydrofolate dehydrogenase/cyclohydrolase, putative	1.02309
PF3D7_1127800	TFIIS central domain-containing protein, putative	1.02302
PF3D7_1331700	glutamine--tRNA ligase, putative	1.02297
PF3D7_0424200	reticulocyte binding protein homologue 4	1.0229
PF3D7_0702400	small exported membrane protein 1	1.02288
PF3D7_1110900	ES2 protein, putative	1.02278
PF3D7_1340900	sodium-dependent phosphate transporter	1.02277
PF3D7_1233600	asparagine and aspartate rich protein 1	1.02275
PF3D7_1459000	ATP-dependent RNA helicase DBP5	1.02274
PF3D7_1319300	tRNA (guanine(26)-N(2))-dimethyltransferase, putative	1.02269
PF3D7_1353100	Plasmodium exported protein, unknown function	1.02253
PF3D7_1458900	golgi apparatus membrane protein TVP23, putative	1.02249
PF3D7_1364200	nucleoporin NUP205, putative	1.02244
PF3D7_1423600	calcium-dependent protein kinase, putative	1.02239
PF3D7_1407800	plasmepsin IV	1.02227
PF3D7_0519500	CCR4 domain-containing protein 1, putative	1.02219
PF3D7_1349800	GPN-loop GTPase, putative	1.02205
PF3D7_0205800	PH domain-containing protein, putative	1.02204
PF3D7_0914500	conserved Plasmodium protein, unknown function	1.02204
PF3D7_0924600	conserved Plasmodium protein, unknown function	1.02204
PF3D7_1475500	LCCL domain-containing protein	1.02204
PF3D7_1304700	cyclin	1.02204
PF3D7_1120600	DDRGK domain-containing protein, putative	1.02204
PF3D7_0319900	conserved protein, unknown function	1.02193
PF3D7_0410400	exosome complex component RRP4	1.02179
PF3D7_1340000	secreted ookinete protein, putative	1.02179
PF3D7_1031100	conserved Plasmodium protein, unknown function	1.02179
PF3D7_1326100	WD repeat-containing protein, putative	1.02169
PF3D7_0902200	serine/threonine protein kinase, FIKK family	1.02164
PF3D7_1414300	60S ribosomal protein L10, putative	1.02162
PF3D7_1224400	WD repeat-containing protein, putative	1.02158
PF3D7_1419600	conserved Plasmodium protein, unknown function	1.02143
PF3D7_0932800	importin alpha re-exporter, putative	1.02122
PF3D7_1016600	Plasmodium exported protein (PHISTc), unknown function	1.02104
PF3D7_1201000	Plasmodium exported protein (PHISTb), unknown function	1.02099
PF3D7_1202500	trimethylguanosine synthase, putative	1.02085
PF3D7_0206300	pentafunctional AROM polypeptide, putative, pseudogene	1.02083
PF3D7_0818200	14-3-3 protein	1.02078
PF3D7_0402300	reticulocyte binding protein homologue 1	1.02069
PF3D7_1340300	nucleolar complex protein 2, putative	1.02063
PF3D7_0304200	EH domain-containing protein	1.02046
PF3D7_1126200	40S ribosomal protein S18, putative	1.0204
PF3D7_0604500	conserved Plasmodium protein, unknown function	1.02037
PF3D7_1247300	GPI mannosyltransferase 2, putative	1.02019
PF3D7_1347700	ethanolamine-phosphate cytidylyltransferase	1.02018
PF3D7_0530700	conserved Plasmodium protein, unknown function	1.02014
PF3D7_1115800	conserved Plasmodium protein, unknown function	1.02003
PF3D7_0804900	GTPase-activating protein, putative	1.02003
PF3D7_1310900	mitochondrial ribosomal protein S15 precursor, putative	1.01994
PF3D7_1212500	glycerol-3-phosphate 1-O-acyltransferase	1.01989
PF3D7_0308300	conserved Plasmodium protein, unknown function	1.01976
PF3D7_1445000	prolyl hydroxylase-like protein, putative	1.01976
PF3D7_1030700	RNA methyltransferase, putative	1.0197
PF3D7_1419900	cleavage and polyadenylation specificity factor subunit 4, putative	1.01968
PF3D7_1223400	phospholipid-transporting ATPase, putative	1.01966
PF3D7_1126800	RNA-binding protein, putative	1.01965
PF3D7_1371300	28S ribosomal RNA	1.01957
PF3D7_0710600	60S ribosomal protein L34	1.01955
PF3D7_0828200	leucine--tRNA ligase, putative	1.01949
PF3D7_1470600	RAP protein, putative	1.01946
PF3D7_0906600	zinc finger protein, putative	1.01941
PF3D7_1420700	surface protein P113	1.01939
PF3D7_1414100	zinc finger protein, putative	1.01935
PF3D7_1447900	multidrug resistance protein 2	1.01932
PF3D7_1214500	conserved Plasmodium protein, unknown function	1.01927
PF3D7_1404600	adenylyl cyclase alpha	1.01926
PF3D7_0304000	inner membrane complex protein 1a, putative	1.01926
PF3D7_1206300	conserved Plasmodium protein, unknown function	1.01926
PF3D7_0417500	memo-like protein	1.01926
PF3D7_0807500	proteasome subunit alpha type-6, putative	1.01925
PF3D7_1337200	1-deoxy-D-xylulose 5-phosphate synthase	1.01925
PF3D7_1205900	conserved protein, unknown function	1.01924
PF3D7_0612200	leucine-rich repeat protein	1.01917
PF3D7_0616900	conserved Plasmodium protein, unknown function	1.01897
PF3D7_0812500	RNA-binding protein, putative	1.01892
PF3D7_0804800	peptidyl-prolyl cis-trans isomerase	1.01892
PF3D7_0508500	guanidine nucleotide exchange factor	1.01889
PF3D7_1021600	deoxyribose-phosphate aldolase, putative	1.01888
PF3D7_1122400	conserved Plasmodium protein, unknown function	1.0187
PF3D7_1130000	phosphoacetylglucosamine mutase, putative	1.01862
PF3D7_1422400	conserved Plasmodium protein, unknown function	1.01856
PF3D7_1041300	erythrocyte membrane protein 1, PfEMP1	1.01855
PF3D7_1200900	Plasmodium exported protein (PHISTc), unknown function	1.0184
PF3D7_1366700	conserved Plasmodium protein, unknown function	1.01839
PF3D7_0214900	rhoptry neck protein 6	1.01831
PF3D7_0210000	secretory complex protein 61 gamma subunit	1.01819
PF3D7_1426000	60S ribosomal protein L21	1.01814
PF3D7_0708000	cytoskeleton associated protein, putative	1.01809
PF3D7_1370300	membrane associated histidine-rich protein 1	1.01809
PF3D7_1313900	ankyrin-repeat protein, putative	1.018
PF3D7_0505700	conserved Plasmodium membrane protein, unknown function	1.01798
PF3D7_0820700	2-oxoglutarate dehydrogenase E1 component	1.01795
PF3D7_0403700	pre-mRNA-splicing factor CLF1, putative	1.01789
PF3D7_0803600	conserved Plasmodium protein, unknown function	1.01772
PF3D7_1456500	conserved Plasmodium protein, unknown function	1.01771
PF3D7_1218300	AP-2 complex subunit mu, putative	1.01726
PF3D7_1308400	conserved Plasmodium protein, unknown function	1.01721
PF3D7_0422200	erythrocyte membrane-associated antigen	1.0172
PF3D7_1229300	conserved Plasmodium protein, unknown function	1.01719
PF3D7_0520900	adenosylhomocysteinase	1.01719
PF3D7_1369200	conserved Plasmodium protein, unknown function	1.01711
PF3D7_0522900	zinc finger protein, putative	1.0171
PF3D7_1477000	Plasmodium exported protein (hyp17), unknown function, pseudogene	1.01706
PF3D7_0317700	CPSF (cleavage and polyadenylation specific factor), subunit A, putative	1.01705
PF3D7_1242100	conserved Plasmodium protein, unknown function	1.017
PF3D7_1124100	BEACH domain-containing protein, putative	1.01691
PF3D7_0616300	conserved Plasmodium protein, unknown function	1.0169
PF3D7_0301400	Plasmodium exported protein, unknown function	1.01689
PF3D7_1329500	conserved protein, unknown function	1.01671
PF3D7_0818900	heat shock protein 70	1.01664
PF3D7_0220500	Plasmodium exported protein (hyp2), unknown function	1.01664
PF3D7_1326200	conserved Plasmodium protein, unknown function	1.01664
PF3D7_1113500	GTP-binding protein, putative	1.01653
PF3D7_0418100	protein SOC1, putative	1.01643
PF3D7_1134000	heat shock protein 70	1.0164
PF3D7_1236100	clustered-asparagine-rich protein	1.01639
PF3D7_1202700	conserved Plasmodium protein, unknown function	1.01638
PF3D7_1422800	actin-related protein, putative	1.01631
PF3D7_0719100	ATP synthase F0 subunit a-like protein, putative	1.01622
PF3D7_0810700	conserved Plasmodium protein, unknown function	1.01621
PF3D7_1254000	rifin	1.01621
PF3D7_0901700	Plasmodium exported protein (hyp5), unknown function	1.01615
PF3D7_0716000	RNA-binding protein, putative	1.01613
PF3D7_0530600	XAP-5 DNA binding protein, putative	1.01611
PF3D7_1423500	conserved Plasmodium protein, unknown function	1.01601
PF3D7_0107500	Niemann-Pick type C1-related protein	1.01584
PF3D7_0532300	Plasmodium exported protein (PHISTb), unknown function	1.01574
PF3D7_1038800	RESA-like protein with PHIST and DnaJ domains	1.01573
PF3D7_1015100	CWC16 domain-containing protein, putative	1.01552
PF3D7_1413900	DnaJ protein, putative	1.0155
PF3D7_1109600	small nucleolar RNA SNORD127	1.01539
PF3D7_0214800	conserved Plasmodium membrane protein, unknown function	1.01526
PF3D7_0606000	conserved Plasmodium protein, unknown function	1.01509
PF3D7_1206700	eukaryotic translation initiation factor 5, putative	1.01504
PF3D7_1341200	60S ribosomal protein L18, putative	1.01502
PF3D7_1230500	WD repeat-containing protein, putative	1.01496
PF3D7_1320500	SNARE protein, putative	1.01492
PF3D7_1221300	conserved Plasmodium protein, unknown function	1.01484
PF3D7_1118300	insulinase, putative	1.01455
PF3D7_0417300	LETM1-like protein, putative	1.01454
PF3D7_1310800	tetratricopeptide repeat protein, putative	1.01442
PF3D7_0518300	proteasome subunit beta type-1, putative	1.01442
PF3D7_0731200	Plasmodium exported protein, unknown function	1.01433
PF3D7_1008500	protein GPR89, putative	1.01422
PF3D7_0205900	26S proteasome regulatory subunit RPN1, putative	1.01421
PF3D7_1342900	AP2 domain transcription factor, putative	1.01418
PF3D7_1119500	AP-4 complex subunit mu, putative	1.01415
PF3D7_0512300	CDK-activating kinase assembly factor MAT1	1.01412
PF3D7_0215300	acyl-CoA synthetase	1.01409
PF3D7_1329100	myosin F, putative	1.01403
PF3D7_1219100	clathrin heavy chain, putative	1.01398
PF3D7_1213700	DNA-directed RNA polymerases I, II, and III subunit RPABC3, putative	1.01392
PF3D7_0110600	phosphatidylinositol-4-phosphate 5-kinase	1.01391
PF3D7_1322000	nucleoside-diphosphatase, putative	1.01389
PF3D7_0218100	conserved protein, unknown function	1.01389
PF3D7_1338700	conserved protein, unknown function	1.01389
PF3D7_0719500	LEM3/CDC50 family protein, putative	1.01389
PF3D7_0611600	basal complex transmembrane protein 1	1.01389
PF3D7_1430100	serine/threonine protein phosphatase 2A activator	1.01388
PF3D7_1117900	conserved Plasmodium protein, unknown function	1.01388
PF3D7_1019800	tRNA methyltransferase, putative	1.01388
PF3D7_0407900	AAA family ATPase, putative	1.01379
PF3D7_1250300	vacuolar protein sorting-associated protein 26, putative	1.01345
PF3D7_0521900	conserved Plasmodium protein, unknown function	1.01344
PF3D7_0807800	26S proteasome regulatory subunit RPN10, putative	1.01343
PF3D7_0409100	U4/U6 small nuclear ribonucleoprotein PRP31, putative	1.01317
PF3D7_1230000	TBC domain-containing protein, putative	1.0131
PF3D7_0513200	conserved Plasmodium protein, unknown function	1.01307
PF3D7_0622700	conserved Plasmodium membrane protein, unknown function	1.01302
PF3D7_1123100	calcium-dependent protein kinase 7	1.013
PF3D7_1149100	Plasmodium exported protein, unknown function	1.01292
PF3D7_1134700	DNA-directed RNA polymerase I subunit RPA2, putative	1.01291
PF3D7_0209600	transporter, putative	1.0128
PF3D7_0409600	replication protein A1, large subunit	1.01276
PF3D7_1328100	proteasome subunit beta type-7, putative	1.01262
PF3D7_0518500	ATP-dependent RNA helicase DDX23, putative	1.0126
PF3D7_1025500	conserved Plasmodium protein, unknown function	1.01253
PF3D7_1467900	rab GTPase activator, putative	1.01245
PF3D7_1208900	protein phosphatase PPM11, putative	1.01241
PF3D7_0618700	trafficking protein particle complex subunit 6A, putative	1.01241
PF3D7_0936000	ring-exported protein 2	1.0124
PF3D7_1219900	ribulose-phosphate 3-epimerase, putative	1.01233
PF3D7_0319200	CCR4 domain-containing protein 4, putative	1.01233
PF3D7_1021400	endomembrane protein 70, putative	1.01218
PF3D7_0919100	DnaJ protein, putative	1.01218
PF3D7_0800700	surface-associated interspersed protein 8.3 (SURFIN 8.3)	1.01214
PF3D7_1356900	protein kinase 5	1.01214
PF3D7_0529200	sugar transporter, putative	1.01214
PF3D7_0304600	circumsporozoite (CS) protein	1.01214
PF3D7_1466100	protein phosphatase containing kelch-like domains	1.01214
PF3D7_0421000	Plasmodium RNA of unknown function RUF6	1.0119
PF3D7_0933500	gamma-tubulin complex component, putative	1.0119
PF3D7_1450200	conserved Plasmodium protein, unknown function	1.01184
PF3D7_1361100	protein transport protein Sec24A	1.01152
PF3D7_1456700	conserved Plasmodium protein, unknown function	1.01147
PF3D7_0805100	conserved protein, unknown function	1.01139
PF3D7_0628200	eukaryotic translation initiation factor 2-alpha kinase	1.01133
PF3D7_0908900	conserved Plasmodium protein, unknown function	1.01126
PF3D7_1454200	conserved Plasmodium protein, unknown function	1.01122
PF3D7_0512200	glutathione synthetase	1.0112
PF3D7_1002100	EMP1-trafficking protein	1.01109
PF3D7_1250100	osmiophilic body protein G377	1.01106
PF3D7_0623100	nuclear polyadenylated RNA-binding protein NAB2, putative	1.01101
PF3D7_1451900	ribosome biogenesis protein TSR1, putative	1.01088
PF3D7_1016200	Rab3 GTPase-activating protein non-catalytic subunit, putative	1.01087
PF3D7_0113700	heat shock protein 40, type II	1.01086
PF3D7_0919700	pyridoxal phosphate homeostasis protein, putative	1.01079
PF3D7_1136200	conserved Plasmodium protein, unknown function	1.01078
PF3D7_0817600	conserved protein, unknown function	1.01078
PF3D7_1411400	plastid replication-repair enzyme	1.01078
PF3D7_0620500	cleavage stimulation factor subunit 1, putative	1.01074
PF3D7_0115700	erythrocyte membrane protein 1, PfEMP1	1.0107
PF3D7_0209400	conserved protein, unknown function	1.01061
PF3D7_0418300	conserved Plasmodium protein, unknown function	1.01045
PF3D7_0911900	falstatin	1.01035
PF3D7_0202400	translation-enhancing factor	1.01032
PF3D7_0823100	RWD domain-containing protein, putative	1.0103
PF3D7_1239800	conserved Plasmodium protein, unknown function	1.01021
PF3D7_1234100	bromodomain protein, putative	1.01018
PF3D7_0501200	parasite-infected erythrocyte surface protein	1.01016
PF3D7_0608700	T-complex protein 1 subunit zeta	1.01011
PF3D7_1247400	peptidyl-prolyl cis-trans isomerase FKBP35	1.01002
PF3D7_0704600	E3 ubiquitin-protein ligase	1.00988
PF3D7_0724900	kinesin-19, putative	1.0097
PF3D7_0930100	heptatricopeptide repeat-containing protein, putative	1.0097
PF3D7_0105700	asparagine-rich antigen Pfa35-2	1.0097
PF3D7_1401100	DnaJ protein, putative	1.0097
PF3D7_0709000	chloroquine resistance transporter	1.0095
PF3D7_1455400	hemolysin III	1.00945
PF3D7_1364400	conserved Plasmodium protein, unknown function	1.00941
PF3D7_1223500	conserved Plasmodium protein, unknown function	1.00912
PF3D7_0422400	40S ribosomal protein S19	1.00906
PF3D7_1235800	conserved Plasmodium protein, unknown function	1.00902
PF3D7_1328600	conserved Plasmodium protein, unknown function	1.00881
PF3D7_0322700	conserved Plasmodium protein, unknown function	1.0088
PF3D7_1354900	conserved Plasmodium protein, unknown function	1.00876
PF3D7_0726500	ubiquitin carboxyl-terminal hydrolase, putative	1.00866
PF3D7_1347400	conserved Plasmodium protein, unknown function	1.00866
PF3D7_0523000	multidrug resistance protein 1	1.00862
PF3D7_0210900	conserved Plasmodium protein, unknown function	1.00861
PF3D7_1039000	serine/threonine protein kinase, FIKK family	1.00857
PF3D7_1458000	cysteine proteinase falcipain 1	1.00854
PF3D7_1215100	SUN domain-containing protein, putative	1.0085
PF3D7_0309700	SECIS-binding protein 2, putative	1.00827
PF3D7_1216500	male development gene 1	1.00813
PF3D7_1301500	Plasmodium exported protein (PHISTa), unknown function	1.00813
PF3D7_1457600	conserved Plasmodium protein, unknown function	1.00808
PF3D7_1252100	rhoptry neck protein 3	1.00807
PF3D7_1350100	lysine--tRNA ligase	1.00801
PF3D7_0934600	conserved Plasmodium protein, unknown function	1.00792
PF3D7_1222300	endoplasmin, putative	1.00778
PF3D7_1204300	eukaryotic translation initiation factor 5A	1.00777
PF3D7_0524400	ribosome-interacting GTPase 1, putative	1.00773
PF3D7_0933000	CSTF domain-containing protein, putative	1.00771
PF3D7_0526800	conserved Plasmodium protein, unknown function	1.00766
PF3D7_0519200	V-type proton ATPase 16 kDa proteolipid subunit	1.0076
PF3D7_0917800	conserved Plasmodium protein, unknown function	1.00758
PF3D7_0936100	early transcribed membrane protein	1.00749
PF3D7_1461900	valine--tRNA ligase, putative	1.00747
PF3D7_1431300	large subunit GTPase 1, putative	1.00747
PF3D7_1210900	GPI mannosyltransferase 1	1.00745
PF3D7_0422700	eukaryotic initiation factor 4A-III, putative	1.00741
PF3D7_1337100	protein kinase 6	1.00736
PF3D7_1324200	micro-fibrillar-associated protein, putative	1.00734
PF3D7_0913300	conserved protein, unknown function	1.0073
PF3D7_0404300	conserved Plasmodium protein, unknown function	1.00725
PF3D7_0623500	superoxide dismutase [Fe]	1.00724
PF3D7_1430300	acid phosphatase, putative	1.00718
PF3D7_1335600	conserved Plasmodium protein, unknown function	1.00716
PF3D7_1365000	conserved Plasmodium protein, unknown function	1.00705
PF3D7_0918900	gamma-glutamylcysteine synthetase	1.00695
PF3D7_0923400	conserved Plasmodium protein, unknown function	1.00688
PF3D7_0902500	serine/threonine protein kinase, FIKK family	1.00684
PF3D7_0721800	conserved Plasmodium protein, unknown function	1.00679
PF3D7_1368700	mitochondrial carrier protein, putative	1.00677
PF3D7_1015600	heat shock protein 60	1.00677
PF3D7_1328500	alpha/beta-hydrolase, putative	1.00674
PF3D7_1465300	ribonuclease Z, putative	1.00672
PF3D7_0610500	peptidyl-tRNA hydrolase PTRHD1, putative	1.00671
PF3D7_0935600	gametocytogenesis-implicated protein	1.00668
PF3D7_1454700	6-phosphogluconate dehydrogenase, decarboxylating	1.00662
PF3D7_0419500	conserved Plasmodium membrane protein, unknown function	1.00655
PF3D7_1106500	conserved Plasmodium protein, unknown function	1.00641
PF3D7_1402100	pseudouridine synthase, putative	1.00635
PF3D7_0212400	conserved Plasmodium membrane protein, unknown function	1.00635
PF3D7_0707420	nucleolar RNA snoR36	1.00633
PF3D7_1210700	conserved Plasmodium protein, unknown function	1.00632
PF3D7_1033200	early transcribed membrane protein 10.2	1.00616
PF3D7_0719900	conserved Plasmodium membrane protein, unknown function	1.00615
PF3D7_1418700	5S ribosomal RNA	1.00612
PF3D7_0615600	zinc finger protein, putative	1.00585
PF3D7_1476600	Plasmodium exported protein, unknown function	1.0058
PF3D7_0420600	conserved Plasmodium protein, unknown function	1.0058
PF3D7_1028100	protoporphyrinogen oxidase	1.0058
PF3D7_1305500	mitogen-activated protein kinase phosphatase 1, putative	1.0058
PF3D7_1353200	membrane associated histidine-rich protein 2	1.00562
PF3D7_1404900	conserved Plasmodium protein, unknown function	1.00553
PF3D7_0914200	phospholipid or glycerol acyltransferase, putative	1.00549
PF3D7_0822600	protein transport protein SEC23	1.00547
PF3D7_1227400	conserved Plasmodium protein, unknown function	1.00547
PF3D7_0804500	conserved Plasmodium membrane protein, unknown function	1.00547
PF3D7_0917100	N-glycosylase/DNA lyase, putative	1.00545
PF3D7_1335700	conserved oligomeric Golgi complex subunit 3, putative	1.00541
PF3D7_0905300	dynein heavy chain, putative	1.00541
PF3D7_0702200	lysophospholipase, putative	1.0054
PF3D7_1426700	phosphoenolpyruvate carboxylase	1.00539
PF3D7_1368900	conserved protein, unknown function	1.00521
PF3D7_0510400	PDCD2 domain-containing protein, putative	1.0052
PF3D7_1361200	conserved Plasmodium protein, unknown function	1.00519
PF3D7_1247900	U3 small nucleolar RNA-associated protein 11, putative	1.00518
PF3D7_1140100	V-type proton ATPase subunit F, putative	1.00514
PF3D7_1235000	PIH1 domain-containing protein, putative	1.00507
PF3D7_0514300	aspartate--tRNA ligase, putative	1.00507
PF3D7_1128900	conserved protein, unknown function	1.00507
PF3D7_1333400	conserved protein, unknown function	1.00497
PF3D7_0826800	small nucleolar RNA snoR05	1.00475
PF3D7_0422500	pre-mRNA-splicing helicase BRR2, putative	1.0047
PF3D7_1437900	HSP40, subfamily A	1.00469
PF3D7_1203400	major facilitator superfamily domain-containing protein, putative	1.00463
PF3D7_0922100	ubiquitin-like protein, putative	1.00461
PF3D7_0621900	signal recognition particle subunit SRP68, putative	1.00448
PF3D7_0318600	cleavage and polyadenylation specificity factor, putative	1.00433
PF3D7_1405000	conserved Plasmodium protein, unknown function	1.00421
PF3D7_0220200	Plasmodium exported protein, unknown function	1.00419
PF3D7_0213700	conserved protein, unknown function	1.0041
PF3D7_1227600	conserved Plasmodium protein, unknown function	1.00406
PF3D7_0723300	conserved protein, unknown function	1.00406
PF3D7_1145600	TMEM65 domain-containing protein, putative	1.00406
PF3D7_0613300	rhoptry protein ROP14	1.00406
PF3D7_0215500	conserved Plasmodium protein, unknown function	1.00406
PF3D7_1236200	conserved Plasmodium protein, unknown function	1.00405
PF3D7_0202000	knob-associated histidine-rich protein	1.00375
PF3D7_0922500	phosphoglycerate kinase	1.00373
PF3D7_1359000	conserved Plasmodium protein, unknown function	1.0037
PF3D7_0707800	RAP protein, putative	1.00369
PF3D7_1420200	myosin-specific chaperone UNC, putative	1.00369
PF3D7_0305100	conserved Plasmodium protein, unknown function	1.00369
PF3D7_1226400	conserved Plasmodium protein, unknown function	1.00358
PF3D7_1344100	TLD domain-containing protein, putative	1.00355
PF3D7_0719600	60S ribosomal protein L11a, putative	1.00353
PF3D7_1208100	conserved Plasmodium protein, unknown function	1.00348
PF3D7_1409000	WD repeat-containing protein, putative	1.00346
PF3D7_1009500	metalloprotease, putative	1.00345
PF3D7_1440000	conserved Plasmodium protein, unknown function	1.00338
PF3D7_0926000	protein kinase, putative	1.00338
PF3D7_1109500	small nucleolar RNA snoR09	1.00331
PF3D7_0831800	histidine-rich protein II	1.00323
PF3D7_1352700	intron-binding protein aquarius, putative	1.00316
PF3D7_0703700	conserved protein, unknown function	1.00312
PF3D7_0825000	conserved Plasmodium protein, unknown function	1.00312
PF3D7_1237700	conserved protein, unknown function	1.00308
PF3D7_1447200	conserved protein, unknown function	1.00307
PF3D7_0113200	Plasmodium exported protein, unknown function	1.00298
PF3D7_0113300	Plasmodium exported protein (hyp1), unknown function	1.00297
PF3D7_0924200	heptatricopeptide repeat-containing protein, putative	1.00292
PF3D7_1448500	conserved Plasmodium protein, unknown function	1.0029
PF3D7_1210300	conserved Plasmodium protein, unknown function	1.00277
PF3D7_0407400	conserved Plasmodium protein, unknown function	1.00268
PF3D7_0309800	YTH domain-containing protein, putative	1.00267
PF3D7_1443900	heat shock protein 90, putative	1.00264
PF3D7_0619200	conserved Plasmodium protein, unknown function	1.00262
PF3D7_1245800	epsin-like protein, putative	1.00251
PF3D7_0603300	dihydroorotate dehydrogenase	1.00251
PF3D7_1212000	glutathione peroxidase-like thioredoxin peroxidase	1.00249
PF3D7_1333700	histone H3-like centromeric protein CSE4	1.00248
PF3D7_1021500	ATP-dependent RNA helicase ROK1, putative	1.00248
PF3D7_1230600	sun-family protein, putative	1.00244
PF3D7_1416100	protein SEY1, putative	1.0024
PF3D7_1307700	TOM1-like protein, putative	1.00234
PF3D7_1010300	succinate dehydrogenase subunit 4, putative	1.0023
PF3D7_1001900	Plasmodium exported protein (hyp16), unknown function	1.00222
PF3D7_0721000	conserved Plasmodium membrane protein, unknown function	1.00209
PF3D7_1205500	zinc finger protein, putative	1.00201
PF3D7_0904100	AP-4 complex subunit epsilon, putative	1.00199
PF3D7_1348500	TBC domain protein, putative	1.00199
PF3D7_1336100	conserved protein, unknown function	1.00199
PF3D7_0911700	GTP-binding protein, putative	1.00199
PF3D7_1038400	gametocyte-specific protein	1.00196
PF3D7_0214100	protein transport protein SEC31	1.00195
PF3D7_0204500	aspartate transaminase	1.00187
PF3D7_0826500	ubiquitin conjugation factor E4 B, putative	1.00186
PF3D7_0726300	DNA mismatch repair protein PMS1, putative	1.00181
PF3D7_0322400	regulator of initiation factor 2 (eIF2)	1.00178
PF3D7_0112300	18S ribosomal RNA	1.00172
PF3D7_1251600	conserved Plasmodium protein, unknown function	1.00167
PF3D7_1113700	glyoxalase I	1.00164
PF3D7_1326900	conserved Plasmodium membrane protein, unknown function	1.00163
PF3D7_1343800	conserved Plasmodium protein, unknown function	1.00162
PF3D7_1333300	transmembrane emp24 domain-containing protein, putative	1.00158
PF3D7_1013200	conserved Plasmodium protein, unknown function	1.00156
PF3D7_0820200	phosphatidylglycerophosphate synthase	1.0015
PF3D7_1351100	conserved protein, unknown function	1.0014
PF3D7_0221700	Plasmodium exported protein, unknown function	1.00134
PF3D7_1148640	28S ribosomal RNA	1.00123
PF3D7_0804700	conserved Plasmodium protein, unknown function	1.00121
PF3D7_1249800	THO complex subunit 2, putative	1.00121
PF3D7_1115500	AP2 domain transcription factor, putative	1.00113
PF3D7_0314600	conserved protein, unknown function	1.001
PF3D7_0903400	ATP-dependent RNA helicase DDX60, putative	1.00091
PF3D7_1202800	DNA/RNA-binding protein, putative	1.00083
PF3D7_1331800	60S ribosomal protein L23, putative	1.0006
PF3D7_1341300	60S ribosomal protein L18-2, putative	1.00058
PF3D7_1429000	protein archease, putative	1.0005
PF3D7_1323800	vacuolar protein sorting-associated protein 52, putative	1.00032
PF3D7_1313800	conserved Plasmodium membrane protein, unknown function	1.0003
PF3D7_1314600	lipoate-protein ligase 1	1.0003
PF3D7_0113900	CX3CL1-binding protein 1	1.00022
PF3D7_0520800	conserved protein, unknown function	1.00022
PF3D7_1219000	formin 2	1.0001
PF3D7_0202600	nucleic acid binding protein, putative	1.00009
PF3D7_1468900	zinc finger protein, putative	0.999989
PF3D7_1309200	protein phosphatase PPM6, putative	0.999864
PF3D7_1431200	OST-HTH associated domain protein, putative	0.999805
PF3D7_1407900	plasmepsin I	0.99978
PF3D7_0923300	perforin-like protein 3	0.999709
PF3D7_0316600	formate-nitrite transporter	0.9995
PF3D7_1329400	AMP deaminase, putative	0.999444
PF3D7_1202300	dynein heavy chain, putative	0.999442
PF3D7_1120400	alpha/beta hydrolase fold domain containing protein, putative	0.999288
PF3D7_1428800	transcription initiation TFIID-like, putative	0.999277
PF3D7_1433500	DNA topoisomerase 2	0.999099
PF3D7_1343900	U4/U6 small nuclear ribonucleoprotein PRP4, putative	0.99899
PF3D7_1475600	bromodomain protein, putative	0.9989
PF3D7_0114000	exported protein family 1	0.998886
PF3D7_0417400	conserved Plasmodium protein, unknown function	0.998772
PF3D7_0526500	conserved Plasmodium protein, unknown function	0.998723
PF3D7_1216300	signal recognition particle subunit SRP19	0.998403
PF3D7_1225300	conserved protein, unknown function	0.998363
PF3D7_1344900	conserved Plasmodium protein, unknown function	0.998309
PF3D7_0322900	40S ribosomal protein S3A, putative	0.998235
PF3D7_1445400	protein serine/threonine kinase-1	0.998185
PF3D7_0720100	pre-rRNA-processing protein ESF2, putative	0.998162
PF3D7_1332900	isoleucine--tRNA ligase, putative	0.998161
PF3D7_0614500	60S ribosomal protein L19	0.998045
PF3D7_0312700	tRNA Isoleucine	0.998045
PF3D7_0706000	importin-7, putative	0.997966
PF3D7_1357800	T-complex protein 1 subunit delta	0.997955
PF3D7_1443400	WD repeat-containing protein	0.997954
PF3D7_1010600	eukaryotic translation initiation factor 2 subunit beta	0.99794
PF3D7_1451100	elongation factor 2	0.997928
PF3D7_0806000	AAA family ATPase, putative	0.997858
PF3D7_0303000	N-ethylmaleimide-sensitive fusion protein	0.997844
PF3D7_1409900	cytidine diphosphate-diacylglycerol synthase	0.997843
PF3D7_1357700	U3 small nucleolar RNA-associated protein 21, putative	0.997842
PF3D7_1037900	conserved Plasmodium protein, unknown function	0.997776
PF3D7_1112000	conserved protein, unknown function	0.997693
PF3D7_0821300	ATP-dependent RNA helicase DHX36, putative	0.997659
PF3D7_0708400	heat shock protein 90	0.997637
PF3D7_1200700	acyl-CoA synthetase	0.997464
PF3D7_1334200	chaperone binding protein, putative	0.99746
PF3D7_0508100	SET domain protein, putative	0.997448
PF3D7_1442600	TRAP-like protein	0.997448
PF3D7_0826600	SNARE protein, putative	0.997406
PF3D7_1459300	OPA3-like protein, putative	0.997399
PF3D7_1406100	tubby domain-containing protein, putative	0.997313
PF3D7_1410900	ribosome maturation protein SBDS, putative	0.997261
PF3D7_0424900	Plasmodium exported protein (PHISTa), unknown function	0.99725
PF3D7_1116800	heat shock protein 101	0.997156
PF3D7_1138500	protein phosphatase PPM2	0.99709
PF3D7_0532100	early transcribed membrane protein 5	0.997084
PF3D7_0416200	conserved protein, unknown function	0.996995
PF3D7_1433300	chromatin assembly factor 1 P55 subunit, putative	0.996959
PF3D7_0718000	dynein heavy chain, putative	0.99689
PF3D7_1328300	conserved protein, unknown function	0.996816
PF3D7_1470900	proteasome subunit beta type-2, putative	0.996793
PF3D7_0407000	conserved Plasmodium protein, unknown function	0.996754
PF3D7_1025400	conserved Plasmodium membrane protein, unknown function	0.996501
PF3D7_0803000	peptidyl-prolyl cis-trans isomerase	0.99645
PF3D7_0211800	asparagine--tRNA ligase	0.996351
PF3D7_1311700	cytochrome c, putative	0.996344
PF3D7_0424000	Plasmodium exported protein (PHISTc), unknown function	0.996307
PF3D7_0109850	phosphatidate cytidylyltransferase, putative	0.996004
PF3D7_0307900	conserved Plasmodium protein, unknown function	0.996003
PF3D7_0921600	tetratricopeptide repeat protein, putative	0.995883
PF3D7_1359900	conserved Plasmodium membrane protein, unknown function	0.995871
PF3D7_0527900	ATP-dependent RNA helicase DDX41, putative	0.995792
PF3D7_0531000	SURF1 domain-containing protein, putative	0.995789
PF3D7_0319700	ABC transporter I family member 1, putative	0.995764
PF3D7_0703900	conserved Plasmodium membrane protein, unknown function	0.995509
PF3D7_1354600	60S ribosomal protein L7-2, putative	0.99535
PF3D7_1207000	conserved Plasmodium protein, unknown function	0.99534
PF3D7_1237800	ubiquitin-like modifier HUB1, putative	0.99519
PF3D7_1457000	signal peptide peptidase	0.995166
PF3D7_1143800	oocyst capsule protein Cap93, putative	0.995131
PF3D7_0806600	kinesin-like protein, putative	0.995077
PF3D7_0411900	DNA polymerase alpha catalytic subunit A	0.995071
PF3D7_1365300	conserved Plasmodium protein, unknown function	0.995053
PF3D7_1428300	proliferation-associated protein 2g4, putative	0.994974
PF3D7_1411500	conserved Plasmodium protein, unknown function	0.994954
PF3D7_1149000	antigen 332, DBL-like protein	0.994949
PF3D7_1146800	conserved Plasmodium protein, unknown function	0.994917
PF3D7_1252500	Plasmodium exported protein, unknown function	0.994906
PF3D7_0511400	conserved Plasmodium protein, unknown function	0.994903
PF3D7_0721700	secreted ookinete protein, putative	0.994903
PF3D7_0405900	apical sushi protein	0.994889
PF3D7_1448400	ubiquitin-protein ligase, putative	0.994869
PF3D7_1116700	dipeptidyl aminopeptidase 1	0.994867
PF3D7_0818500	zinc finger protein, putative	0.994821
PF3D7_0705700	40S ribosomal protein S29, putative	0.994627
PF3D7_1318000	conserved protein, unknown function	0.994612
PF3D7_0310500	ATP-dependent RNA helicase DHX57, putative	0.994557
PF3D7_1416200	metacaspase-3, putative	0.994535
PF3D7_1412500	actin II	0.99449
PF3D7_0626800	pyruvate kinase	0.994461
PF3D7_0531500	unspecified product	0.994428
PF3D7_1245100	kinesin-13, putative	0.994408
PF3D7_0321700	conserved Plasmodium protein, unknown function	0.994408
PF3D7_0220000	liver stage antigen 3	0.99433
PF3D7_0416900	conserved Plasmodium protein, unknown function	0.994327
PF3D7_0719400	conserved Plasmodium protein, unknown function	0.994251
PF3D7_1016700	Plasmodium exported protein (PHISTc), unknown function	0.994173
PF3D7_0909900	helicase SKI2W, putative	0.994072
PF3D7_1442300	tRNA import protein tRIP	0.994019
PF3D7_1450400	zinc finger protein, putative	0.993915
PF3D7_1139200	VPS9 domain-containing protein, putative	0.9939
PF3D7_1001500	early transcribed membrane protein 10.1	0.993847
PF3D7_1402300	26S proteasome regulatory subunit RPN6	0.993828
PF3D7_0806300	ferlin-like protein, putative	0.993791
PF3D7_1123800	structural maintenance of chromosomes protein 5, putative	0.993791
PF3D7_0105600	conserved Plasmodium protein, unknown function	0.993774
PF3D7_0629800	cullin-like protein, putative	0.993746
PF3D7_0500100	erythrocyte membrane protein 1, PfEMP1	0.993707
PF3D7_1331100	DNA polymerase theta, putative	0.993463
PF3D7_1115400	cysteine proteinase falcipain 3	0.993428
PF3D7_1138000	conserved Plasmodium protein, unknown function	0.993221
PF3D7_0206500	conserved Plasmodium protein, unknown function	0.993108
PF3D7_1403400	conserved Plasmodium protein, unknown function	0.99308
PF3D7_1122900	dynein heavy chain, putative	0.99308
PF3D7_0813300	conserved protein, unknown function	0.993052
PF3D7_0410800	conserved Plasmodium protein, unknown function	0.993035
PF3D7_1243500	vacuolar-sorting protein SNF7, putative	0.993018
PF3D7_0209000	6-cysteine protein P230	0.993015
PF3D7_0316200	conserved Plasmodium protein, unknown function	0.993015
PF3D7_1127600	CRAL/TRIO domain-containing protein, putative	0.993015
PF3D7_0716800	eukaryotic translation initiation factor 3 subunit I, putative	0.992841
PF3D7_0302800	RNA-binding protein, putative	0.99281
PF3D7_0215400	conserved Plasmodium protein, unknown function	0.992713
PF3D7_1033600	pre-mRNA-splicing factor CEF1, putative	0.992637
PF3D7_1432400	leucine-rich repeat protein	0.992602
PF3D7_0906910	tubulin-specific chaperone, putative	0.992436
PF3D7_0725200	mago nashi protein homologue, putative	0.992408
PF3D7_0404700	dipeptidyl aminopeptidase 3	0.992345
PF3D7_0400300	rifin	0.992344
PF3D7_1325800	conserved Plasmodium protein, unknown function	0.99231
PF3D7_0712600	erythrocyte membrane protein 1, PfEMP1	0.992304
PF3D7_1003500	40S ribosomal protein S20e, putative	0.992265
PF3D7_1201500	GPN-loop GTPase, putative	0.992202
PF3D7_0503500	protein kinase, putative	0.992162
PF3D7_1227200	potassium channel K1	0.992127
PF3D7_0908700	tRNA pseudouridine synthase, putative	0.992072
PF3D7_1014900	conserved Plasmodium protein, unknown function	0.992024
PF3D7_1246000	conserved Plasmodium protein, unknown function	0.992021
PF3D7_0113600	surface-associated interspersed protein 1.2 (SURFIN 1.2), pseudogene	0.992021
PF3D7_1469600	acetyl-CoA carboxylase	0.992021
PF3D7_0912900	26S proteasome regulatory subunit RPN8, putative	0.992019
PF3D7_1322200	conserved Plasmodium protein, unknown function	0.991974
PF3D7_0110700	chromatin assembly factor 1 protein WD40 domain, putative	0.991935
PF3D7_0626000	conserved Plasmodium protein, unknown function	0.991914
PF3D7_1338000	LMBR1 domain-containing protein, putative	0.991813
PF3D7_0726000	28S ribosomal RNA	0.991785
PF3D7_1337400	zinc finger protein, putative	0.991653
PF3D7_0524100	conserved Plasmodium protein, unknown function	0.991626
PF3D7_1466300	26S proteasome regulatory subunit RPN2, putative	0.991517
PF3D7_1414700	ubiquitin carboxyl-terminal hydrolase, putative	0.991355
PF3D7_0415200	conserved Plasmodium protein, unknown function	0.991293
PF3D7_1136800	DnaJ protein, putative	0.991288
PF3D7_1228300	NIMA related kinase 1	0.991236
PF3D7_0613400	50S ribosomal protein L18, apicoplast, putative	0.99108
PF3D7_0936300	ring-exported protein 3	0.991077
PF3D7_0424600	Plasmodium exported protein (PHISTb), unknown function	0.990894
PF3D7_1102300	Plasmodium exported protein, unknown function	0.990888
PF3D7_0322600	conserved Plasmodium protein, unknown function	0.990701
PF3D7_1238400	conserved protein, unknown function	0.990701
PF3D7_0115200	rifin	0.990698
PF3D7_0704300	conserved Plasmodium membrane protein, unknown function	0.990698
PF3D7_1216700	perforin-like protein 2	0.990698
PF3D7_1343700	kelch protein K13	0.990673
PF3D7_0501300	skeleton-binding protein 1	0.990664
PF3D7_1004300	E3 ubiquitin-protein ligase, putative	0.990663
PF3D7_1233400	conserved Plasmodium membrane protein, unknown function	0.990529
PF3D7_1416500	NADP-specific glutamate dehydrogenase	0.990481
PF3D7_1124500	pyruvate dehydrogenase E1 component subunit alpha	0.990392
PF3D7_0727200	cysteine desulfurase, putative	0.990245
PF3D7_1125800	kelch domain-containing protein, putative	0.990222
PF3D7_0204100	Sel1 repeat-containing protein, putative	0.990212
PF3D7_1212300	WD repeat-containing protein, putative	0.990156
PF3D7_1316600	choline-phosphate cytidylyltransferase	0.990053
PF3D7_1454000	RNA-binding protein, putative	0.989915
PF3D7_0207100	conserved Plasmodium protein, unknown function	0.989858
PF3D7_1010700	dolichyl-phosphate-mannose--protein mannosyltransferase, putative	0.989789
PF3D7_1224900	splicing factor 3B subunit 6, putative	0.989646
PF3D7_1229100	multidrug resistance-associated protein 2	0.989618
PF3D7_0917900	heat shock protein 70	0.989605
PF3D7_0831100	surface-associated interspersed protein 8.1 (SURFIN 8.1)	0.989543
PF3D7_1011700	DNA repair protein RAD23, putative	0.989524
PF3D7_1417800	DNA replication licensing factor MCM2	0.989412
PF3D7_0824800	conserved Plasmodium membrane protein, unknown function	0.989122
PF3D7_1111000	tRNA m5C-methyltransferase, putative	0.989088
PF3D7_0904000	GTPase-activating protein, putative	0.989071
PF3D7_1438600	conserved protein, unknown function	0.988891
PF3D7_1251800	conserved Plasmodium protein, unknown function	0.988889
PF3D7_1024900	conserved Plasmodium protein, unknown function	0.988852
PF3D7_0602700	conserved Plasmodium protein, unknown function	0.988852
PF3D7_1402900	conserved Plasmodium protein, unknown function	0.988852
PF3D7_1226500	heptatricopeptide repeat and RAP domain-containing protein, putative	0.988852
PF3D7_0800300	erythrocyte membrane protein 1, PfEMP1	0.98885
PF3D7_1405600	ribonucleoside-diphosphate reductase small chain, putative	0.988848
PF3D7_1037300	ADP/ATP transporter on adenylate translocase	0.988833
[truncated: 3,714 more rows]

## Sheet: EV3 Legend
Transcript enrichment in var gene promoter-targeted dCas9 RIP. Values are log2(fold enrichment) over IgG control, normalized to the corresponding values in the non-targeted dCas9 RIP. One replicate each of anti-HA and IgG control in both the non-targeted dCas9 strain and var gene promoter-targeted dCas9 strain were used. Genes targeted by dCas9 at their promoters are indicated with an “X”.
