# Supplementary material for: Exploring the virulence gene interactome with CRISPR/dCas9 in the human malaria parasite
Source: Mol Syst Biol. 2020 Aug 20;16(8):e9569. doi: 10.15252/msb.20209569 (PMC7440042; doi:10.15252/msb.20209569)
Supplement: Supplementary file 5 — Table EV4 [file MSB-16-e9569-s005.xlsx]

## Sheet: Table EV4
Table EV4: Total proteins and dCas9 peptide ions detected by LC-MS/MS for each replicate dCas9 immunoprecipitation for each strain
Before Normalization
	Intron				Promoter				Control
Metrics	Rep 1	Rep 2	Rep 3	Rep 4	Rep 1	Rep 2	Rep 3	Rep 4	Rep 1	Rep 2	Rep 3	Rep 4
Number of proteins	1353	1468	1358	1347	1377	1464	1079	778	1478	1484	1406	1306
Number of dCas9 ions	302	327	310	304	304	314	253	132	354	363	355	352
Std Dev dCas9 ions	11.3541				83.5519				4.83046
After Normalization
	Intron				Promoter				Control				Total dCas9 ions used	Ratio dCas9	p-value
dCas9 Ions in Quantification/Replicate	Rep 1	Rep 2	Rep 3	Rep 4	Rep 1	Rep 2	Rep 3	Rep 4	Rep 1	Rep 2	Rep 3	Rep 4
Intron/Control	244	260	247	234					257	258	257	257	2014	1/3.16	1.88e-62
Promoter 1,2,3,4/Intron	218	223	218	206	227	229	197	58					1576	1/1.27	3.0E-21
Promoter 1,2,3/Intron	216	223	216	200	211	212	135	/					1413	1/1.09	1.1E-04
Promoter 1,2/Intron	184	194	188	177	194	198	/	/					1135	1.04	0.15
Promoter 1,2,3,4/Control					251	257	205	57	250	251	246	243	1760	1/3.81	1.21e-109
Promoter 1,2,3/Control					236	247	150	/	253	250	245	245	1626	1/3.44	5.82e-106
Promoter 1,2/Control					227	236	/	/	227	229	223	222	1364	1/3.07	5.64e-86

## Sheet: EV4 Legend
Top: Number of proteotypic dCas9 peptide ions and total number of proteins detected by LC-MS/MS for each replicate dCas9 immunoprecipitation for the intron-, promoter-, and non-targeted dCas9 strains before normalization for comparative quantification. Standard deviation of dCas9 peptide ions for four replicates are shown for each strain. Bottom: Number of dCas9 peptide ions for each replicate af…
