# Supplementary material for: Exploring the virulence gene interactome with CRISPR/dCas9 in the human malaria parasite
Source: Mol Syst Biol. 2020 Aug 20;16(8):e9569. doi: 10.15252/msb.20209569 (PMC7440042; doi:10.15252/msb.20209569)
Supplement: Supplementary file 6 — Table EV5 [file MSB-16-e9569-s006.xlsx]

## Sheet: Table EV5
Table EV5: Label-free quantitative LC-MS/MS analysis of var gene promoter- versus intron-targeted dCas9 immunoprecipitation (all P. falciparum proteins detected with FDR ≤ 1%, ≥ 3 peptides in all replicates, ratio ≥ 1.5, p ≤ 0.05)
Gene ID	Description	Ratio	Log2(ratio)	p-value	CV %	Pept. used	Total Peptides	MW (kDa)
PF3D7_1419000	conserved Plasmodium protein, unknown function	1000	1000			4	4	136.9
PF3D7_0604100	AP2 domain transcription factor	11.9373	3.57741	0.0163068	12.8465	5	5	229.6
PF3D7_1355100	DNA replication licensing factor MCM6	7.57403	2.92106	4.75991e-05	6.64037	9	14	105.7
PF3D7_1107400	DNA repair protein RAD51	6.37884	2.6733	0.00386103	17.8188	10	10	38.6
PF3D7_0111800	eukaryotic translation initiation factor 4E, putative	6.04412	2.59553	0.0205083	7.66264	4	4	73
PF3D7_1435600	conserved Plasmodium protein, unknown function	4.96961	2.31313	0.0322711	10.1275	4	4	210.7
PF3D7_1317100	DNA replication licensing factor MCM4	4.96141	2.31075	1.57328e-16	6.35067	52	54	115.2
PF3D7_0612200	leucine-rich repeat protein	4.96108	2.31065	1.45411e-05	13.0037	20	20	220.3
PF3D7_1244200	RNA polymerase II transcription factor B subunit 2, putative	4.61331	2.2058	0.0175338	13.2144	5	5	111.9
PF3D7_0107000	centrin-1	4.52376	2.17752	0.000658354	15.2632	12	12	19.6
PF3D7_1018200	serine/threonine protein phosphatase 8, putative	4.48391	2.16476	0.0386697	18.6128	5	5	254.1
PF3D7_0105200	heptatricopeptide repeat and RAP domain-containing protein, putative	4.03544	2.01273	2.09589e-05	11.8231	16	20	67.2
PF3D7_1143200	DnaJ protein, putative	4.0245	2.00881	4.40368e-06	9.31931	15	15	39.4
PF3D7_1014900	conserved Plasmodium protein, unknown function	4.0076	2.00274	0.00032223	11.3005	11	12	268
PF3D7_1417800	DNA replication licensing factor MCM2	3.96962	1.989	9.91302e-11	9.79463	49	51	111.5
PF3D7_1227100	DNA helicase 60	3.86646	1.95101	0.0186979	13.5993	5	5	87
PF3D7_0411900	DNA polymerase alpha catalytic subunit A	3.83663	1.93984	0.00121533	10.4073	8	9	225.4
PF3D7_1329300	chromatin assembly factor 1 subunit B, putative	3.72384	1.89679	0.00181602	18.7205	14	14	66.5
PF3D7_1315300	conserved protein, unknown function	3.69725	1.88645	0.0353928	22.5116	7	7	56.3
PF3D7_0821000	conserved Plasmodium protein, unknown function	3.64068	1.86421	1.17771e-07	11.6533	32	33	60.5
PF3D7_0513600	deoxyribodipyrimidine photo-lyase, putative	3.63097	1.86036	5.7408e-06	10.2835	18	19	129.2
PF3D7_1133800	RNA (uracil-5-)methyltransferase, putative	3.48106	1.79952	2.92054e-08	10.0874	29	29	101.6
PF3D7_0505500	DNA mismatch repair protein MSH6, putative	3.46626	1.79338	1.51388e-12	8.19712	46	48	156.4
PF3D7_0705400	DNA replication licensing factor MCM7	3.45468	1.78855	1.55836e-13	7.95779	50	50	94.2
PF3D7_1427500	DNA mismatch repair protein MSH2, putative	3.45285	1.78779	1.44247e-12	8.17319	47	56	94.7
PF3D7_0703300	conserved Plasmodium protein, unknown function	3.39757	1.7645	0.0184198	13.5138	5	5	17.2
PF3D7_0704100	conserved Plasmodium membrane protein, unknown function	3.25092	1.70085	0.0234032	19.4766	7	7	425.3
PF3D7_0721100	conserved protein, unknown function	3.19381	1.67528	0.0190716	27.4113	12	12	29.3
PF3D7_1422700	conserved Plasmodium protein, unknown function	3.16511	1.66226	0.00441538	19.6655	12	12	140.5
PF3D7_0828300	conserved protein, unknown function	3.03551	1.60194	0.00869388	22.3967	11	11	65.3
PF3D7_0500800	mature parasite-infected erythrocyte surface antigen	3.02915	1.59891	2.22604e-17	7.70608	82	85	168.3
PF3D7_0803200	filament assembling protein, putative	2.95476	1.56304	0.000102507	14.1722	16	19	86.7
PF3D7_1325100	phosphoribosylpyrophosphate synthetase	2.93372	1.55273	1.17192e-33	4.69752	107	124	49.4
PF3D7_1126700	autophagy-related protein 23, putative	2.92801	1.54992	0.0308473	24.5676	8	8	110.1
PF3D7_1238100	calcyclin binding protein, putative	2.91367	1.54284	0.00844508	22.2483	11	11	26.6
PF3D7_1228800	WD repeat-containing protein, putative	2.88626	1.5292	0.00244128	5.95809	5	5	378.9
PF3D7_1023900	chromodomain-helicase-DNA-binding protein 1 homolog, putative	2.80415	1.48756	1.92844e-08	12.3615	48	48	381.3
PF3D7_1239700	ATP-dependent zinc metalloprotease FTSH 1	2.78772	1.47909	0.000115941	16.0193	20	20	101
PF3D7_0305600	DNA-(apurinic or apyrimidinic site) lyase, putative	2.78351	1.47691	2.9864e-06	8.9237	15	16	72.4
PF3D7_0420600	conserved Plasmodium protein, unknown function	2.78231	1.47628	0.0150383	22.1375	9	9	69.7
PF3D7_1233000	elongation factor G	2.69714	1.43143	6.54325e-06	12.5232	21	21	92.3
PF3D7_1220900	heterochromatin protein 1	2.68719	1.4261	2.42621e-11	8.25922	37	40	31
PF3D7_1118200	heat shock protein 90, putative	2.68498	1.42491	4.79917e-35	4.86186	127	140	108.5
PF3D7_1111100	replication factor C subunit 5, putative	2.62178	1.39055	5.3264e-05	15.8917	23	23	40.3
PF3D7_0508900	conserved Plasmodium protein, unknown function	2.61849	1.38874	0.00242308	18.6496	14	17	370.2
PF3D7_0908400	conserved Plasmodium protein, unknown function	2.60871	1.38334	0.0110774	22.2571	10	10	24.1
PF3D7_1243000	syntaxin, Qa-SNARE family	2.59146	1.37377	0.0331178	10.2894	4	4	35.8
PF3D7_1321100	conserved Plasmodium protein, unknown function	2.56618	1.35962	0.0144805	16.6211	6	6	405.1
PF3D7_1144500	SUMO-activating enzyme subunit 1	2.56574	1.35937	3.09529e-05	9.89655	12	12	39.7
PF3D7_1327800	ribose-phosphate pyrophosphokinase, putative	2.5192	1.33297	1.35166e-05	14.9289	28	28	64
PF3D7_0714500	transcription elongation factor s-II, putative	2.47409	1.3069	0.000290489	15.9858	16	22	47.4
PF3D7_0609000	nucleoporin NUP637, putative	2.44727	1.29117	0.00394471	13.9681	8	8	720.5
PF3D7_1438700	DNA primase small subunit	2.42076	1.27546	0.0474037	28.0575	8	9	53.5
PF3D7_0726500	ubiquitin carboxyl-terminal hydrolase, putative	2.37894	1.25032	6.43081e-05	15.8482	22	27	373.2
PF3D7_0401800	Plasmodium exported protein (PHISTb), unknown function	2.36064	1.23918	1.04221e-09	10.9684	48	49	60.3
PF3D7_0801000	Plasmodium exported protein (PHISTc), unknown function	2.358	1.23757	1.11194e-07	10.9307	29	46	147.1
PF3D7_1021900	PHAX domain-containing protein, putative	2.32675	1.21832	0.00483378	14.7606	8	8	267.4
PF3D7_0613700	syntaxin-binding protein, putative	2.31896	1.21348	0.00158555	18.3687	14	14	82.8
PF3D7_1463200	replication factor C subunit 3, putative	2.29354	1.19758	0.000160599	18.8693	29	30	39.2
PF3D7_0922200	S-adenosylmethionine synthetase	2.25755	1.17476	3.03958e-45	4.20571	155	179	44.8
PF3D7_0501200	parasite-infected erythrocyte surface protein	2.24681	1.16788	0.0347752	29.1968	11	17	48.7
PF3D7_1215000	thioredoxin peroxidase 2	2.23222	1.15848	1.19835e-06	13.9488	35	41	24.7
PF3D7_1328300	conserved protein, unknown function	2.21893	1.14986	5.18799e-08	10.4432	30	34	38.8
PF3D7_1468100	MORC family protein, putative	2.13024	1.09102	4.57796e-11	10.9902	69	76	295.8
PF3D7_0403700	pre-mRNA-splicing factor CLF1, putative	2.10769	1.07566	0.0110569	23.539	11	12	94
PF3D7_0907400	ATP-dependent protease ATPase subunit ClpY	2.08063	1.05702	9.26079e-25	6.4122	110	124	106.5
PF3D7_0926700	glutamine-dependent NAD(+) synthetase, putative	2.06234	1.04429	0.000219806	13.0413	12	12	97.8
PF3D7_0721600	40S ribosomal protein S5, putative	2.0514	1.03661	0.00158555	22.5331	24	24	21.9
PF3D7_1329100	myosin F, putative	2.0387	1.02765	6.16811e-08	12.6295	44	45	250.3
PF3D7_1317800	40S ribosomal protein S19	2.03792	1.0271	3.29513e-05	16.2958	29	30	16.8
PF3D7_0721400	rhoptry protein, putative	2.03757	1.02685	1.77687e-14	7.48988	50	51	24.8
PF3D7_1334500	MSP7-like protein	2.03657	1.02614	0.00728275	27.1993	24	24	70.7
PF3D7_1141300	conserved protein, unknown function	2.00391	1.00282	0.0143507	23.5343	11	12	120.4
PF3D7_0715600	GTP-binding translation elongation factor tu family protein, putative	1.99484	0.996273	5.2673e-05	16.6989	28	30	86.2
PF3D7_1016300	GBP130 protein	1.97681	0.983171	0.0363019	34.4953	19	19	95.8
PF3D7_0624600	SNF2 helicase, putative	1.97142	0.979233	1.01514e-20	6.37622	75	78	315.6
PF3D7_1107800	AP2 domain transcription factor, putative	1.95424	0.966606	0.000583465	16.7366	15	17	206.9
PF3D7_1125400	mitochondrial import inner membrane translocase subunit TIM44, putative	1.93496	0.952302	0.0142047	27.3	15	15	55.8
PF3D7_0219600	replication factor C subunit 1, putative	1.92355	0.943774	2.8002e-08	14.0372	77	79	104.2
PF3D7_0202000	knob-associated histidine-rich protein	1.92064	0.941586	2.46817e-13	10.3949	101	113	71.3
PF3D7_0704300	conserved Plasmodium membrane protein, unknown function	1.91987	0.941005	0.0127596	26.1149	14	15	217.5
PF3D7_0308600	pre-mRNA-processing factor 19, putative	1.91376	0.936408	9.69651e-05	18.4335	33	33	60.8
PF3D7_0518200	SWIB/MDM2 domain-containing protein	1.90968	0.933328	0.000966854	18.4932	16	16	15.5
PF3D7_1105000	histone H4	1.90676	0.931125	1.16427e-14	10.1654	128	146	11.5
PF3D7_0817700	rhoptry neck protein 5	1.89647	0.923314	6.95882e-13	10.1654	84	89	133.7
PF3D7_0727200	cysteine desulfurase, putative	1.89183	0.919786	0.00905959	28.8812	28	33	63.2
PF3D7_1345600	inner membrane complex protein	1.88801	0.91687	0.000353316	20.5708	32	32	43.2
PF3D7_1104200	chromatin remodeling protein	1.8719	0.904502	1.20968e-05	17.0836	46	59	167.4
PF3D7_0517000	60S ribosomal protein L12, putative	1.86836	0.901775	5.40762e-10	10.4677	46	50	18.1
PF3D7_1241700	replication factor C subunit 4, putative	1.86758	0.901166	2.63647e-10	8.45049	33	46	37.6
PF3D7_1352700	intron-binding protein aquarius, putative	1.86025	0.895494	0.00221909	22.5201	21	21	304.3
PF3D7_0407800	conserved Plasmodium protein, unknown function	1.84836	0.886243	7.19497e-06	16.0396	40	47	230.1
PF3D7_0829200	prohibitin 1, putative	1.84772	0.885748	0.00264353	9.71836	6	6	30.6
PF3D7_1330600	elongation factor Tu, putative	1.83991	0.879633	4.57796e-11	10.4957	60	70	57.6
PF3D7_0707400	AAA family ATPase, putative	1.83821	0.878301	0.0288295	35.7928	41	45	78.2
PF3D7_1025900	conserved protein, unknown function	1.81477	0.859787	0.0438322	33.995	14	14	156.7
PF3D7_1134000	heat shock protein 70	1.80098	0.848786	1.51777e-55	4.69426	316	373	73.3
PF3D7_1330300	DnaJ protein, putative	1.79915	0.847316	0.00272572	19.0643	12	12	39.6
PF3D7_1119600	ATP-dependent zinc metalloprotease FTSH, putative	1.79615	0.844906	0.00121864	16.7444	12	12	120.7
PF3D7_0527900	ATP-dependent RNA helicase DDX41, putative	1.78443	0.835462	0.0257313	25.3892	9	10	76.2
PF3D7_1351700	inner membrane complex protein 1f, putative	1.77711	0.82953	0.00133524	23.8292	37	38	151.5
PF3D7_1461400	MORN repeat protein, putative	1.768	0.822118	2.09606e-07	12.2858	33	34	37
PF3D7_0810700	conserved Plasmodium protein, unknown function	1.75504	0.811501	0.0126643	11.6063	5	5	16.8
PF3D7_0422400	40S ribosomal protein S19	1.7516	0.808671	5.95965e-17	7.20493	63	71	19.7
PF3D7_1004000	60S ribosomal protein L13, putative	1.74721	0.805051	3.36239e-12	6.83703	33	49	23.8
PF3D7_0532400	lysine-rich membrane-associated PHISTb protein	1.74344	0.801936	1.72477e-07	14.8079	68	70	61.1
PF3D7_1119000	acyl-CoA-binding protein, putative	1.74027	0.79931	0.00574194	23.3649	15	17	43
PF3D7_0910400	selenide water dikinase, putative	1.73124	0.791808	0.00626331	24.8349	17	18	140.3
PF3D7_0731600	acyl-CoA synthetase	1.70262	0.767759	4.8679e-05	21.0533	157	160	93.3
PF3D7_1323100	60S ribosomal protein L6, putative	1.69924	0.76489	1.094e-05	16.447	39	52	21.6
PF3D7_1437200	ribonucleoside-diphosphate reductase large subunit, putative	1.69897	0.764659	2.66338e-07	10.0598	22	35	96.9
PF3D7_0320900	histone H2A.Z	1.69536	0.761588	0.0102195	30.0635	34	34	16.5
PF3D7_1346100	protein transport protein SEC61 subunit alpha	1.68587	0.753491	0.0330499	33.8026	18	18	52.2
PF3D7_1434800	mitochondrial acidic protein MAM33, putative	1.67895	0.74756	1.26017e-07	12.7215	39	42	28.9
PF3D7_0818900	heat shock protein 70	1.67884	0.747468	7.86514e-42	5.44927	241	270	73.9
PF3D7_1331800	60S ribosomal protein L23, putative	1.661	0.732055	0.00905959	26.3421	17	24	15
PF3D7_0218000	replication factor C subunit 2, putative	1.65254	0.724686	0.0102778	27.3355	19	25	37.9
PF3D7_0312400	glycogen synthase kinase 3	1.64923	0.721793	0.00122767	23.2542	33	33	51.6
PF3D7_1341200	60S ribosomal protein L18, putative	1.63888	0.712707	1.66644e-07	14.7795	67	86	21.7
PF3D7_1205800	high mobility group protein B3, putative	1.63301	0.70753	0.0305169	21.4024	7	7	267
PF3D7_0106300	calcium-transporting ATPase	1.62927	0.70423	1.88732e-05	19.0156	80	89	139.4
PF3D7_1137400	UVB-resistance protein UVR8 homologue	1.62778	0.702905	0.000104401	19.0096	35	42	48.1
PF3D7_0610400	histone H3	1.61598	0.692412	0.00484061	27.2976	35	36	15.4
PF3D7_0719300	actin-related protein, putative	1.61447	0.691062	0.0265369	20.3257	6	6	121.1
PF3D7_1126200	40S ribosomal protein S18, putative	1.61225	0.689072	0.00181602	25.1134	44	45	17.9
PF3D7_0318100	stomatin-like protein, putative	1.6117	0.688579	0.00485524	20.0881	11	12	43.1
PF3D7_0525800	inner membrane complex protein 1g, putative	1.60136	0.679295	1.43625e-05	18.0054	59	67	34.3
PF3D7_1008900	adenylate kinase	1.59601	0.674468	2.24599e-06	16.1253	57	63	27.6
PF3D7_1431600	succinyl-CoA ligase [ADP-forming] subunit beta, putative	1.5953	0.673826	5.90196e-06	15.8443	39	41	52.2
PF3D7_0720400	apoptosis-inducing factor, putative	1.58719	0.666476	2.22877e-06	13.3236	29	38	72.7
PF3D7_1014700	prohibitin 2, putative	1.5791	0.6591	0.0272653	27.455	10	11	34.8
PF3D7_1338200	60S ribosomal protein L6, putative	1.57635	0.656584	9.80158e-06	18.2594	76	87	25.5
PF3D7_1365500	aminomethyltransferase, mitochondrial, putative	1.57489	0.655252	0.00925019	26.4308	17	24	46.9
PF3D7_0405400	pre-mRNA-processing-splicing factor 8, putative	1.56967	0.650458	1.90095e-05	18.1459	54	61	366.4
PF3D7_0719600	60S ribosomal protein L11a, putative	1.56601	0.64709	0.00479412	25.3595	22	24	20.2
PF3D7_1447700	conserved protein, unknown function	1.56571	0.646821	0.00942095	26.5107	18	21	40.7
PF3D7_1437700	succinyl-CoA ligase, putative	1.56166	0.643082	8.39781e-14	10.5616	125	130	111.3
PF3D7_1312600	2-oxoisovalerate dehydrogenase subunit alpha, mitochondrial, putative	1.55687	0.638649	6.82449e-07	14.6252	47	56	49.9
PF3D7_1447000	40S ribosomal protein S5	1.55611	0.637942	4.58105e-07	15.6938	73	77	30
PF3D7_1409600	conserved Plasmodium protein, unknown function	1.54834	0.630724	0.0283973	33.7107	22	23	92.7
PF3D7_1227700	conserved Plasmodium protein, unknown function	1.547	0.629472	0.0147031	29.9776	22	23	91.3
PF3D7_1105800	conserved Apicomplexan protein, unknown function	1.5437	0.626394	0.0419706	36.7519	24	25	30.7
PF3D7_0217100	ATP synthase subunit alpha, mitochondrial	1.54316	0.625889	0.0227054	33.3064	28	33	61.8
PF3D7_1128900	conserved protein, unknown function	1.54205	0.624853	0.0200061	29.7226	16	17	73.9
PF3D7_1103100	60S acidic ribosomal protein P1, putative	1.53758	0.62066	0.011207	29.0179	23	27	13
PF3D7_0617800	histone H2A	1.53294	0.616304	0.00068206	23.3706	51	54	14.1
PF3D7_1108700	heat shock protein J2	1.52906	0.612647	0.000150041	19.5701	37	46	62.4
PF3D7_1003600	inner membrane complex protein 1c, putative	1.52177	0.605754	2.54888e-07	15.112	69	80	32.7
PF3D7_1105100	histone H2B	1.50676	0.591447	4.75991e-05	20.3694	91	111	13.1
PF3D7_1352400	conserved Plasmodium protein, unknown function	1.50267	0.587528	0.000449792	20.0464	26	28	190.3
PF3D7_0309600	60S acidic ribosomal protein P2	1.50086	0.585785	0.0298283	26.4758	9	9	11.9

## Sheet: EV5 Legend
Proteomics analysis of dCas9 immunoprecipitations. Comparison of var gene promoter-targeted dCas9 to var gene intron-targeted dCas9 immunoprecipitations. Source data can be found in Table SD1. Label-free quantitative LC-MS/MS analysis of var gene promoter- and intron-targeted dCas9 immunoprecipitation. Ratio, log2(ratio), peptides used (Pept. used), total peptides, and protein molecular weight (M…
