# Supplementary material for: Exploring the virulence gene interactome with CRISPR/dCas9 in the human malaria parasite
Source: Mol Syst Biol. 2020 Aug 20;16(8):e9569. doi: 10.15252/msb.20209569 (PMC7440042; doi:10.15252/msb.20209569)
Supplement: Supplementary file 7 — Table EV6 [file MSB-16-e9569-s007.xlsx]

## Sheet: Table EV6
Table EV6: Label-free quantitative LC-MS/MS analysis of var gene intron- versus promoter-targeted dCas9 immunoprecipitation (all P. falciparum proteins detected with FDR ≤ 1%, ≥ 3 peptides in all replicates, ratio ≥ 1.5, p ≤ 0.05)
Gene ID	Description	Ratio	Log2(ratio)	p-value	CV %	Pept. used	Total Peptides	MW (kDa)
PF3D7_0204500	aspartate transaminase	1000	1000			4	4	47
PF3D7_0905100	nucleoporin NUP221, putative	1000	1000			3	3	235.5
PF3D7_1021300	apicoplast integral membrane protein, putative	1000	1000			3	3	55.2
PF3D7_1028300	rRNA-processing protein EBP2, putative	1000	1000			3	3	37.7
PF3D7_1133700	FHA domain-containing protein, putative	1000	1000			3	3	120.5
PF3D7_1200700	acyl-CoA synthetase	1000	1000			3	3	104.6
PF3D7_1202700	conserved Plasmodium protein, unknown function	1000	1000			3	3	49.2
PF3D7_1246300	clathrin adaptor domain-containing protein, putative	1000	1000			5	5	104
PF3D7_1315900	exportin-T, putative	1000	1000			3	3	143
PF3D7_1329500	conserved protein, unknown function	1000	1000			3	3	218.4
PF3D7_1342400	casein kinase II beta chain	1000	1000			4	4	45.3
PF3D7_1350200	small nuclear ribonucleoprotein E, putative	1000	1000			4	4	10.9
PF3D7_1408100	plasmepsin III	1000	1000			3	3	51.7
PF3D7_1422800	actin-related protein, putative	1000	1000			3	3	60.7
PF3D7_0113000	glutamic acid-rich protein GARP	4.63936	2.21392	4.71359e-08	9.181	23	24	79.8
PF3D7_1472900	dihydroorotase, putative	4.03533	2.01269	0.000106063	9.37796	10	11	41.7
PF3D7_1026000	conserved Plasmodium protein, unknown function	3.69226	1.8845	0.00574194	20.6724	12	18	43.2
PF3D7_1014100	merozoite surface protein MSA180, putative	3.6284	1.85933	1.84806e-11	9.75962	54	58	173.3
PF3D7_1226900	parasitophorous vacuolar protein 2	3.32796	1.73464	0.00626331	18.0104	9	9	57.3
PF3D7_1423300	serine/threonine protein phosphatase 7	2.89997	1.53604	1.0831e-06	12.4278	27	33	112.6
PF3D7_1453800	glucose-6-phosphate dehydrogenase-6-phosphogluconolactonase	2.70082	1.4334	2.34955e-06	9.3888	17	25	107
PF3D7_0828800	GPI-anchored micronemal antigen	2.50155	1.32282	0.0339864	33.1773	16	16	85.2
PF3D7_1454700	6-phosphogluconate dehydrogenase, decarboxylating	2.48968	1.31596	2.02533e-05	18.4524	59	59	53
PF3D7_1473700	nucleoporin NUP116/NSP116, putative	2.47029	1.30468	0.0110774	26.1589	15	17	142.2
PF3D7_0936800	Plasmodium exported protein (PHISTc), unknown function	2.37217	1.24621	0.00347596	21.5053	15	21	45.5
PF3D7_0102200	ring-infected erythrocyte surface antigen	2.35831	1.23775	9.64319e-13	9.9046	72	74	126.5
PF3D7_1120000	conserved protein, unknown function	2.34841	1.23168	4.14176e-16	6.8694	54	68	129
PF3D7_1127600	CRAL/TRIO domain-containing protein, putative	2.30534	1.20498	0.000115941	16.802	22	34	35
PF3D7_1361800	glideosome-associated connector	2.29725	1.19991	6.32832e-23	8.20709	219	230	291
PF3D7_0811400	conserved protein, unknown function	2.2251	1.15387	0.0010975	13.9712	10	11	71.4
PF3D7_0206700	adenylosuccinate lyase	2.18569	1.12809	0.0372201	18.2884	5	5	55.2
PF3D7_0507500	subtilisin-like protease 1	2.17361	1.12009	0.00446752	22.4198	16	30	77.6
PF3D7_0207500	serine repeat antigen 6	2.16141	1.11198	0.00407513	22.0964	15	17	118.8
PF3D7_1324700	SNARE protein, putative	2.15433	1.10724	0.0233523	24.7262	10	13	25.7
PF3D7_0604500	conserved Plasmodium protein, unknown function	2.14842	1.10327	2.26682e-05	17.0513	38	42	334.4
PF3D7_0627700	transportin	2.14157	1.09867	0.00576596	24.5297	17	17	132.8
PF3D7_1466800	conserved Plasmodium protein, unknown function	2.13124	1.0917	0.000182869	12.7329	13	16	105.4
PF3D7_0402000	Plasmodium exported protein (PHISTa), unknown function	2.11035	1.07748	0.024162	26.5836	10	12	49.7
PF3D7_1037700	enhancer of rudimentary homolog, putative	2.08285	1.05856	0.00329097	22.4685	18	24	12.3
PF3D7_0520900	adenosylhomocysteinase	2.06835	1.04848	1.65715e-17	6.54929	57	60	53.8
PF3D7_1324900	L-lactate dehydrogenase	2.06039	1.04292	3.32208e-09	12.7045	70	75	34.1
PF3D7_1213800	proline--tRNA ligase	2.05736	1.0408	0.0103449	29.463	30	41	86.6
PF3D7_0807600	conserved Plasmodium protein, unknown function	2.05595	1.03981	0.00611797	17.8904	9	10	159
PF3D7_0813400	conserved protein, unknown function	2.04712	1.0336	2.8002e-08	12.9345	53	58	76.9
PF3D7_0511800	inositol-3-phosphate synthase	2.00627	1.00451	6.35743e-05	18.6639	39	45	69.1
PF3D7_1215900	serpentine receptor, putative	2.00113	1.00082	0.0339157	17.5505	5	5	76.9
PF3D7_0626800	pyruvate kinase	1.96147	0.971936	1.14518e-13	10.2382	103	106	55.7
PF3D7_1408000	plasmepsin II	1.9234	0.94366	0.000231524	20.1135	35	37	51.5
PF3D7_1124600	ethanolamine kinase	1.90525	0.929977	1.56721e-09	12.1623	64	77	49.9
PF3D7_0321400	protein kinase, putative	1.89682	0.923581	0.00684549	13.1274	6	6	38
PF3D7_1216200	glycerol-3-phosphate dehydrogenase [NAD(+)], putative	1.89293	0.920621	0.0102195	28.7992	24	24	41.2
PF3D7_1366900	conserved protein, unknown function	1.8859	0.915256	0.000349567	20.8363	36	41	78.6
PF3D7_0424600	Plasmodium exported protein (PHISTb), unknown function	1.87922	0.910133	2.26682e-05	16.9183	35	36	36
PF3D7_1024800	exported protein 3	1.87373	0.905913	7.16937e-05	19.3326	47	54	171.1
PF3D7_0815200	importin subunit beta, putative	1.86975	0.902846	0.0305169	24.4689	8	10	100
PF3D7_1464700	ATP synthase (C/AC39) subunit, putative	1.86632	0.900199	0.0160166	27.9326	15	16	44.5
PF3D7_0503300	serine/arginine-rich splicing factor 12	1.86574	0.899745	0.00399396	24.4099	21	22	37.7
PF3D7_0711000	AAA family ATPase, CDC48 subfamily	1.84833	0.88622	0.0404268	23.6194	6	6	142.1
PF3D7_0802800	serine/threonine protein phosphatase 2B catalytic subunit A	1.84774	0.885761	0.00338435	17.3286	10	10	70.1
PF3D7_0731300	Plasmodium exported protein (PHISTb), unknown function	1.83802	0.878153	0.000104401	18.1886	29	41	37.7
PF3D7_1414400	serine/threonine protein phosphatase PP1	1.8372	0.877506	0.0194133	23.5896	9	15	34.9
PF3D7_1461200	U3 small nucleolar ribonucleoprotein protein IMP3, putative	1.83434	0.875257	0.0453672	19.9557	5	5	22
PF3D7_0308200	T-complex protein 1 subunit eta	1.83149	0.873017	0.0488758	35.486	15	15	59.6
PF3D7_1434600	methionine aminopeptidase 2	1.82952	0.871462	0.0426275	29.301	9	9	71.7
PF3D7_1109900	60S ribosomal protein L36	1.82104	0.864765	4.39032e-05	18.516	44	51	12.8
PF3D7_0708800	heat shock protein 110	1.81505	0.860012	6.29972e-11	10.1325	53	68	100
PF3D7_0627500	protein DJ-1	1.79669	0.845341	2.40354e-05	13.6529	20	22	20.3
PF3D7_0610800	transketolase	1.78288	0.834214	0.0214458	33.1457	30	31	75.8
PF3D7_1251200	coronin	1.77896	0.831033	4.75991e-05	17.5517	34	40	69
PF3D7_0823900	dicarboxylate/tricarboxylate carrier	1.75656	0.812754	2.1875e-06	12.7731	27	31	35.4
PF3D7_0823200	RNA-binding protein, putative	1.75002	0.807373	1.24845e-05	16.4653	39	53	32.4
PF3D7_1110400	RNA-binding protein, putative	1.74186	0.800626	5.95965e-17	9.4636	153	167	173.9
PF3D7_1006800	single-strand telomeric DNA-binding protein GBP2, putative	1.73919	0.798414	3.46685e-06	16.7937	62	68	29.5
PF3D7_1204300	eukaryotic translation initiation factor 5A	1.71496	0.778174	0.0070032	24.1479	15	15	17.6
PF3D7_0916700	RNA-binding protein musashi, putative	1.70927	0.773381	1.14377e-09	12.3447	70	83	45.1
PF3D7_0214100	protein transport protein SEC31	1.70734	0.771749	0.0102778	27.7114	21	25	166.7
PF3D7_1135400	conserved Plasmodium protein, unknown function	1.70018	0.765691	1.94423e-06	16.3842	63	63	28.5
PF3D7_1445700	conserved Plasmodium protein, unknown function	1.67683	0.74574	0.00032655	20.8532	36	39	41.9
PF3D7_0519700	FoP domain-containing protein, putative	1.67621	0.745202	2.20207e-08	13.9476	80	86	22.7
PF3D7_0934800	cAMP-dependent protein kinase catalytic subunit	1.67372	0.743062	1.45113e-05	16.8996	41	43	40.2
PF3D7_1211900	non-SERCA-type Ca2+ -transporting P-ATPase	1.65851	0.729884	0.000266391	22.0031	60	65	140.3
PF3D7_0311300	phosphatidylinositol 3- and 4-kinase, putative	1.65792	0.729372	0.0214458	30.6357	17	17	110.6
PF3D7_1244100	N-alpha-acetyltransferase 15, NatA auxiliary subunit, putative	1.65778	0.729251	0.0243289	31.779	19	24	154.9
PF3D7_1149200	ring-infected erythrocyte surface antigen	1.65351	0.725533	0.0386697	34.9817	18	18	126.9
PF3D7_0406100	V-type proton ATPase subunit B	1.65041	0.722825	0.027955	34.2631	26	28	55.8
PF3D7_1347700	ethanolamine-phosphate cytidylyltransferase	1.65022	0.722658	0.00971651	30.1737	39	40	66
PF3D7_0214000	T-complex protein 1 subunit theta	1.64664	0.719525	4.09986e-06	14.1301	30	48	61
PF3D7_0802200	1-cys peroxiredoxin	1.63883	0.712663	0.018151	27.1026	12	12	25.2
PF3D7_1407800	plasmepsin IV	1.63482	0.709128	1.79272e-05	18.1343	57	60	51
PF3D7_1006200	DNA/RNA-binding protein Alba 3	1.61904	0.695141	4.22184e-06	14.5817	32	42	12
PF3D7_1464600	serine/threonine protein phosphatase UIS2, putative	1.61848	0.694638	5.43599e-05	19.0373	49	56	170.5
PF3D7_0315100	eukaryotic translation initiation factor 4E	1.617	0.693322	5.21023e-06	15.9452	41	54	26.9
PF3D7_1236100	clustered-asparagine-rich protein	1.61418	0.690799	0.00663202	27.6708	30	49	51.5
PF3D7_1242800	rab specific GDP dissociation inhibitor	1.60794	0.685216	0.0396059	34.7865	17	18	52.3
PF3D7_1118300	insulinase, putative	1.60628	0.683723	0.0153515	28.3073	16	17	173.6
PF3D7_0517300	serine/arginine-rich splicing factor 1	1.59171	0.670577	0.00333608	26.9935	48	60	34.6
PF3D7_1222300	endoplasmin, putative	1.58895	0.668077	1.2429e-07	15.9606	141	146	95
PF3D7_1249100	conserved protein, unknown function	1.58625	0.665618	0.00045006	18.004	19	22	44.8
PF3D7_0930300	merozoite surface protein 1	1.58071	0.66057	1.79718e-16	11.0298	683	688	195.7
PF3D7_1342600	myosin A	1.57904	0.659045	7.64589e-05	21.028	91	93	92.3
PF3D7_0320300	T-complex protein 1 subunit epsilon	1.57578	0.656069	7.64589e-05	19.342	45	67	59.2
PF3D7_0826700	receptor for activated c kinase	1.57277	0.653305	1.79866e-06	16.3672	65	70	35.7
PF3D7_1359400	CUGBP Elav-like family member 1	1.56916	0.649991	0.00280708	19.176	12	18	57.1
PF3D7_0814200	DNA/RNA-binding protein Alba 1	1.56754	0.648503	0.000659893	24.2148	82	102	27.3
PF3D7_1116800	heat shock protein 101	1.56382	0.645076	9.16514e-13	12.0319	230	243	102.9
PF3D7_1228600	merozoite surface protein 9	1.5624	0.643765	2.8391e-05	20.368	147	148	86.6
PF3D7_1144000	40S ribosomal protein S21	1.55716	0.638917	0.0110569	25.4191	14	21	9.1
PF3D7_1417500	H/ACA ribonucleoprotein complex subunit 4, putative	1.55334	0.635369	0.00370896	24.4334	22	24	52.9
PF3D7_1311900	V-type proton ATPase catalytic subunit A	1.55282	0.634889	1.32415e-05	17.9679	60	64	68.6
PF3D7_1350100	lysine--tRNA ligase	1.54897	0.631306	0.043418	37.8502	30	30	67.6
PF3D7_0524000	karyopherin beta	1.53048	0.613985	0.00272572	25.8676	40	52	127.4
PF3D7_1224300	polyadenylate-binding protein 1, putative	1.52708	0.61078	1.88792e-13	11.1955	160	185	97.2
PF3D7_1229500	T-complex protein 1 subunit gamma	1.52572	0.609493	7.64589e-05	21.0625	94	99	60.7
PF3D7_1346300	DNA/RNA-binding protein Alba 2	1.52248	0.606421	2.40354e-05	18.5595	58	68	25
PF3D7_0932200	profilin	1.52208	0.606045	0.0257313	33.5222	24	24	19

## Sheet: EV6 Legend
Proteomics analysis of dCas9 immunoprecipitations. Comparison of var gene intron-targeted dCas9 to var gene promoter-targeted dCas9 immunoprecipitations. Source data can be found in Table SD1. Label-free quantitative LC-MS/MS analysis of var gene promoter- and intron-targeted dCas9 immunoprecipitation. Ratio, log2(ratio), peptides used (Pept. used), total peptides, and protein molecular weight (M…
