# Supplementary material for: Exploring the virulence gene interactome with CRISPR/dCas9 in the human malaria parasite
Source: Mol Syst Biol. 2020 Aug 20;16(8):e9569. doi: 10.15252/msb.20209569 (PMC7440042; doi:10.15252/msb.20209569)
Supplement: Supplementary file 8 — Table EV7 [file MSB-16-e9569-s008.xlsx]

## Sheet: Table EV7
Table EV7: Label-free quantitative LC-MS/MS analysis of var gene promoter- versus non-targeted dCas9 immunoprecipitation (all P. falciparum proteins detected with FDR ≤ 1%, ≥ 3 peptides in all replicates, ratio ≥ 1.5, p ≤ 0.05)
Gene ID	Description	Ratio	Log2(ratio)	p-value	CV %	Pept. used	Total Peptides	MW (kDa)
PF3D7_1227100	DNA helicase 60	4.42296	2.14501	0.00434619	10.8644	7	7	87
PF3D7_0604100	AP2 domain transcription factor	3.92881	1.97409	0.0204639	20.787	8	9	229.6
PF3D7_1215000	thioredoxin peroxidase 2	3.90326	1.96468	8.59679e-10	9.11574	33	41	24.7
PF3D7_1325100	phosphoribosylpyrophosphate synthetase	3.83352	1.93867	1.93771e-36	4.6666	122	133	49.4
PF3D7_1118200	heat shock protein 90, putative	3.5973	1.84691	3.61623e-37	4.13902	110	121	108.5
PF3D7_0105200	heptatricopeptide repeat and RAP domain-containing protein, putative	3.56458	1.83373	0.000386565	19.4382	26	26	67.2
PF3D7_1134000	heat shock protein 70	3.27196	1.71015	5.64278e-85	3.07554	280	326	73.3
PF3D7_0420400	ribosome-recycling factor	3.14056	1.65102	0.0086194	13.474	6	6	31.6
PF3D7_1330300	DnaJ protein, putative	3.13404	1.64802	0.00204342	13.5552	9	11	39.6
PF3D7_1143200	DnaJ protein, putative	3.08118	1.62348	0.00858319	25.9303	18	18	39.4
PF3D7_1355100	DNA replication licensing factor MCM6	3.05249	1.60999	1.66311e-05	14.1673	24	27	105.7
PF3D7_1137400	UVB-resistance protein UVR8 homologue	3.04568	1.60676	5.46147e-09	9.60793	31	32	48.1
PF3D7_1327800	ribose-phosphate pyrophosphokinase, putative	2.9812	1.57589	1.34142e-05	12.7311	22	24	64
PF3D7_1125400	mitochondrial import inner membrane translocase subunit TIM44, putative	2.96712	1.56906	0.000257356	14.7854	15	16	55.8
PF3D7_0913400	conserved Plasmodium protein, unknown function	2.93329	1.55252	0.00712744	20.9535	11	11	19.2
PF3D7_1330600	elongation factor Tu, putative	2.92831	1.55007	2.88719e-09	11.4787	50	50	57.6
PF3D7_1233600	asparagine and aspartate rich protein 1	2.90391	1.538	0.00487081	7.40751	5	5	646.3
PF3D7_0915000	type II NADH:ubiquinone oxidoreductase	2.86427	1.51817	0.00326785	18.1337	11	11	61.7
PF3D7_1233000	elongation factor G	2.78244	1.47635	0.00153253	20.3617	19	19	92.3
PF3D7_0318100	stomatin-like protein, putative	2.75733	1.46327	0.0109183	23.8224	12	12	43.1
PF3D7_1239600	hydroxyethylthiazole kinase	2.75559	1.46236	3.63224e-06	12.1658	22	22	33.9
PF3D7_0907400	ATP-dependent protease ATPase subunit ClpY	2.72468	1.44609	2.00824e-24	6.61158	112	120	106.5
PF3D7_0616800	malate:quinone oxidoreductase	2.72089	1.44408	0.00274512	18.6574	12	12	59.5
PF3D7_1317100	DNA replication licensing factor MCM4	2.67518	1.41964	1.07372e-12	9.8307	71	76	115.2
PF3D7_1004500	conserved Plasmodium protein, unknown function	2.63979	1.40042	0.020856	26.0414	11	11	24.3
PF3D7_1239700	ATP-dependent zinc metalloprotease FTSH 1	2.61792	1.38842	0.00324554	22.924	20	20	101
PF3D7_0504600	2-oxoisovalerate dehydrogenase subunit beta, mitochondrial, putative	2.56385	1.35831	1.59399e-05	14.4199	24	24	43
PF3D7_0715600	GTP-binding translation elongation factor tu family protein, putative	2.54422	1.34722	3.5341e-05	13.9678	20	26	86.2
PF3D7_1434800	mitochondrial acidic protein MAM33, putative	2.54222	1.34609	1.6244e-08	10.9634	35	35	28.9
PF3D7_1237000	SUMO-activating enzyme subunit 2	2.50226	1.32323	0.00980834	20.9733	10	11	81.1
PF3D7_0317200	cdc2-related protein kinase 4	2.49245	1.31756	0.0250931	25.8881	10	11	182.2
PF3D7_0525800	inner membrane complex protein 1g, putative	2.3911	1.25767	1.03568e-12	9.57672	66	79	34.3
PF3D7_1437700	succinyl-CoA ligase, putative	2.37452	1.24763	4.85447e-15	9.41132	100	103	111.3
PF3D7_1329300	chromatin assembly factor 1 subunit B, putative	2.35868	1.23798	0.0168175	27.3478	15	16	66.5
PF3D7_1312600	2-oxoisovalerate dehydrogenase subunit alpha, mitochondrial, putative	2.32161	1.21512	5.69001e-06	16.0174	44	48	49.9
PF3D7_0705400	DNA replication licensing factor MCM7	2.32011	1.21419	9.53196e-08	14.086	62	63	94.2
PF3D7_0518200	SWIB/MDM2 domain-containing protein	2.31284	1.20966	0.0265515	27.474	11	11	15.5
PF3D7_0823100	RWD domain-containing protein, putative	2.30003	1.20165	0.0355685	21.348	6	6	27.4
PF3D7_0727200	cysteine desulfurase, putative	2.28637	1.19306	4.61783e-05	14.7842	21	28	63.2
PF3D7_0707400	AAA family ATPase, putative	2.2663	1.18034	0.00625556	28.391	46	46	78.2
PF3D7_1363400	polyubiquitin binding protein, putative	2.26153	1.1773	0.0373903	28.5865	10	10	107.6
PF3D7_0820700	2-oxoglutarate dehydrogenase E1 component	2.20692	1.14203	0.0154266	24.3782	12	13	121.2
PF3D7_1014700	prohibitin 2, putative	2.20125	1.13832	0.00218685	16.8641	11	11	34.8
PF3D7_0922200	S-adenosylmethionine synthetase	2.19605	1.13491	2.25369e-25	7.13528	155	171	44.8
PF3D7_1417800	DNA replication licensing factor MCM2	2.17154	1.11872	3.98192e-10	11.7388	71	75	111.5
PF3D7_1119600	ATP-dependent zinc metalloprotease FTSH, putative	2.15891	1.1103	0.00706628	19.5594	10	11	120.7
PF3D7_0933600	mitochondrial-processing peptidase subunit beta, putative	2.13131	1.09174	2.80057e-05	14.488	23	24	55.7
PF3D7_0731600	acyl-CoA synthetase	2.12802	1.08951	7.15983e-11	12.583	140	150	93.3
PF3D7_0112200	multidrug resistance-associated protein 1	2.12199	1.08542	0.00371627	20.5019	14	15	214.4
PF3D7_1351700	inner membrane complex protein 1f, putative	2.11068	1.07771	2.38314e-05	18.2053	54	54	151.5
PF3D7_1034400	flavoprotein subunit of succinate dehydrogenase	2.09824	1.06918	0.0272962	27.7275	11	11	70.7
PF3D7_0803200	filament assembling protein, putative	2.0891	1.06288	0.0021139	20.7558	18	24	86.7
PF3D7_1431600	succinyl-CoA ligase [ADP-forming] subunit beta, putative	2.06799	1.04823	7.51364e-07	13.7413	38	39	52.2
PF3D7_0821000	conserved Plasmodium protein, unknown function	2.06031	1.04286	2.10994e-06	14.0266	35	48	60.5
PF3D7_0505500	DNA mismatch repair protein MSH6, putative	2.01941	1.01394	1.35138e-06	16.0699	67	74	156.4
PF3D7_1003600	inner membrane complex protein 1c, putative	2.0123	1.00884	1.96875e-11	10.6876	70	76	32.7
PF3D7_1455300	conserved protein, unknown function	2.01127	1.0081	0.00026558	22.5991	93	94	69.5
PF3D7_1238100	calcyclin binding protein, putative	1.99269	0.994716	0.0203664	24.6197	10	11	26.6
PF3D7_0415600	GTP:AMP phosphotransferase	1.9885	0.991678	0.000329101	16.5283	19	30	26.7
PF3D7_1461400	MORN repeat protein, putative	1.98421	0.988561	0.00434619	25.251	26	27	37
PF3D7_1342100	aconitate hydratase	1.97888	0.984682	3.6754e-05	10.898	15	20	103.4
PF3D7_0523100	mitochondrial-processing peptidase subunit alpha, putative	1.9748	0.981707	9.76516e-14	8.31715	57	74	61.8
PF3D7_1103100	60S acidic ribosomal protein P1, putative	1.96103	0.971609	0.000110701	15.1376	19	24	13
PF3D7_0407800	conserved Plasmodium protein, unknown function	1.94641	0.960817	0.000736994	22.863	46	52	230.1
PF3D7_1427500	DNA mismatch repair protein MSH2, putative	1.93206	0.950141	8.09671e-06	17.467	63	68	94.7
PF3D7_1126700	autophagy-related protein 23, putative	1.93009	0.94867	0.0272962	26.498	10	10	110.1
PF3D7_1014900	conserved Plasmodium protein, unknown function	1.90182	0.927382	0.00449476	22.5168	18	20	268
PF3D7_1105800	conserved Apicomplexan protein, unknown function	1.90144	0.92709	0.00315607	23.8165	23	24	30.7
PF3D7_0617800	histone H2A	1.8973	0.92395	7.64311e-07	14.5737	46	47	14.1
PF3D7_0217100	ATP synthase subunit alpha, mitochondrial	1.89409	0.921503	3.82635e-05	15.8346	26	32	61.8
PF3D7_0810700	conserved Plasmodium protein, unknown function	1.88877	0.917446	0.00302933	6.17917	5	5	16.8
PF3D7_1133800	RNA (uracil-5-)methyltransferase, putative	1.86784	0.901375	0.0357662	36.0858	39	43	101.6
PF3D7_0817700	rhoptry neck protein 5	1.83178	0.873247	4.99984e-07	15.6497	78	92	133.7
PF3D7_1450000	serine/threonine protein kinase, putative	1.81577	0.860585	0.0184697	25.3	11	11	43.8
PF3D7_0520400	single-stranded DNA-binding protein, putative	1.81086	0.856676	0.0249163	24.1952	9	10	35.7
PF3D7_1129000	spermidine synthase	1.7933	0.842616	6.19147e-07	15.2698	62	69	36.6
PF3D7_0320900	histone H2A.Z	1.78553	0.836349	0.00110938	23.1791	39	42	16.5
PF3D7_1008900	adenylate kinase	1.7802	0.832043	9.61663e-05	19.2125	44	54	27.6
PF3D7_1014600	transcriptional coactivator ADA2	1.75834	0.814213	0.00151443	19.2675	16	17	300.3
PF3D7_1471400	diacylglycerol kinase, putative	1.74976	0.807157	0.0275899	31.3056	17	29	57.6
PF3D7_0110700	chromatin assembly factor 1 protein WD40 domain, putative	1.74711	0.80497	0.0042491	24.6744	23	23	50.7
PF3D7_1108500	succinyl-CoA synthetase alpha subunit, putative	1.7262	0.787602	0.00204342	17.7523	13	20	35.4
PF3D7_1345700	isocitrate dehydrogenase [NADP], mitochondrial	1.72067	0.782969	0.0335097	34.0213	25	26	53.6
PF3D7_0722200	rhoptry-associated leucine zipper-like protein 1	1.71992	0.782343	0.00449476	26.2528	34	38	87.9
PF3D7_1238800	acyl-CoA synthetase	1.71301	0.776531	4.74974e-14	9.35405	79	88	92.1
PF3D7_0818900	heat shock protein 70	1.70427	0.769156	4.41762e-33	6.63957	260	280	73.9
PF3D7_1453700	HSP90 co-chaperone p23	1.70272	0.767837	0.0051657	23.9691	19	19	30.5
PF3D7_1241700	replication factor C subunit 4, putative	1.67165	0.741275	0.0029829	25.7432	40	55	37.6
PF3D7_1230400	ATP-dependent protease subunit ClpQ	1.64942	0.721958	0.0212162	24.8816	10	11	22.9
PF3D7_0525100	acyl-CoA synthetase	1.64217	0.715604	5.57823e-14	10.5775	132	145	76.9
PF3D7_1105000	histone H4	1.63833	0.712229	4.22793e-09	14.0017	122	151	11.5
PF3D7_1345600	inner membrane complex protein	1.63497	0.709261	1.95256e-06	11.9458	24	31	43.2
PF3D7_0720400	apoptosis-inducing factor, putative	1.62621	0.701515	0.00105839	22.8463	36	36	72.7
PF3D7_0308600	pre-mRNA-processing factor 19, putative	1.62288	0.698558	0.00538246	26.6659	31	31	60.8
PF3D7_0802000	glutamate dehydrogenase, putative	1.62258	0.698291	0.00272716	22.7498	21	29	160.4
PF3D7_1437200	ribonucleoside-diphosphate reductase large subunit, putative	1.61106	0.688007	0.00279633	24.3621	28	37	96.9
PF3D7_0822900	conserved Plasmodium protein, unknown function	1.61047	0.68748	2.01136e-05	18.1811	56	56	138.2
PF3D7_0721600	40S ribosomal protein S5, putative	1.60619	0.683644	0.0164837	30.9445	29	30	21.9
PF3D7_0913200	elongation factor 1-beta	1.60362	0.681336	2.82232e-06	15.853	48	53	32
PF3D7_0627800	acetyl-CoA synthetase, putative	1.60011	0.678168	0.00140358	23.8757	42	56	113.9
PF3D7_1105100	histone H2B	1.59141	0.670303	1.65759e-08	14.2261	94	113	13.1
PF3D7_0312400	glycogen synthase kinase 3	1.58988	0.668913	0.00142422	23.8297	40	45	51.6
PF3D7_1450100	signal recognition particle subunit SRP54	1.58517	0.664633	0.00572858	26.8809	31	37	56
PF3D7_1126200	40S ribosomal protein S18, putative	1.57508	0.655421	0.00191099	25.0041	47	49	17.9
PF3D7_1220900	heterochromatin protein 1	1.57329	0.653788	0.0128696	31.1984	47	50	31
PF3D7_0306400	FAD-dependent glycerol-3-phosphate dehydrogenase, putative	1.54095	0.623818	0.0264871	32.9598	26	33	74.7
PF3D7_0517000	60S ribosomal protein L12, putative	1.53701	0.620129	4.5172e-06	16.9681	63	71	18.1
PF3D7_0903200	ras-related protein RAB7	1.53566	0.618857	8.32915e-06	17.8262	69	70	23.8
PF3D7_0527000	DNA replication licensing factor MCM3, putative	1.5322	0.615608	0.000655336	16.6346	15	19	109.8
PF3D7_0303000	N-ethylmaleimide-sensitive fusion protein	1.51149	0.59597	0.000230121	22.1942	83	83	89.1
PF3D7_0807300	ras-related protein Rab-18	1.50961	0.594172	0.0133114	29.2708	25	28	23.2
PF3D7_0927300	fumarate hydratase	1.50398	0.588784	9.40566e-05	20.4517	67	71	78.4

## Sheet: EV7 Legend
Proteomics analysis of dCas9 immunoprecipitations. Comparison of var gene promoter-targeted dCas9 to non-targeted dCas9 immunoprecipitations. Source data can be found in Table SD2. Label-free quantitative LC-MS/MS analysis of var gene promoter- and non-targeted dCas9 immunoprecipitation. Ratio, log2(ratio), peptides used (Pept. used), total peptides, and protein molecular weight (MW) in kilodalto…
