# Supplementary material for: Exploring the virulence gene interactome with CRISPR/dCas9 in the human malaria parasite
Source: Mol Syst Biol. 2020 Aug 20;16(8):e9569. doi: 10.15252/msb.20209569 (PMC7440042; doi:10.15252/msb.20209569)
Supplement: Supplementary file 9 — Table EV8 [file MSB-16-e9569-s009.xlsx]

## Sheet: Table EV8
Table EV8: Label-free quantitative LC-MS/MS analysis of var gene intron- versus non-targeted dCas9 immunoprecipitation (all P. falciparum proteins detected with FDR ≤ 1%, ≥ 3 peptides in all replicates, ratio ≥ 1.5, p ≤ 0.05)
Gene ID	Description	Ratio	Log2(ratio)	p-value	CV %	Pept. used	Total Peptides	MW (kDa)
PF3D7_1306600	V-type proton ATPase subunit H, putative	1000	1000			3	3	53.8
PF3D7_1449200	conserved Plasmodium protein, unknown function	1000	1000			3	3	9.5
PF3D7_0936800	Plasmodium exported protein (PHISTc), unknown function	6.65907	2.73532	0.00118372	16.5576	14	20	45.5
PF3D7_1473700	nucleoporin NUP116/NSP116, putative	2.93173	1.55175	0.00379031	25.7735	40	43	142.2
PF3D7_1302100	gamete antigen 27/25	2.62004	1.38959	8.1382e-07	14.9362	56	67	26
PF3D7_0904100	AP-4 complex subunit epsilon, putative	2.14864	1.10342	0.00733114	17.2453	8	8	161.4
PF3D7_0402000	Plasmodium exported protein (PHISTa), unknown function	2.13072	1.09134	0.000180425	16.2858	20	22	49.7
PF3D7_1472900	dihydroorotase, putative	2.07647	1.05413	0.000257371	14.8888	16	17	41.7
PF3D7_1321400	palmitoyltransferase DHHC8, putative	2.0336	1.02404	0.0185214	16.2232	6	6	36.5
PF3D7_0414900	armadillo-domain containing rhoptry protein	2.01349	1.0097	4.53309e-07	12.9158	36	47	30.8
PF3D7_1345700	isocitrate dehydrogenase [NADP], mitochondrial	1.99145	0.993819	4.4047e-05	17.6635	40	40	53.6
PF3D7_1439300	Sad1/UNC domain-containing protein, putative	1.97238	0.979935	0.0343385	25.1501	8	8	220.7
PF3D7_0933600	mitochondrial-processing peptidase subunit beta, putative	1.89541	0.922511	1.28476e-05	13.6668	24	28	55.7
PF3D7_1239600	hydroxyethylthiazole kinase	1.8691	0.902347	0.000645474	20.5004	28	29	33.9
PF3D7_1251200	coronin	1.8214	0.865049	9.52821e-06	15.5826	40	58	69
PF3D7_0932200	profilin	1.82081	0.864581	0.000148247	19.2137	39	41	19
PF3D7_1149200	ring-infected erythrocyte surface antigen	1.80363	0.850903	0.0107501	28.3423	28	28	126.9
PF3D7_1310700	RNA-binding protein, putative	1.75631	0.812548	0.0481527	35.6057	23	24	16.5
PF3D7_1213800	proline--tRNA ligase	1.73873	0.798032	0.000530024	22.4642	59	64	86.6
PF3D7_0204200	conserved Plasmodium protein, unknown function	1.71651	0.779482	0.0290709	27.9243	13	16	33.4
PF3D7_0822900	conserved Plasmodium protein, unknown function	1.71424	0.777568	6.99372e-09	13.1998	80	92	138.2
PF3D7_1134000	heat shock protein 70	1.71092	0.77477	1.06439e-52	5.28217	406	455	73.3
PF3D7_1455300	conserved protein, unknown function	1.70624	0.770819	0.0013679	25.3897	118	119	69.5
PF3D7_0102200	ring-infected erythrocyte surface antigen	1.68628	0.753843	2.28648e-07	15.7773	114	115	126.5
PF3D7_1330300	DnaJ protein, putative	1.68273	0.750805	0.00295985	19.1321	13	14	39.6
PF3D7_1235700	ATP synthase subunit beta, mitochondrial	1.68047	0.748861	0.030281	29.7207	14	15	58.4
PF3D7_1437700	succinyl-CoA ligase, putative	1.6669	0.737164	4.83125e-05	19.7688	90	98	111.3
PF3D7_0321400	protein kinase, putative	1.66381	0.734488	0.0299699	24.2491	8	8	38
PF3D7_1024800	exported protein 3	1.64914	0.721715	0.00158624	25.0556	73	79	171.1
PF3D7_1015600	heat shock protein 60	1.64349	0.716764	0.0100658	27.9336	27	27	62.6
PF3D7_1450000	serine/threonine protein kinase, putative	1.62558	0.700959	0.0382294	31.8474	15	15	43.8
PF3D7_1324700	SNARE protein, putative	1.61366	0.690338	0.0202029	26.7916	14	15	25.7
PF3D7_0828800	GPI-anchored micronemal antigen	1.60024	0.67829	0.0434776	34.9635	23	24	85.2
PF3D7_1330600	elongation factor Tu, putative	1.59457	0.673169	0.000282018	21.8596	73	75	57.6
PF3D7_1113100	protein tyrosine phosphatase	1.55921	0.640818	0.0410997	26.5274	8	8	25.1
PF3D7_1464700	ATP synthase (C/AC39) subunit, putative	1.55272	0.634796	4.82641e-05	14.6456	21	23	44.5
PF3D7_1037700	enhancer of rudimentary homolog, putative	1.53586	0.619044	0.00206738	23.9429	35	37	12.3
PF3D7_0217100	ATP synthase subunit alpha, mitochondrial	1.52383	0.607703	0.0344868	32.2972	19	21	61.8
PF3D7_0613900	myosin E, putative	1.50927	0.59385	0.000959754	18.0969	17	21	255.1
PF3D7_0616800	malate:quinone oxidoreductase	1.50056	0.585505	0.000386902	17.6283	20	23	59.5

## Sheet: EV8 Legend
Proteomics analysis of dCas9 immunoprecipitations. Comparison of var gene intron-targeted dCas9 to non-targeted dCas9 immunoprecipitations. Source data can be found in Table SD3. Label-free quantitative LC-MS/MS analysis of var gene intron- and non-targeted dCas9 immunoprecipitation. Ratio, log2(ratio), peptides used (Pept. used), total peptides, and protein molecular weight (MW) in kilodaltons (…
