# Supplementary material for: Exploring the virulence gene interactome with CRISPR/dCas9 in the human malaria parasite
Source: Mol Syst Biol. 2020 Aug 20;16(8):e9569. doi: 10.15252/msb.20209569 (PMC7440042; doi:10.15252/msb.20209569)
Supplement: Supplementary file 10 — Table EV9 [file MSB-16-e9569-s010.xlsx]

## Sheet: Table EV9
Table EV9: Gene Ontology analysis (biological process) of proteins significantly enriched in the var gene intron-targeted dCas9 immunoprecipitation
GO ID	GO Term	Bgd count	Result count	p-value	FDR	Result gene list
GO:0072528	pyrimidine-containing compound biosynthetic process	15	2	0.000915077	0.0544166	PF3D7_1037700,PF3D7_1472900,
GO:0072527	pyrimidine-containing compound metabolic process	15	2	0.000915077	0.0544166	PF3D7_1037700,PF3D7_1472900,
GO:0048583	regulation of response to stimulus	16	2	0.00104395	0.0544166	PF3D7_0102200,PF3D7_1037700,
GO:0051674	localization of cell	21	2	0.0018108	0.0544166	PF3D7_0932200,PF3D7_1251200,
GO:0048870	cell motility	21	2	0.0018108	0.0544166	PF3D7_0932200,PF3D7_1251200,
GO:0033043	regulation of organelle organization	26	2	0.00277773	0.0544166	PF3D7_0932200,PF3D7_1324700,
GO:0008593	regulation of Notch signaling pathway	1	1	0.00309872	0.0544166	PF3D7_1037700,
GO:0010647	positive regulation of cell communication	1	1	0.00309872	0.0544166	PF3D7_1037700,
GO:0009967	positive regulation of signal transduction	1	1	0.00309872	0.0544166	PF3D7_1037700,
GO:0045747	positive regulation of Notch signaling pathway	1	1	0.00309872	0.0544166	PF3D7_1037700,
GO:0023056	positive regulation of signaling	1	1	0.00309872	0.0544166	PF3D7_1037700,
GO:0042989	sequestering of actin monomers	1	1	0.00309872	0.0544166	PF3D7_0932200,
GO:0006433	prolyl-tRNA aminoacylation	1	1	0.00309872	0.0544166	PF3D7_1213800,
GO:0051128	regulation of cellular component organization	29	2	0.00345164	0.0544166	PF3D7_0932200,PF3D7_1324700,
GO:0034613	cellular protein localization	106	3	0.00378487	0.0544166	PF3D7_0932200,PF3D7_1324700,PF3D7_1473700,
GO:0070727	cellular macromolecule localization	106	3	0.00378487	0.0544166	PF3D7_0932200,PF3D7_1324700,PF3D7_1473700,
GO:0055086	nucleobase-containing small molecule metabolic process	107	3	0.0038869	0.0544166	PF3D7_1037700,PF3D7_1464700,PF3D7_1472900,
GO:0051179	localization	394	5	0.00507354	0.0662648	PF3D7_0932200,PF3D7_1251200,PF3D7_1324700,PF3D7_1464700,PF3D7_1473700,
GO:0007049	cell cycle	36	2	0.00529005	0.0662648	PF3D7_1037700,PF3D7_1251200,
GO:0044281	small molecule metabolic process	249	4	0.00581143	0.069156	PF3D7_1037700,PF3D7_1213800,PF3D7_1464700,PF3D7_1472900,
GO:0042777	plasma membrane ATP synthesis coupled proton transport	2	1	0.00618851	0.069734	PF3D7_1464700,
GO:0040011	locomotion	41	2	0.00682482	0.069734	PF3D7_0932200,PF3D7_1251200,
GO:0051641	cellular localization	133	3	0.00715568	0.069734	PF3D7_0932200,PF3D7_1324700,PF3D7_1473700,
GO:0032272	negative regulation of protein polymerization	3	1	0.00926942	0.069734	PF3D7_0932200,
GO:0048584	positive regulation of response to stimulus	3	1	0.00926942	0.069734	PF3D7_1037700,
GO:0031333	negative regulation of protein complex assembly	3	1	0.00926942	0.069734	PF3D7_0932200,
GO:1902904	negative regulation of supramolecular fiber organization	3	1	0.00926942	0.069734	PF3D7_0932200,
GO:0000910	cytokinesis	3	1	0.00926942	0.069734	PF3D7_1251200,
GO:0051494	negative regulation of cytoskeleton organization	3	1	0.00926942	0.069734	PF3D7_0932200,
GO:0030837	negative regulation of actin filament polymerization	3	1	0.00926942	0.069734	PF3D7_0932200,
GO:0006928	movement of cell or subcellular component	48	2	0.00927278	0.069734	PF3D7_0932200,PF3D7_1251200,
GO:0008104	protein localization	152	3	0.0103436	0.069734	PF3D7_0932200,PF3D7_1324700,PF3D7_1473700,
GO:0010646	regulation of cell communication	4	1	0.0123415	0.069734	PF3D7_1037700,
GO:0032507	maintenance of protein location in cell	4	1	0.0123415	0.069734	PF3D7_0932200,
GO:0051651	maintenance of location in cell	4	1	0.0123415	0.069734	PF3D7_0932200,
GO:0045185	maintenance of protein location	4	1	0.0123415	0.069734	PF3D7_0932200,
GO:0009966	regulation of signal transduction	4	1	0.0123415	0.069734	PF3D7_1037700,
GO:0023051	regulation of signaling	4	1	0.0123415	0.069734	PF3D7_1037700,
GO:0033036	macromolecule localization	167	3	0.013368	0.069734	PF3D7_0932200,PF3D7_1324700,PF3D7_1473700,
GO:0018130	heterocycle biosynthetic process	173	3	0.0147071	0.069734	PF3D7_1037700,PF3D7_1464700,PF3D7_1472900,
GO:0009165	nucleotide biosynthetic process	62	2	0.0151651	0.069734	PF3D7_1037700,PF3D7_1464700,
GO:0006206	pyrimidine nucleobase metabolic process	5	1	0.0154046	0.069734	PF3D7_1472900,
GO:0051235	maintenance of location	5	1	0.0154046	0.069734	PF3D7_0932200,
GO:0051129	negative regulation of cellular component organization	5	1	0.0154046	0.069734	PF3D7_0932200,
GO:0006207	'de novo' pyrimidine nucleobase biosynthetic process	5	1	0.0154046	0.069734	PF3D7_1472900,
GO:0010639	negative regulation of organelle organization	5	1	0.0154046	0.069734	PF3D7_0932200,
GO:0019856	pyrimidine nucleobase biosynthetic process	5	1	0.0154046	0.069734	PF3D7_1472900,
GO:0046112	nucleobase biosynthetic process	5	1	0.0154046	0.069734	PF3D7_1472900,
GO:1901362	organic cyclic compound biosynthetic process	176	3	0.0154047	0.069734	PF3D7_1037700,PF3D7_1464700,PF3D7_1472900,
GO:1901293	nucleoside phosphate biosynthetic process	64	2	0.0161106	0.069734	PF3D7_1037700,PF3D7_1464700,
GO:0065007	biological regulation	533	5	0.0180871	0.069734	PF3D7_0102200,PF3D7_0932200,PF3D7_1037700,PF3D7_1324700,PF3D7_1464700,
GO:1902903	regulation of supramolecular fiber organization	6	1	0.018459	0.069734	PF3D7_0932200,
GO:0030833	regulation of actin filament polymerization	6	1	0.018459	0.069734	PF3D7_0932200,
GO:0032970	regulation of actin filament-based process	6	1	0.018459	0.069734	PF3D7_0932200,
GO:0043254	regulation of protein complex assembly	6	1	0.018459	0.069734	PF3D7_0932200,
GO:0008064	regulation of actin polymerization or depolymerization	6	1	0.018459	0.069734	PF3D7_0932200,
GO:0110053	regulation of actin filament organization	6	1	0.018459	0.069734	PF3D7_0932200,
GO:0032271	regulation of protein polymerization	6	1	0.018459	0.069734	PF3D7_0932200,
GO:0030832	regulation of actin filament length	6	1	0.018459	0.069734	PF3D7_0932200,
GO:0009112	nucleobase metabolic process	6	1	0.018459	0.069734	PF3D7_1472900,
GO:0032956	regulation of actin cytoskeleton organization	6	1	0.018459	0.069734	PF3D7_0932200,
GO:0044087	regulation of cellular component biogenesis	6	1	0.018459	0.069734	PF3D7_0932200,
GO:0051493	regulation of cytoskeleton organization	6	1	0.018459	0.069734	PF3D7_0932200,
GO:0006220	pyrimidine nucleotide metabolic process	7	1	0.0215046	0.0701108	PF3D7_1037700,
GO:0051453	regulation of intracellular pH	7	1	0.0215046	0.0701108	PF3D7_1464700,
GO:0051452	intracellular pH reduction	7	1	0.0215046	0.0701108	PF3D7_1464700,
GO:0030004	cellular monovalent inorganic cation homeostasis	7	1	0.0215046	0.0701108	PF3D7_1464700,
GO:0007035	vacuolar acidification	7	1	0.0215046	0.0701108	PF3D7_1464700,
GO:0030641	regulation of cellular pH	7	1	0.0215046	0.0701108	PF3D7_1464700,
GO:0032535	regulation of cellular component size	7	1	0.0215046	0.0701108	PF3D7_0932200,
GO:0045851	pH reduction	7	1	0.0215046	0.0701108	PF3D7_1464700,
GO:0006221	pyrimidine nucleotide biosynthetic process	7	1	0.0215046	0.0701108	PF3D7_1037700,
GO:0090066	regulation of anatomical structure size	7	1	0.0215046	0.0701108	PF3D7_0932200,
GO:0065008	regulation of biological quality	78	2	0.0234122	0.0730105	PF3D7_0932200,PF3D7_1464700,
GO:0051170	import into nucleus	8	1	0.0245413	0.0730105	PF3D7_1473700,
GO:0055067	monovalent inorganic cation homeostasis	8	1	0.0245413	0.0730105	PF3D7_1464700,
GO:0006606	protein import into nucleus	8	1	0.0245413	0.0730105	PF3D7_1473700,
GO:0030036	actin cytoskeleton organization	8	1	0.0245413	0.0730105	PF3D7_0932200,
GO:0034504	protein localization to nucleus	8	1	0.0245413	0.0730105	PF3D7_1473700,
GO:0006885	regulation of pH	8	1	0.0245413	0.0730105	PF3D7_1464700,
GO:0009117	nucleotide metabolic process	88	2	0.0293223	0.0861569	PF3D7_1037700,PF3D7_1464700,
GO:0006753	nucleoside phosphate metabolic process	90	2	0.0305701	0.0866679	PF3D7_1037700,PF3D7_1464700,
GO:0030029	actin filament-based process	10	1	0.0305887	0.0866679	PF3D7_0932200,
GO:0048522	positive regulation of cellular process	10	1	0.0305887	0.0866679	PF3D7_1037700,
GO:0002682	regulation of immune system process	11	1	0.0335993	0.0888886	PF3D7_0102200,
GO:0050776	regulation of immune response	11	1	0.0335993	0.0888886	PF3D7_0102200,
GO:0030003	cellular cation homeostasis	11	1	0.0335993	0.0888886	PF3D7_1464700,
GO:0006873	cellular ion homeostasis	11	1	0.0335993	0.0888886	PF3D7_1464700,
GO:1901566	organonitrogen compound biosynthetic process	423	4	0.0355232	0.0888886	PF3D7_1037700,PF3D7_1213800,PF3D7_1464700,PF3D7_1472900,
GO:0006886	intracellular protein transport	99	2	0.0364449	0.0888886	PF3D7_1324700,PF3D7_1473700,
GO:0015988	energy coupled proton transmembrane transport, against electrochemical gradient	12	1	0.0366012	0.0888886	PF3D7_1464700,
GO:0015985	energy coupled proton transport, down electrochemical gradient	12	1	0.0366012	0.0888886	PF3D7_1464700,
GO:0055082	cellular chemical homeostasis	12	1	0.0366012	0.0888886	PF3D7_1464700,
GO:0090662	ATP hydrolysis coupled transmembrane transport	12	1	0.0366012	0.0888886	PF3D7_1464700,
GO:0015986	ATP synthesis coupled proton transport	12	1	0.0366012	0.0888886	PF3D7_1464700,
GO:0099132	ATP hydrolysis coupled cation transmembrane transport	12	1	0.0366012	0.0888886	PF3D7_1464700,
GO:0099131	ATP hydrolysis coupled ion transmembrane transport	12	1	0.0366012	0.0888886	PF3D7_1464700,
GO:0015991	ATP hydrolysis coupled proton transport	12	1	0.0366012	0.0888886	PF3D7_1464700,
GO:0090407	organophosphate biosynthetic process	100	2	0.0371232	0.0892458	PF3D7_1037700,PF3D7_1464700,
GO:0042493	response to drug	101	2	0.0378065	0.0899796	PF3D7_1213800,PF3D7_1251200,
GO:0022402	cell cycle process	13	1	0.0395944	0.0933017	PF3D7_1251200,
GO:0044271	cellular nitrogen compound biosynthetic process	447	4	0.0424047	0.095602	PF3D7_1037700,PF3D7_1213800,PF3D7_1464700,PF3D7_1472900,
GO:0098771	inorganic ion homeostasis	14	1	0.042579	0.095602	PF3D7_1464700,
GO:0055080	cation homeostasis	14	1	0.042579	0.095602	PF3D7_1464700,
GO:0048518	positive regulation of biological process	14	1	0.042579	0.095602	PF3D7_1037700,
GO:0050801	ion homeostasis	14	1	0.042579	0.095602	PF3D7_1464700,
GO:0006913	nucleocytoplasmic transport	15	1	0.045555	0.098948	PF3D7_1473700,
GO:0031338	regulation of vesicle fusion	15	1	0.045555	0.098948	PF3D7_1324700,
GO:0051169	nuclear transport	15	1	0.045555	0.098948	PF3D7_1473700,
GO:0006796	phosphate-containing compound metabolic process	267	3	0.0457323	0.098948	PF3D7_0321400,PF3D7_1037700,PF3D7_1464700,
GO:0006793	phosphorus metabolic process	269	3	0.046599	0.0999149	PF3D7_0321400,PF3D7_1037700,PF3D7_1464700,

## Sheet: EV9 Legend
Gene Ontology analysis of proteins that were significantly enriched in the var gene intron-targeted dCas9 immunoprecipitation when compared to the var gene promoter- and non-targeted dCas9 immunoprecipitation (Tables EV6 and EV8). Number of genes annotated with each “biological process” term in the P. falciparum genome (Bgd count), number of significantly enriched proteins with this term (Result …
