# Supplementary material for: Exploring the virulence gene interactome with CRISPR/dCas9 in the human malaria parasite
Source: Mol Syst Biol. 2020 Aug 20;16(8):e9569. doi: 10.15252/msb.20209569 (PMC7440042; doi:10.15252/msb.20209569)
Supplement: Supplementary file 11 — Table EV10 [file MSB-16-e9569-s011.xlsx]

## Sheet: Table EV10
Table EV10: Gene Ontology analysis (biological process) of proteins significantly enriched in the var gene promoter-targeted dCas9 immunoprecipitation
GO ID	GO Term	Bgd count	Result count	p-value	FDR	Result gene list
GO:0006333	chromatin assembly or disassembly	12	4	1.77212e-05	0.00128753	PF3D7_0320900,PF3D7_1105000,PF3D7_1220900,PF3D7_1329300,
GO:0006270	DNA replication initiation	12	4	1.77212e-05	0.00128753	PF3D7_0705400,PF3D7_1317100,PF3D7_1355100,PF3D7_1417800,
GO:0035966	response to topologically incorrect protein	12	4	1.77212e-05	0.00128753	PF3D7_0818900,PF3D7_1118200,PF3D7_1134000,PF3D7_1330300,
GO:0006986	response to unfolded protein	12	4	1.77212e-05	0.00128753	PF3D7_0818900,PF3D7_1118200,PF3D7_1134000,PF3D7_1330300,
GO:0051276	chromosome organization	60	7	1.94491e-05	0.00128753	PF3D7_0320900,PF3D7_0617800,PF3D7_1105000,PF3D7_1105100,PF3D7_1220900,PF3D7_1317100,PF3D7_1329300,
GO:0006996	organelle organization	144	10	3.15575e-05	0.00174092	PF3D7_0320900,PF3D7_0617800,PF3D7_1105000,PF3D7_1105100,PF3D7_1125400,PF3D7_1220900,PF3D7_1239700,PF3D7_1317100,PF3D7_1329300,PF3D7_1417800,
GO:0006261	DNA-dependent DNA replication	31	5	6.7147e-05	0.00317509	PF3D7_0705400,PF3D7_1241700,PF3D7_1317100,PF3D7_1355100,PF3D7_1417800,
GO:0006260	DNA replication	56	6	0.000129747	0.0053683	PF3D7_0705400,PF3D7_1241700,PF3D7_1317100,PF3D7_1355100,PF3D7_1417800,PF3D7_1437200,
GO:0009408	response to heat	20	4	0.000159052	0.00584958	PF3D7_0818900,PF3D7_1118200,PF3D7_1134000,PF3D7_1330300,
GO:0009266	response to temperature stimulus	21	4	0.000194362	0.00643337	PF3D7_0818900,PF3D7_1118200,PF3D7_1134000,PF3D7_1330300,
GO:0009628	response to abiotic stimulus	22	4	0.000234997	0.00657136	PF3D7_0818900,PF3D7_1118200,PF3D7_1134000,PF3D7_1330300,
GO:0016043	cellular component organization	219	11	0.000238237	0.00657136	PF3D7_0308600,PF3D7_0320900,PF3D7_0617800,PF3D7_1105000,PF3D7_1105100,PF3D7_1125400,PF3D7_1220900,PF3D7_1239700,PF3D7_1317100,PF3D7_1329300,PF3D7_1417800,
GO:0009987	cellular process	1661	38	0.000278403	0.00708857	PF3D7_0217100,PF3D7_0308600,PF3D7_0312400,PF3D7_0320900,PF3D7_0505500,PF3D7_0517000,PF3D7_0617800,PF3D7_0705400,PF3D7_0715600,PF3D7_0721600,PF3D7_0727200,PF3D7_0731600,PF3D7_0922200,PF3D7_1008900,PF3D7_1103100,PF3D7_1105000,PF3D7_1105100,PF3D7_1118200,PF3D7_1125400,PF3D7_1126200,PF3D7_1133800,PF3D7_1134000,PF3D7_1215000,PF3D7_1220900,PF3D7_1233000,PF3D7_1239700,PF3D7_1241700,PF3D7_1317100,PF3D7_1…
GO:0006259	DNA metabolic process	123	8	0.000330238	0.00780777	PF3D7_0505500,PF3D7_0705400,PF3D7_1241700,PF3D7_1317100,PF3D7_1355100,PF3D7_1417800,PF3D7_1427500,PF3D7_1437200,
GO:0034641	cellular nitrogen compound metabolic process	857	24	0.0004852	0.0107068	PF3D7_0217100,PF3D7_0308600,PF3D7_0505500,PF3D7_0517000,PF3D7_0705400,PF3D7_0715600,PF3D7_0721600,PF3D7_1008900,PF3D7_1103100,PF3D7_1105000,PF3D7_1126200,PF3D7_1133800,PF3D7_1233000,PF3D7_1241700,PF3D7_1317100,PF3D7_1325100,PF3D7_1327800,PF3D7_1330600,PF3D7_1355100,PF3D7_1417800,PF3D7_1427500,PF3D7_1431600,PF3D7_1437200,PF3D7_1437700,
GO:0044249	cellular biosynthetic process	603	19	0.000561984	0.0114775	PF3D7_0217100,PF3D7_0517000,PF3D7_0705400,PF3D7_0715600,PF3D7_0721600,PF3D7_0922200,PF3D7_1103100,PF3D7_1105000,PF3D7_1126200,PF3D7_1233000,PF3D7_1241700,PF3D7_1317100,PF3D7_1325100,PF3D7_1327800,PF3D7_1330600,PF3D7_1355100,PF3D7_1417800,PF3D7_1437200,PF3D7_1437700,
GO:0033044	regulation of chromosome organization	3	2	0.000605843	0.0114775	PF3D7_1220900,PF3D7_1417800,
GO:1901576	organic substance biosynthetic process	608	19	0.000624156	0.0114775	PF3D7_0217100,PF3D7_0517000,PF3D7_0705400,PF3D7_0715600,PF3D7_0721600,PF3D7_0922200,PF3D7_1103100,PF3D7_1105000,PF3D7_1126200,PF3D7_1233000,PF3D7_1241700,PF3D7_1317100,PF3D7_1325100,PF3D7_1327800,PF3D7_1330600,PF3D7_1355100,PF3D7_1417800,PF3D7_1437200,PF3D7_1437700,
GO:0009058	biosynthetic process	615	19	0.000721261	0.0125651	PF3D7_0217100,PF3D7_0517000,PF3D7_0705400,PF3D7_0715600,PF3D7_0721600,PF3D7_0922200,PF3D7_1103100,PF3D7_1105000,PF3D7_1126200,PF3D7_1233000,PF3D7_1241700,PF3D7_1317100,PF3D7_1325100,PF3D7_1327800,PF3D7_1330600,PF3D7_1355100,PF3D7_1417800,PF3D7_1437200,PF3D7_1437700,
GO:0006325	chromatin organization	30	4	0.000807508	0.0133643	PF3D7_0320900,PF3D7_1105000,PF3D7_1220900,PF3D7_1329300,
GO:0009117	nucleotide metabolic process	88	6	0.00151223	0.0228683	PF3D7_0217100,PF3D7_1325100,PF3D7_1327800,PF3D7_1431600,PF3D7_1437200,PF3D7_1437700,
GO:0006950	response to stress	120	7	0.00151995	0.0228683	PF3D7_0505500,PF3D7_0818900,PF3D7_1118200,PF3D7_1134000,PF3D7_1215000,PF3D7_1330300,PF3D7_1427500,
GO:0010033	response to organic substance	36	4	0.00162698	0.0230981	PF3D7_0818900,PF3D7_1118200,PF3D7_1134000,PF3D7_1330300,
GO:0006753	nucleoside phosphate metabolic process	90	6	0.00169888	0.0230981	PF3D7_0217100,PF3D7_1325100,PF3D7_1327800,PF3D7_1431600,PF3D7_1437200,PF3D7_1437700,
GO:0008152	metabolic process	1478	33	0.00180837	0.0230981	PF3D7_0217100,PF3D7_0308600,PF3D7_0312400,PF3D7_0505500,PF3D7_0517000,PF3D7_0705400,PF3D7_0715600,PF3D7_0720400,PF3D7_0721600,PF3D7_0727200,PF3D7_0731600,PF3D7_0922200,PF3D7_1008900,PF3D7_1103100,PF3D7_1105000,PF3D7_1119600,PF3D7_1126200,PF3D7_1133800,PF3D7_1215000,PF3D7_1233000,PF3D7_1239700,PF3D7_1241700,PF3D7_1312600,PF3D7_1317100,PF3D7_1325100,PF3D7_1327800,PF3D7_1330600,PF3D7_1355100,PF3D7_1…
GO:0009165	nucleotide biosynthetic process	62	5	0.00181436	0.0230981	PF3D7_0217100,PF3D7_1325100,PF3D7_1327800,PF3D7_1437200,PF3D7_1437700,
GO:1901293	nucleoside phosphate biosynthetic process	64	5	0.0020911	0.0256354	PF3D7_0217100,PF3D7_1325100,PF3D7_1327800,PF3D7_1437200,PF3D7_1437700,
GO:0006414	translational elongation	19	3	0.00233646	0.0269282	PF3D7_0715600,PF3D7_1233000,PF3D7_1330600,
GO:0071840	cellular component organization or biogenesis	288	11	0.00235927	0.0269282	PF3D7_0308600,PF3D7_0320900,PF3D7_0617800,PF3D7_1105000,PF3D7_1105100,PF3D7_1125400,PF3D7_1220900,PF3D7_1239700,PF3D7_1317100,PF3D7_1329300,PF3D7_1417800,
GO:0034645	cellular macromolecule biosynthetic process	427	14	0.00246172	0.027161	PF3D7_0517000,PF3D7_0705400,PF3D7_0715600,PF3D7_0721600,PF3D7_1103100,PF3D7_1105000,PF3D7_1126200,PF3D7_1233000,PF3D7_1241700,PF3D7_1317100,PF3D7_1330600,PF3D7_1355100,PF3D7_1417800,PF3D7_1437200,
GO:0006139	nucleobase-containing compound metabolic process	579	17	0.00261548	0.0271931	PF3D7_0217100,PF3D7_0308600,PF3D7_0505500,PF3D7_0705400,PF3D7_1008900,PF3D7_1105000,PF3D7_1133800,PF3D7_1241700,PF3D7_1317100,PF3D7_1325100,PF3D7_1327800,PF3D7_1355100,PF3D7_1417800,PF3D7_1427500,PF3D7_1431600,PF3D7_1437200,PF3D7_1437700,
GO:0009059	macromolecule biosynthetic process	430	14	0.00262894	0.0271931	PF3D7_0517000,PF3D7_0705400,PF3D7_0715600,PF3D7_0721600,PF3D7_1103100,PF3D7_1105000,PF3D7_1126200,PF3D7_1233000,PF3D7_1241700,PF3D7_1317100,PF3D7_1330600,PF3D7_1355100,PF3D7_1417800,PF3D7_1437200,
GO:0019693	ribose phosphate metabolic process	70	5	0.00310682	0.0311623	PF3D7_0217100,PF3D7_1325100,PF3D7_1327800,PF3D7_1431600,PF3D7_1437700,
GO:0042221	response to chemical	141	7	0.00380918	0.0370835	PF3D7_0312400,PF3D7_0818900,PF3D7_1118200,PF3D7_1134000,PF3D7_1239700,PF3D7_1241700,PF3D7_1330300,
GO:0055086	nucleobase-containing small molecule metabolic process	107	6	0.00407687	0.0375659	PF3D7_0217100,PF3D7_1325100,PF3D7_1327800,PF3D7_1431600,PF3D7_1437200,PF3D7_1437700,
GO:0031497	chromatin assembly	7	2	0.00408571	0.0375659	PF3D7_1105000,PF3D7_1329300,
GO:0006725	cellular aromatic compound metabolic process	608	17	0.00439424	0.0393106	PF3D7_0217100,PF3D7_0308600,PF3D7_0505500,PF3D7_0705400,PF3D7_1008900,PF3D7_1105000,PF3D7_1133800,PF3D7_1241700,PF3D7_1317100,PF3D7_1325100,PF3D7_1327800,PF3D7_1355100,PF3D7_1417800,PF3D7_1427500,PF3D7_1431600,PF3D7_1437200,PF3D7_1437700,
GO:0046483	heterocycle metabolic process	610	17	0.00454723	0.0396087	PF3D7_0217100,PF3D7_0308600,PF3D7_0505500,PF3D7_0705400,PF3D7_1008900,PF3D7_1105000,PF3D7_1133800,PF3D7_1241700,PF3D7_1317100,PF3D7_1325100,PF3D7_1327800,PF3D7_1355100,PF3D7_1417800,PF3D7_1427500,PF3D7_1431600,PF3D7_1437200,PF3D7_1437700,
GO:1901360	organic cyclic compound metabolic process	613	17	0.00478501	0.0406113	PF3D7_0217100,PF3D7_0308600,PF3D7_0505500,PF3D7_0705400,PF3D7_1008900,PF3D7_1105000,PF3D7_1133800,PF3D7_1241700,PF3D7_1317100,PF3D7_1325100,PF3D7_1327800,PF3D7_1355100,PF3D7_1417800,PF3D7_1427500,PF3D7_1431600,PF3D7_1437200,PF3D7_1437700,
GO:0071103	DNA conformation change	26	3	0.00583523	0.0482865	PF3D7_1105000,PF3D7_1317100,PF3D7_1329300,
GO:0071704	organic substance metabolic process	1389	30	0.00610604	0.0492951	PF3D7_0217100,PF3D7_0308600,PF3D7_0312400,PF3D7_0505500,PF3D7_0517000,PF3D7_0705400,PF3D7_0715600,PF3D7_0721600,PF3D7_0727200,PF3D7_0731600,PF3D7_0922200,PF3D7_1008900,PF3D7_1103100,PF3D7_1105000,PF3D7_1119600,PF3D7_1126200,PF3D7_1133800,PF3D7_1233000,PF3D7_1239700,PF3D7_1241700,PF3D7_1317100,PF3D7_1325100,PF3D7_1327800,PF3D7_1330600,PF3D7_1355100,PF3D7_1417800,PF3D7_1427500,PF3D7_1431600,PF3D7_1…
GO:0006807	nitrogen compound metabolic process	1272	28	0.00668976	0.0517197	PF3D7_0217100,PF3D7_0308600,PF3D7_0312400,PF3D7_0505500,PF3D7_0517000,PF3D7_0705400,PF3D7_0715600,PF3D7_0721600,PF3D7_0727200,PF3D7_1008900,PF3D7_1103100,PF3D7_1105000,PF3D7_1119600,PF3D7_1126200,PF3D7_1133800,PF3D7_1233000,PF3D7_1239700,PF3D7_1241700,PF3D7_1317100,PF3D7_1325100,PF3D7_1327800,PF3D7_1330600,PF3D7_1355100,PF3D7_1417800,PF3D7_1427500,PF3D7_1431600,PF3D7_1437200,PF3D7_1437700,
GO:0044238	primary metabolic process	1335	29	0.00675187	0.0517197	PF3D7_0217100,PF3D7_0308600,PF3D7_0312400,PF3D7_0505500,PF3D7_0517000,PF3D7_0705400,PF3D7_0715600,PF3D7_0721600,PF3D7_0727200,PF3D7_0731600,PF3D7_1008900,PF3D7_1103100,PF3D7_1105000,PF3D7_1119600,PF3D7_1126200,PF3D7_1133800,PF3D7_1233000,PF3D7_1239700,PF3D7_1241700,PF3D7_1317100,PF3D7_1325100,PF3D7_1327800,PF3D7_1330600,PF3D7_1355100,PF3D7_1417800,PF3D7_1427500,PF3D7_1431600,PF3D7_1437200,PF3D7_1…
GO:0006298	mismatch repair	9	2	0.00687512	0.0517197	PF3D7_0505500,PF3D7_1427500,
GO:0055114	oxidation-reduction process	90	5	0.00905375	0.0665954	PF3D7_0720400,PF3D7_1215000,PF3D7_1431600,PF3D7_1437200,PF3D7_1437700,
GO:0044271	cellular nitrogen compound biosynthetic process	447	13	0.00985624	0.0680295	PF3D7_0217100,PF3D7_0517000,PF3D7_0715600,PF3D7_0721600,PF3D7_1103100,PF3D7_1105000,PF3D7_1126200,PF3D7_1233000,PF3D7_1325100,PF3D7_1327800,PF3D7_1330600,PF3D7_1437200,PF3D7_1437700,
GO:1901135	carbohydrate derivative metabolic process	129	6	0.010037	0.0680295	PF3D7_0217100,PF3D7_1325100,PF3D7_1327800,PF3D7_1431600,PF3D7_1437200,PF3D7_1437700,
GO:0046128	purine ribonucleoside metabolic process	11	2	0.0103107	0.0680295	PF3D7_0217100,PF3D7_1325100,
GO:0006323	DNA packaging	11	2	0.0103107	0.0680295	PF3D7_1105000,PF3D7_1329300,
GO:0006732	coenzyme metabolic process	61	4	0.0110243	0.0680295	PF3D7_0922200,PF3D7_1325100,PF3D7_1431600,PF3D7_1437700,
GO:1901137	carbohydrate derivative biosynthetic process	95	5	0.011299	0.0680295	PF3D7_0217100,PF3D7_1325100,PF3D7_1327800,PF3D7_1437200,PF3D7_1437700,
GO:0006790	sulfur compound metabolic process	33	3	0.0114008	0.0680295	PF3D7_0727200,PF3D7_0922200,PF3D7_1431600,
GO:0044237	cellular metabolic process	1322	28	0.0117202	0.0680295	PF3D7_0217100,PF3D7_0308600,PF3D7_0312400,PF3D7_0505500,PF3D7_0517000,PF3D7_0705400,PF3D7_0715600,PF3D7_0721600,PF3D7_0727200,PF3D7_0731600,PF3D7_0922200,PF3D7_1008900,PF3D7_1103100,PF3D7_1105000,PF3D7_1126200,PF3D7_1133800,PF3D7_1233000,PF3D7_1241700,PF3D7_1317100,PF3D7_1325100,PF3D7_1327800,PF3D7_1330600,PF3D7_1355100,PF3D7_1417800,PF3D7_1427500,PF3D7_1431600,PF3D7_1437200,PF3D7_1437700,
GO:0090407	organophosphate biosynthetic process	100	5	0.0138991	0.0680295	PF3D7_0217100,PF3D7_1325100,PF3D7_1327800,PF3D7_1437200,PF3D7_1437700,
GO:0009657	plastid organization	13	2	0.0143543	0.0680295	PF3D7_1239700,PF3D7_1417800,
GO:0018209	peptidyl-serine modification	1	1	0.0143869	0.0680295	PF3D7_0312400,
GO:0051095	regulation of helicase activity	1	1	0.0143869	0.0680295	PF3D7_1417800,
GO:0051097	negative regulation of helicase activity	1	1	0.0143869	0.0680295	PF3D7_1417800,
GO:1905463	negative regulation of DNA duplex unwinding	1	1	0.0143869	0.0680295	PF3D7_1417800,
GO:0060968	regulation of gene silencing	1	1	0.0143869	0.0680295	PF3D7_1220900,
GO:0046391	5-phosphoribose 1-diphosphate metabolic process	1	1	0.0143869	0.0680295	PF3D7_1327800,
GO:0006015	5-phosphoribose 1-diphosphate biosynthetic process	1	1	0.0143869	0.0680295	PF3D7_1327800,
GO:0006556	S-adenosylmethionine biosynthetic process	1	1	0.0143869	0.0680295	PF3D7_0922200,
GO:1902275	regulation of chromatin organization	1	1	0.0143869	0.0680295	PF3D7_1220900,
GO:0031935	regulation of chromatin silencing	1	1	0.0143869	0.0680295	PF3D7_1220900,
GO:1905774	regulation of DNA helicase activity	1	1	0.0143869	0.0680295	PF3D7_1417800,
GO:1905462	regulation of DNA duplex unwinding	1	1	0.0143869	0.0680295	PF3D7_1417800,
GO:0046500	S-adenosylmethionine metabolic process	1	1	0.0143869	0.0680295	PF3D7_0922200,
GO:0018105	peptidyl-serine phosphorylation	1	1	0.0143869	0.0680295	PF3D7_0312400,
GO:1905775	negative regulation of DNA helicase activity	1	1	0.0143869	0.0680295	PF3D7_1417800,
GO:0019637	organophosphate metabolic process	142	6	0.0156194	0.0718057	PF3D7_0217100,PF3D7_1325100,PF3D7_1327800,PF3D7_1431600,PF3D7_1437200,PF3D7_1437700,
GO:0034654	nucleobase-containing compound biosynthetic process	142	6	0.0156194	0.0718057	PF3D7_0217100,PF3D7_1105000,PF3D7_1325100,PF3D7_1327800,PF3D7_1437200,PF3D7_1437700,
GO:0072521	purine-containing compound metabolic process	69	4	0.0167697	0.0760381	PF3D7_0217100,PF3D7_1325100,PF3D7_1431600,PF3D7_1437700,
GO:0017144	drug metabolic process	75	4	0.0221203	0.0989436	PF3D7_0217100,PF3D7_0922200,PF3D7_1431600,PF3D7_1437700,
GO:0044281	small molecule metabolic process	249	8	0.0251446	0.108697	PF3D7_0217100,PF3D7_0727200,PF3D7_0731600,PF3D7_1325100,PF3D7_1327800,PF3D7_1431600,PF3D7_1437200,PF3D7_1437700,
GO:0072350	tricarboxylic acid metabolic process	18	2	0.0268882	0.108697	PF3D7_1431600,PF3D7_1437700,
GO:0016999	antibiotic metabolic process	18	2	0.0268882	0.108697	PF3D7_1431600,PF3D7_1437700,
GO:0006101	citrate metabolic process	18	2	0.0268882	0.108697	PF3D7_1431600,PF3D7_1437700,
GO:0006099	tricarboxylic acid cycle	18	2	0.0268882	0.108697	PF3D7_1431600,PF3D7_1437700,
GO:0006104	succinyl-CoA metabolic process	2	1	0.02857	0.108697	PF3D7_1431600,
GO:0006534	cysteine metabolic process	2	1	0.02857	0.108697	PF3D7_0727200,
GO:0000349	generation of catalytic spliceosome for first transesterification step	2	1	0.02857	0.108697	PF3D7_0308600,
GO:0007021	tubulin complex assembly	2	1	0.02857	0.108697	PF3D7_0308600,
GO:0008283	cell proliferation	2	1	0.02857	0.108697	PF3D7_1220900,
GO:0006272	leading strand elongation	2	1	0.02857	0.108697	PF3D7_1241700,
GO:2001251	negative regulation of chromosome organization	2	1	0.02857	0.108697	PF3D7_1417800,
GO:0007023	post-chaperonin tubulin folding pathway	2	1	0.02857	0.108697	PF3D7_0308600,
GO:0046390	ribose phosphate biosynthetic process	47	3	0.029398	0.109334	PF3D7_0217100,PF3D7_1327800,PF3D7_1437700,
GO:0006091	generation of precursor metabolites and energy	47	3	0.029398	0.109334	PF3D7_1008900,PF3D7_1431600,PF3D7_1437700,
GO:0009060	aerobic respiration	19	2	0.0297766	0.109512	PF3D7_1431600,PF3D7_1437700,
GO:0019438	aromatic compound biosynthetic process	167	6	0.0318204	0.115742	PF3D7_0217100,PF3D7_1105000,PF3D7_1325100,PF3D7_1327800,PF3D7_1437200,PF3D7_1437700,
GO:0044260	cellular macromolecule metabolic process	810	18	0.0332941	0.119786	PF3D7_0308600,PF3D7_0312400,PF3D7_0505500,PF3D7_0517000,PF3D7_0705400,PF3D7_0715600,PF3D7_0721600,PF3D7_1103100,PF3D7_1105000,PF3D7_1126200,PF3D7_1233000,PF3D7_1241700,PF3D7_1317100,PF3D7_1330600,PF3D7_1355100,PF3D7_1417800,PF3D7_1427500,PF3D7_1437200,
GO:0072522	purine-containing compound biosynthetic process	50	3	0.0344758	0.122704	PF3D7_0217100,PF3D7_1325100,PF3D7_1437700,
GO:0018130	heterocycle biosynthetic process	173	6	0.0369157	0.12999	PF3D7_0217100,PF3D7_1105000,PF3D7_1325100,PF3D7_1327800,PF3D7_1437200,PF3D7_1437700,
GO:1901362	organic cyclic compound biosynthetic process	176	6	0.0396506	0.138151	PF3D7_0217100,PF3D7_1105000,PF3D7_1325100,PF3D7_1327800,PF3D7_1437200,PF3D7_1437700,
GO:0051186	cofactor metabolic process	91	4	0.0410618	0.140847	PF3D7_0922200,PF3D7_1325100,PF3D7_1431600,PF3D7_1437700,
GO:0043174	nucleoside salvage	3	1	0.042552	0.140847	PF3D7_1325100,
GO:0043101	purine-containing compound salvage	3	1	0.042552	0.140847	PF3D7_1325100,
GO:0000096	sulfur amino acid metabolic process	3	1	0.042552	0.140847	PF3D7_0727200,
GO:0006166	purine ribonucleoside salvage	3	1	0.042552	0.140847	PF3D7_1325100,

## Sheet: EV10 Legend
Gene Ontology analysis of proteins that were significantly enriched in the var gene promoter-targeted dCas9 immunoprecipitation when compared to the var gene intron- and non-targeted dCas9 immunoprecipitation (Tables EV5 and EV7). Number of genes annotated with each “biological process” term in the P. falciparum genome (Bgd count), number of significantly enriched proteins with this term (Result …
