# Supplementary material for: Exploring the virulence gene interactome with CRISPR/dCas9 in the human malaria parasite
Source: Mol Syst Biol. 2020 Aug 20;16(8):e9569. doi: 10.15252/msb.20209569 (PMC7440042; doi:10.15252/msb.20209569)
Supplement: Supplementary file 12 — Table EV11 [file MSB-16-e9569-s012.xlsx]

## Sheet: Table EV11
Table EV11: LC-MS/MS analysis of ISWI-3HA immunoprecipitation
			ISW1 Rep A		ISW1 Rep B		ISW1 Rep C		3D7 Control
Protein	Gene ID	Protein description	Total Peptide	Unique Peptide	Total Peptide	Unique Peptide	Total Peptide	Unique Peptide	Total Peptide	Unique Peptide
C6KT82	PF3D7_0624600	SNF2 helicase, putative	68	62	78	72	45	50
Q8IKF6	PF3D7_1468100	MORC family protein, putative	11	11	18	18	7	7
Q8I3T4	PF3D7_0517400	FACT complex subunit SPT16, putative	7	7	6	6	3	3
Q8IAW0	PF3D7_0812400	karyopherin alpha	7	7	5	5	4	4
Q8ILR7	PF3D7_1417800	DNA replication licensing factor MCM2	6	6	7	7	2	2
Q8IEK1	PF3D7_1311800	M1-family alanyl aminopeptidase	8	8	2	2	4	4
Q8IC16	PF3D7_0705400	DNA replication licensing factor MCM7	7	7	4	4	3	3
Q8IJS7	PF3D7_1011800	PRE-binding protein	6	6	4	4	4	4
Q8IBI3	PF3D7_0727400	proteasome subunit alpha type-5, putative	4	4	4	4	4	4
Q8IEE5	PF3D7_1317100	DNA replication licensing factor MCM4	4	4	6	6	1	1
Q8IDB0	PF3D7_1358800	40S ribosomal protein S15	2	2	6	6	3	3
Q8I501	PF3D7_1242800	rab specific GDP dissociation inhibitor	4	4	4	4	2	2
Q8IHZ9	PF3D7_1136500	casein kinase 1	4	4	4	4	2	2
Q8I3Y8	PF3D7_0511800	inositol-3-phosphate synthase	4	4	3	3	2	2
Q8IL56	PF3D7_1441400	FACT complex subunit SSRP1, putative	3	3	4	4	2	2
Q8I5T4	PF3D7_1211700	DNA replication licensing factor MCM5, putative	2	2	4	4	3	3
Q7K6A9	PF3D7_0803800	proteasome subunit beta type-4					3	3
P61074	PF3D7_1361900	proliferating cell nuclear antigen 1	3	3	3	3	2	2
Q8IBT2	PF3D7_0716800	eukaryotic translation initiation factor 3 subunit I, putative	3	3			2	2
Q8IBM9	PF3D7_0722400	Obg-like ATPase 1, putative	3	3	3	3	1	1
Q8IHY0	PF3D7_1138500	protein phosphatase PPM2	3	3	2	2	2	2
C6KT55	PF3D7_0621800	nascent polypeptide-associated complex subunit alpha, putative	2	2	4	3	2	2
C0H5I7	PF3D7_1357800	T-complex protein 1 subunit delta	2	2	2	2	2	2
O96203	PF3D7_0212300	peptide chain release factor subunit 1, putative	2	2	3	3	1	1
Q7K6A1	PF3D7_0925700	histone deacetylase 1	2	2	2	2	2	2
Q8IAY9	PF3D7_0815200	importin subunit beta, putative	2	2
Q8IDF0	PF3D7_1355100	DNA replication licensing factor MCM6	2	2	2	2	2	2
Q8IDG3	PF3D7_1353800	proteasome subunit alpha type-4, putative	2	2	2	2	2	2
Q8III3	PF3D7_1118500	nucleolar protein 56, putative	2	2	2	2	2	2
Q8IIS4	PF3D7_1107800	AP2 domain transcription factor, putative	2	2	3	3	1	1
Q8IK90	PF3D7_1474800	proteasome subunit alpha type-1, putative	2	2	2	2
A0A5K1K7U1	PF3D7_0518300	proteasome subunit beta type-1, putative			2	2
C6KSV3	PF3D7_0610800	transketolase			2	2
O96153	PF3D7_0205900	26S proteasome regulatory subunit RPN1, putative			2	2
Q8IB67	PF3D7_0823300	histone acetyltransferase GCN5			2	2
Q8IDT3	PF3D7_1340300	nucleolar complex protein 2, putative			2	2
Q8IEK3	PF3D7_1311500	26S protease regulatory subunit 7, putative			2	2
Q8IJV7	PF3D7_1008800	nucleolar protein 5, putative			2	2
Q8I5K4	PF3D7_1220900	heterochromatin protein 1	3	3	1	1	1	1
C0H4L1	PF3D7_0706000	importin-7, putative	2	2	2	2	1	1
C6KTB4	PF3D7_0627800	acetyl-CoA synthetase, putative	2	2	1	1	2	2
Q8I2R8	PF3D7_0923900	polyadenylate-binding protein 2, putative	2	2	1	1	2	2
Q8IBH7	PF3D7_0728000	eukaryotic translation initiation factor 2 subunit alpha	2	2	2	2	1	1
Q8IDG2	PF3D7_1353900	proteasome subunit alpha type-7, putative	2	2	1	1	2	2
Q8IE18	PF3D7_1330800	RNA-binding protein, putative	2	2	2	2	1	1
Q8IKH3	PF3D7_1466300	26S proteasome regulatory subunit RPN2, putative	2	2	2	2	1	1
C0H530	PF3D7_0910100	exportin-7, putative	1	1	3	3	1	1
Q8I3J5	PF3D7_0527000	DNA replication licensing factor MCM3, putative	1	1	2	2	2	2
C6KTB9	PF3D7_0628300	choline/ethanolaminephosphotransferase, putative	2	2	1	1
O97240	PF3D7_0305600	DNA-(apurinic or apyrimidinic site) lyase, putative	2	2			1	1
Q8I0V3	PF3D7_1232100	60 kDa chaperonin	2	2	1	1
Q8IB51	PF3D7_0821700	60S ribosomal protein L22, putative	2	2			1	1
Q8IKK4	PF3D7_1463200	replication factor C subunit 3, putative	2	2	1	1
Q8ILS0	PF3D7_1417500	H/ACA ribonucleoprotein complex subunit 4, putative	2	2			1	1
Q8I5V9	PF3D7_1208900	protein phosphatase PPM11, putative	1	1	2	2
Q8IAU3	PF3D7_0810800	hydroxymethyldihydropterin pyrophosphokinase-dihydropteroate synthase	1	1	2	2
Q8II01	PF3D7_1136300	tudor staphylococcal nuclease	1	1	2	2
Q8II60	PF3D7_1130400	26S protease regulatory subunit 6A, putative	1	1	2	2
Q8IKA6	PF3D7_1473200	DnaJ protein, putative	1	1	2	2
Q8I3J0	PF3D7_0527500	Hsc70-interacting protein			1	1	2	2
Q8IES0	PF3D7_1304500	small heat shock protein, putative	2	2	1	1	1	1
Q8IHW3	PF3D7_1140200	conserved Plasmodium protein, unknown function	2	2	1	1	1	1
Q8IIQ1	PF3D7_1111100	replication factor C subunit 5, putative	2	2	1	1	1	1
Q8ILC8	PF3D7_1433500	DNA topoisomerase 2	2	2	1	1	1	1
Q8IM38	PF3D7_1405600	ribonucleoside-diphosphate reductase small chain, putative	2	2	1	1	1	1
A0A5K1K9F3	PF3D7_1338100	26S proteasome regulatory subunit RPN3, putative	1	1	2	2	1	1
Q8I3A1	PF3D7_0904800	replication protein A1, small fragment	1	1	1	1	2	2
Q8I3B0	PF3D7_0903900	60S ribosomal protein L32	1	1	1	1	2	2
Q8IKV7	PF3D7_1451900	ribosome biogenesis protein TSR1, putative	1	1	2	2	1	1
Q8ILI6	PF3D7_1427900	leucine-rich repeat protein	1	1	2	2	1	1
Q8IM23	PF3D7_1407100	rRNA 2'-O-methyltransferase fibrillarin, putative	1	1	2	2	1	1
A0A143ZX28	PF3D7_1002400	transformer-2 protein homolog beta, putative	1	1
A0A143ZYQ2	PF3D7_1119200	conserved protein, unknown function	1	1
C0H4F1	PF3D7_0519700	FoP domain-containing protein, putative	1	1	1	1
C0H4M6	PF3D7_0711500	regulator of chromosome condensation, putative	1	1	1	1	1	1
C0H5B1	PF3D7_1312900	eukaryotic translation initation factor 4 gamma	1	1
C6KSQ3	PF3D7_0605500	cyclin dependent kinase binding protein, putative	1	1
C6KST3	PF3D7_0608500	proteasome subunit alpha type-2, putative	1	1	1	1	1	1
C6KT19	PF3D7_0617900	histone H3 variant	2	1	2	1	1	1
C6KTB3	PF3D7_0627700	transportin	1	1	1	1
C6S3I6	PF3D7_1442100	replication factor A protein 3, putative	1	1
O77364	PF3D7_0312800	60S ribosomal protein L26, putative	1	1
O96236	PF3D7_0215700	DNA-directed RNA polymerase II subunit RPB2, putative	1	1	1	1	1	1
O96271	PF3D7_0219600	replication factor C subunit 1, putative	1	1			1	1
O97241	PF3D7_0305700	ubiquitin-conjugating enzyme E2, putative	1	1
O97320; C6KT18	PF3D7_0320900	histone H2A.Z	1	1	1	1	1	1
Q76NM4	PF3D7_1320600	ras-related protein Rab-11A	1	1
Q7KQJ9	PF3D7_1226600	proliferating cell nuclear antigen 2	1	1	1	1	1	1
Q7KQK0	PF3D7_1223100	cAMP-dependent protein kinase regulatory subunit	1	1			1	1
Q7KQM4; Q8I6V3	PF3D7_1407900	plasmepsin I	1	1
Q7KWJ5	PF3D7_0204700	hexose transporter	1	1	1	1
Q8I0U8	PF3D7_0930300	merozoite surface protein 1	1	1			1	1
Q8I0V2	PF3D7_1235700	ATP synthase subunit beta, mitochondrial	1	1
Q8I1V1	PF3D7_0413600	26S protease regulatory subunit 6B, putative	1	1	1	1
Q8I261	PF3D7_0108000	proteasome subunit beta type-3, putative	1	1
Q8I2T2	PF3D7_0922100	ubiquitin-like protein, putative	1	1
Q8I2U5	PF3D7_0920800	inosine-5'-monophosphate dehydrogenase	1	1	1	1
Q8I323	PF3D7_0912900	26S proteasome regulatory subunit RPN8, putative	1	1	1	1
Q8I328	PF3D7_0912400	alkaline phosphatase, putative	1	1
Q8I395	PF3D7_0905400	high molecular weight rhoptry protein 3	1	1			1	1
Q8I3A4	PF3D7_0904500	prefoldin subunit 4, putative	1	1	1	1	1	1
Q8I3R6	PF3D7_0519400	40S ribosomal protein S24	1	1	1	1
Q8I3W9	PF3D7_0513800	ras-related protein Rab-1A	1	1			1	1
Q8I3Y6	PF3D7_0512000	prefoldin subunit 6, putative	1	1	1	1
Q8I426	PF3D7_0507700	nuclear protein localization protein 4, putative	1	1
Q8I447	PF3D7_0505500	DNA mismatch repair protein MSH6, putative	1	1
Q8I512	PF3D7_1241700	replication factor C subunit 4, putative	1	1
Q8I562	PF3D7_1236100	clustered-asparagine-rich protein	1	1
Q8I566	PF3D7_1235600	serine hydroxymethyltransferase	1	1
Q8I574	PF3D7_1234800	splicing factor 3B subunit 3, putative	1	1
Q8I5A6	PF3D7_1231400	amino acid transporter, putative	1	1			1	1
Q8I5H7	PF3D7_1224000	GTP cyclohydrolase 1	1	1	1	1	1	1
Q8I5X7	PF3D7_1206800	conserved Plasmodium protein, unknown function	1	1	1	1	1	1
Q8I5Y9	PF3D7_1205600	tetratricopeptide repeat protein, putative	1	1	1	1	1	1
Q8I616	PF3D7_1202900	high mobility group protein B1	1	1	1	1
Q8IAR3	PF3D7_0807500	proteasome subunit alpha type-6, putative	1	1
Q8IAR6	PF3D7_0807800	26S proteasome regulatory subunit RPN10, putative	1	1	1	1
Q8IBB4	PF3D7_0828300	conserved protein, unknown function	1	1			1	1
Q8IBP0	PF3D7_0721100	conserved protein, unknown function	1	1	1	1
Q8IBV2	PF3D7_0714500	transcription elongation factor s-II, putative	1	1
Q8IC08	PF3D7_0708100	DNA-directed RNA polymerases I, II, and III subunit RPABC5, putative	1	1
Q8ID85	PF3D7_1362200	RuvB-like helicase 3	1	1	1	1
Q8IDM6	PF3D7_1347200	nucleoside transporter 1	1	1	1	1	1	1
Q8IEP9	PF3D7_1306600	V-type proton ATPase subunit H, putative	1	1
Q8IEU2	PF3D7_1302100	gamete antigen 27/25	1	1
Q8II82	PF3D7_1128100	prefoldin subunit 5, putative	1	1	1	1
Q8IIA8	PF3D7_1125500	small nuclear ribonucleoprotein Sm D1, putative	1	1	1	1
Q8IIC2	PF3D7_1124100	BEACH domain-containing protein, putative	1	1			1	1
Q8IIK4	PF3D7_1116200	pyridoxine biosynthesis protein PDX2	1	1
Q8IIM8	PF3D7_1113400	ubiquitin domain-containing protein DSK2, putative	1	1	1	1
Q8IIU3	PF3D7_1106000	RuvB-like helicase 2	1	1			1	1
Q8IIV1; Q8IBV7	PF3D7_1105100	histone H2B	1	1
Q8IIV8	PF3D7_1104400	thioredoxin-like mero protein	1	1	1	1
Q8IIW0	PF3D7_1104200	chromatin remodeling protein	1	1	1	1	1	1
Q8IJ30	PF3D7_1037700	enhancer of rudimentary homolog, putative	1	1
Q8IJG6	PF3D7_1023900	chromodomain-helicase-DNA-binding protein 1 homolog, putative	1	1
Q8IJM0	PF3D7_1017900	26S proteasome regulatory subunit p55, putative	1	1	1	1	1	1
Q8IJR9	PF3D7_1012600	GMP synthase [glutamine-hydrolyzing]	1	1	1	1	1	1
Q8IJW0	PF3D7_1008400	26S protease regulatory subunit 4, putative	1	1
Q8IJW4	PF3D7_1007900	eukaryotic translation initiation factor 3 subunit D, putative	1	1
Q8IKC9	PF3D7_1470900	proteasome subunit beta type-2, putative	1	1	1	1	1	1
Q8IKL5	PF3D7_1461900	valine--tRNA ligase, putative	1	1
Q8IKL9	PF3D7_1461300	40S ribosomal protein S28e, putative	1	1	1	1	1	1
Q8IKQ7	PF3D7_1457300	MA3 domain-containing protein, putative	1	1	1	1	1	1
Q8IKR2	PF3D7_1456700	conserved Plasmodium protein, unknown function	1	1
Q8IKR4	PF3D7_1456500	conserved Plasmodium protein, unknown function	1	1
Q8IL11	PF3D7_1446200	M17 leucyl aminopeptidase	1	1	1	1	1	1
Q8ILA4	PF3D7_1436000	glucose-6-phosphate isomerase	1	1
Q8ILC1	PF3D7_1434300	Hsp70/Hsp90 organizing protein	1	1	1	1
Q8ILI9	PF3D7_1427500	DNA mismatch repair protein MSH2, putative	1	1
Q8ILQ7	PF3D7_1419300	glutathione S-transferase	1	1
Q8ILR0	PF3D7_1419000	conserved Plasmodium protein, unknown function	1	1
Q8ILU8	PF3D7_1414800	small nuclear ribonucleoprotein-associated protein B, putative	1	1	1	1	1	1
Q8ILX1	PF3D7_1412300	nuclear transport factor 2, putative	1	1	1	1	1	1
Q8IM66	PF3D7_1402300	26S proteasome regulatory subunit RPN6	1	1	1	1	1	1
Q9NLB2	PF3D7_0306300	glutaredoxin 1	1	1	1	1	1	1
Q9TY99	PF3D7_0202000	knob-associated histidine-rich protein	1	1	1	1
A0A143ZZK9	PF3D7_1211900	non-SERCA-type Ca2+ -transporting P-ATPase			1	1
A0A5K1K8J0	PF3D7_1340600	RNA lariat debranching enzyme, putative			1	1
O77321	PF3D7_0308000	DNA polymerase delta small subunit, putative			1	1
O77330	PF3D7_0309500	asparagine synthetase [glutamine-hydrolyzing], putative			1	1
O97266	PF3D7_0315100	eukaryotic translation initiation factor 4E			1	1	1	1
O97287	PF3D7_0321100	conserved Plasmodium protein, unknown function			1	1
P62203	PF3D7_1434200	calmodulin			1	1	1	1
Q76NL8	PF3D7_1360800	falcilysin			1	1
Q7K6A0	PF3D7_0934800	cAMP-dependent protein kinase catalytic subunit			1	1	1	1
Q8I1T2	PF3D7_0415500	nuclear cap-binding protein subunit 2, putative			1	1
Q8I374	PF3D7_0907700	proteasome activator 28 subunit beta, putative			1	1
Q8I3T1	PF3D7_0517700	eukaryotic translation initiation factor 3 subunit B, putative			1	1
Q8I3Z9	PF3D7_0510500	topoisomerase I			1	1
Q8I4U7	PF3D7_1248700	conserved Plasmodium protein, unknown function			1	1
Q8I542	PF3D7_1238100	calcyclin binding protein, putative			1	1
Q8I5M2	PF3D7_1218600	arginine--tRNA ligase			1	1
Q8I5R8	PF3D7_1213700	DNA-directed RNA polymerases I, II, and III subunit RPABC3, putative			1	1
Q8I6T2	PF3D7_1345700	isocitrate dehydrogenase [NADP], mitochondrial			1	1
Q8IBN7	PF3D7_0721400	rhoptry protein, putative			1	1
Q8ID28	PF3D7_1368100	26S proteasome regulatory subunit RPN11, putative			1	1	1	1
Q8IDZ9	PF3D7_1332900	isoleucine--tRNA ligase, putative			1	1	1	1
Q8IEQ1	PF3D7_1306400	26S protease regulatory subunit 10B, putative			1	1	1	1
Q8IIW5	PF3D7_1103700	casein kinase II beta chain			1	1
Q8IJ28	PF3D7_1038000	antigen UB05			1	1
Q8IL32	PF3D7_1443900	heat shock protein 90, putative			1	1
Q8IL58	PF3D7_1441200	60S ribosomal protein L1, putative			1	1
Q8IL94	PF3D7_1437200	ribonucleoside-diphosphate reductase large subunit, putative			1	1
Q8ILQ3	PF3D7_1419700	conserved Plasmodium protein, unknown function			1	1
Q8ILV5	PF3D7_1414000	26S proteasome regulatory subunit RPN13, putative			1	1
O77396	PF3D7_0317000	proteasome subunit alpha type-3, putative					1	1
O97256	PF3D7_0308500	activator of Hsp90 ATPase, putative					1	1
Q8I2R0	PF3D7_0924700	splicing factor 3A subunit 3, putative					1	1
Q8I444	PF3D7_0505800	small ubiquitin-related modifier					1	1
Q8I535	PF3D7_1238800	acyl-CoA synthetase					1	1
Q8I5Y3	PF3D7_1206200	eukaryotic translation initiation factor 3 subunit C, putative					1	1
Q8I713	PF3D7_1109900	60S ribosomal protein L36					1	1
Q8IC42	PF3D7_0702500	Plasmodium exported protein, unknown function					1	1
Q8II24	PF3D7_1134000	heat shock protein 70					1	1
Q8II71	PF3D7_1129200	26S proteasome regulatory subunit RPN7, putative					1	1
Q8IL13	PF3D7_1445900	ATP-dependent RNA helicase DDX5, putative					1	1
Q8ILW9	PF3D7_1412500	actin II					1	1
Q8I2Z8	PF3D7_0915400	ATP-dependent 6-phosphofructokinase	10	10	8	8	6	6	1	1
C6KT50	PF3D7_0621200	pyridoxine biosynthesis protein PDX1	6	6	6	6	5	5	1	1
Q9TY94	PF3D7_0209800	ATP-dependent RNA helicase UAP56	7	7	5	5	4	4	1	1
Q8IBA0	PF3D7_0826700	receptor for activated c kinase	7	6	7	6	4	4	1	1
C6KT76	PF3D7_0624000	hexokinase	5	5	6	6	3	3	1	1
Q8IL88	PF3D7_1437900	HSP40, subfamily A	4	4	3	3	3	3	1	1
Q8ILE8	PF3D7_1431700	60S ribosomal protein L14, putative	4	4	4	4	2	2	1	1
Q8IIB7	PF3D7_1124600	ethanolamine kinase	3	3	4	4	3	3	1	1
Q8IDQ9	PF3D7_1343000	phosphoethanolamine N-methyltransferase	6	6	6	6	7	7	2	2
C6KT13	PF3D7_0617200	conserved protein, unknown function	3	3	3	3			1	1
C6KT34	PF3D7_0619400	cell division cycle protein 48 homologue, putative	5	5	2	2	2	2	1	1
C6KSY6	PF3D7_0614500	60S ribosomal protein L19	3	3	2	2	4	4	1	1
Q8IET7	PF3D7_1302800	40S ribosomal protein S7, putative	3	3	3	3	3	3	1	1
Q8IBN5	PF3D7_0721600	40S ribosomal protein S5, putative	6	5	6	5	6	7	2	2
Q8IKW5	PF3D7_1451100	elongation factor 2	13	12	14	13	14	15	5	5
Q8I608	PF3D7_1203700	nucleosome assembly protein	3	3	3	3	2	2	1	1
P50250	PF3D7_0520900	adenosylhomocysteinase	9	8	8	7	7	8	4	3
Q8IKH8	PF3D7_1465900	40S ribosomal protein S3	8	8	9	9	6	6	3	3
O97249	PF3D7_API02700	40S ribosomal protein S12, putative	3	3	2	2			1	1
Q8IIV1	PF3D7_1105100	histone H2B	9	9	7	6	5	7	5	3
O96220	PF3D7_0214000	T-complex protein 1 subunit theta	3	3	2	2	2	2	1	1
Q8IJ60	PF3D7_1034900	methionine--tRNA ligase	3	3	2	2	2	2	1	1
C6KT23	PF3D7_0618300	60S ribosomal protein L27a, putative	3	2	3	3	2	2	1	1
K7NTP5; Q8IB24	PF3D7_0831700	heat shock protein 70	2	2	2	2	3	3	1	1
Q8IJZ7	PF3D7_1004000	60S ribosomal protein L13, putative	2	2	2	2	3	3	1	1
Q8I2W3	PF3D7_0919000	nucleosome assembly protein	5	5	3	3	5	5	2	2
Q8IIG6	PF3D7_1120100	phosphoglycerate mutase, putative	5	5	5	5	3	3	2	2
Q8IL02	PF3D7_1447000	40S ribosomal protein S5	3	3	8	7	3	3	2	2
Q7K6A4	PF3D7_0922200	S-adenosylmethionine synthetase	15	14	12	11	12	13	6	6
A0A5K1K967	PF3D7_1338300	elongation factor 1-gamma, putative	8	8	6	6	5	5	3	3
Q8IDR9	PF3D7_1342000	40S ribosomal protein S6	8	6	7	5	7	8	4	3
C0H4V6	PF3D7_0818200	14-3-3 protein	13	11	11	10	9	10	5	5
Q8I3M5	PF3D7_0524000	karyopherin beta	14	14	15	15	12	13	7	7
Q8IE09	PF3D7_1331800	60S ribosomal protein L23, putative	5	5	4	4	3	3	2	2
Q8ILY9	PF3D7_1410600	eukaryotic translation initiation factor 2 subunit gamma, putative	4	3	6	5	4	4	2	2
Q8IL48	PF3D7_1442300	tRNA import protein tRIP	2	2					1	1
Q8ILZ1	PF3D7_1410400	rhoptry-associated protein 1	2	2					1	1
Q8I5S6	PF3D7_1212700	eukaryotic translation initiation factor 3 subunit A, putative	1	1	3	3			1	1
Q8I3T8	PF3D7_0517000	60S ribosomal protein L12, putative	3	3	2	2	1	1	1	1
C6KSV0	PF3D7_0610400	histone H3	3	2	3	2	2	2	1	1
C6KT18	PF3D7_0617800	histone H2A	3	2	3	2	1	2	1	1
O97248	PF3D7_0306900	40S ribosomal protein S23, putative	2	2	2	2	2	2	1	1
Q7KQM0	PF3D7_1439900	triosephosphate isomerase	2	2	3	3	1	1	1	1
Q8I603	PF3D7_1204300	eukaryotic translation initiation factor 5A	3	2	3	2	1	2	1	1
Q8IJ34	PF3D7_1037300	ADP/ATP transporter on adenylate translocase	1	1	3	3	2	2	1	1
Q8IJX3	PF3D7_1006800	single-strand telomeric DNA-binding protein GBP2, putative			2	2	2	2	1	1
Q8I4X0	PF3D7_1246200	actin I	7	7	8	8	8	8	4	4
C0H4U4	PF3D7_0813300	conserved protein, unknown function	3	3	4	4	4	4	2	2
Q6ZLZ9	PF3D7_0903700	alpha tubulin 1	2	2	5	5	4	4	2	2
Q8IJC6	PF3D7_1027800	60S ribosomal protein L3	5	5	4	4	7	7	3	3
Q7KQK6	PF3D7_1117700	GTP-binding nuclear protein RAN/TC4	5	5	9	9	7	7	4	4
O77381	PF3D7_0317600	40S ribosomal protein S11, putative	5	5	2	2			2	2
Q8I502	PF3D7_1242700	40S ribosomal protein S17, putative	3	3	4	4			2	2
Q8IIV2	PF3D7_1105000	histone H4	35	12	35	10	9	30	27	10
C0H4Y6	PF3D7_0827900	protein disulfide isomerase	5	5	3	3	2	2	2	2
Q8IDI5	PF3D7_1351400	60S ribosomal protein L17, putative	5	4	3	3	2	3	3	2
C0H4A6	PF3D7_0415900	60S ribosomal protein L15, putative	3	3	5	4	3	3	2	2
Q8I5F4	PF3D7_1226300	haloacid dehalogenase-like hydrolase, putative	3	3	5	5	2	2	2	2
O97247	PF3D7_0306800	T-complex protein 1 subunit beta	3	3	1	1	1	1	1	1
Q8I4X0; Q8ILW9	PF3D7_1246200	actin I	2	2	2	2	1	1	1	1
Q8I4Z4	PF3D7_1243600	translation initiation factor SUI1, putative	2	2	1	1	2	2	1	1
Q8IIA2	PF3D7_1126200	40S ribosomal protein S18, putative	2	2	2	2	1	1	1	1
Q8IJE1	PF3D7_1026000	conserved Plasmodium protein, unknown function	2	2	1	1	2	2	1	1
A0A5K1K925	PF3D7_0516200	40S ribosomal protein S11	1	1	2	2	2	2	1	1
Q8IE85	PF3D7_1323100	60S ribosomal protein L6, putative	1	1	3	3	1	1	1	1
Q8IIR7	PF3D7_1108600	endoplasmic reticulum-resident calcium binding protein	1	1	3	3	1	1	1	1
Q8IB24	PF3D7_0818900	heat shock protein 70	37	27	34	26	23	28	21	17
Q8I0V4	PF3D7_1222300	endoplasmin, putative	5	5	6	6	3	3	3	3
Q8ILI2	PF3D7_1428300	proliferation-associated protein 2g4, putative	6	5	5	5	4	4	3	3
Q8IJN7	PF3D7_1015900	enolase	8	8	8	7	8	8	5	5
Q8IKF0	PF3D7_1468700	eukaryotic initiation factor 4A	12	10	14	12	10	10	8	7
Q8IJX8	PF3D7_1006200	DNA/RNA-binding protein Alba 3	6	6	6	6	6	6	4	4
C6KTB1	PF3D7_0627500	protein DJ-1	5	4	4	4	1	1	2	2
Q7KQL5	PF3D7_1008700	tubulin beta chain	4	4	3	3	2	2	2	2
Q8IAM2	PF3D7_0802200	1-cys peroxiredoxin	4	4	2	2	3	3	2	2
Q8IIR9	PF3D7_1108400	casein kinase 2, alpha subunit	3	3	4	4	2	2	2	2
C0H5G3	PF3D7_1341300	60S ribosomal protein L18-2, putative	2	2	1	1			1	1
Q8IHU0	PF3D7_1142500	60S ribosomal protein L28	2	2	1	1			1	1
C0H5C2	PF3D7_1317800	40S ribosomal protein S19	1	1	2	2			1	1
Q8I3L4	PF3D7_0525100	acyl-CoA synthetase	1	1	2	2			1	1
Q8I6V3	PF3D7_1408000	plasmepsin II			2	2	1	1	1	1
C6KTA4	PF3D7_0626800	pyruvate kinase	12	10	14	14	13	16	9	9
Q8I3X4	PF3D7_0513300	purine nucleoside phosphorylase	6	6	4	4	3	3	3	3
Q8IL80	PF3D7_1438900	thioredoxin peroxidase 1	5	5	5	5	3	3	3	3
Q8IFP2	PF3D7_0422400	40S ribosomal protein S19	3	3	4	4	6	6	3	3
Q8IIU8	PF3D7_1105400	40S ribosomal protein S4, putative	8	7	11	9	7	8	6	6
Q8IC01	PF3D7_0708800	heat shock protein 110	3	3	4	4	5	5	3	3
C0H571	PF3D7_0929400	high molecular weight rhoptry protein 2	6	6	1	1	1	1	2	2
O97282	PF3D7_0320300	T-complex protein 1 subunit epsilon	3	3	2	2	3	3	2	2
Q8IJD4	PF3D7_1026800	40S ribosomal protein S2	3	3	2	2	3	3	2	2
Q8IKT2	PF3D7_1454700	6-phosphogluconate dehydrogenase, decarboxylating	3	3	3	3	2	2	2	2
Q7KQL3	PF3D7_1020900	ADP-ribosylation factor	1	1	2	2	1	1	1	1
Q8I3I5	PF3D7_0528200	eukaryotic translation initiation factor 3 subunit E, putative	1	1	1	1	2	2	1	1
Q8II62	PF3D7_1130100	60S ribosomal protein L38	1	1	2	2	1	1	1	1
Q8II73	PF3D7_1129000	spermidine synthase	1	1	2	2	1	1	1	1
Q8IKK7	PF3D7_1462800	glyceraldehyde-3-phosphate dehydrogenase	29	21	37	28	21	25	24	19
P27362	PF3D7_0922500	phosphoglycerate kinase	28	23	32	24	19	21	22	18
Q8IBV7	PF3D7_0714000	histone H2B variant	6	6	4	4	5	5	5	4
Q76NM3	PF3D7_1324900	L-lactate dehydrogenase	11	9	12	9	7	8	8	7
Q8I0P6	PF3D7_1357000	elongation factor 1-alpha	32	23	39	24	19	25	26	20
Q8I431	PF3D7_0507100	60S ribosomal protein L4	13	13	13	13	10	10	10	10
A0A5K1K8Y8	PF3D7_1347500	DNA/RNA-binding protein Alba 4	7	6	5	5	3	3	4	4
Q8I5H4	PF3D7_1224300	polyadenylate-binding protein 1, putative	3	3	3	3	1	1	2	2
Q8IE82	PF3D7_1323400	60S ribosomal protein L23	3	3	2	2	1	2	3	2
K7NTP5	PF3D7_0831700	heat shock protein 70	2	2	3	3	2	2	2	2
Q8I5C5	PF3D7_1229400	macrophage migration inhibitory factor	2	2	3	3	2	2	2	2
Q8IEM3	PF3D7_1309100	60S ribosomal protein L24, putative	2	2	3	3	2	2	2	2
C0H4L5	PF3D7_0706400	60S ribosomal protein L37	2	1	3	3	3	3	2	2
O97250	PF3D7_0307200	60S ribosomal protein L7, putative	1	1	3	3	2	3	2	2
Q8IC05	PF3D7_0708400	heat shock protein 90	25	21	26	23	22	26	21	20
Q8ILL3	PF3D7_1424100	60S ribosomal protein L5, putative	10	9	6	6	9	9	8	7
Q8IJS1	PF3D7_1012400	hypoxanthine-guanine phosphoribosyltransferase	8	7	8	6	7	7	6	6
Q8II61	PF3D7_1130200	60S ribosomal protein P0	6	5	3	3	2	2	3	3
Q8IDS6	PF3D7_1341200	60S ribosomal protein L18, putative	9	8	5	5	6	6	7	6
Q7KQL9	PF3D7_1444800	fructose-bisphosphate aldolase	12	12	9	9	7	7	9	9
Q8ILN8	PF3D7_1421200	40S ribosomal protein S25	5	4	7	6	2	2	4	4
Q8IBQ5	PF3D7_0719700	40S ribosomal protein S10, putative	3	3	3	3	3	3	3	3
Q8I1S0	PF3D7_0416800	small GTP-binding protein sar1	3	3	1	1	2	2	2	2
Q8ID50	PF3D7_1365900	ubiquitin-60S ribosomal protein L40	3	3	1	1	2	2	3	2
Q8IM16	PF3D7_1407800	plasmepsin IV	3	3	2	2	1	1	2	2
Q8I5C4	PF3D7_1229500	T-complex protein 1 subunit gamma	2	2	1	1	3	3	2	2
Q8ILK3	PF3D7_1426000	60S ribosomal protein L21	2	2	2	2	2	2	2	2
C6KST5	PF3D7_0608700	T-complex protein 1 subunit zeta	1	1	3	3	2	2	2	2
Q8IJK8	PF3D7_1019400	60S ribosomal protein L30e, putative	1	1	4	3	2	2	2	2
A0A5K1K928	PF3D7_1317400	zinc finger protein, putative	1	1			1	1	1	1
C0H4U5	PF3D7_0813400	conserved protein, unknown function	1	1	1	1			1	1
C0H5F1	PF3D7_1331600	protein tyrosine phosphatase-like protein, putative	1	1					1	1
O77323	PF3D7_0308200	T-complex protein 1 subunit eta	1	1			1	1	1	1
Q7K6A5	PF3D7_0523000	multidrug resistance protein 1	1	1	1	1			1	1
Q8I3J4	PF3D7_0527100	ubiquitin-conjugating enzyme E2 N, putative	1	1			1	1	1	1
Q8I3V1	PF3D7_0515700	glideosome-associated protein 40, putative	1	1					1	1
Q8I490	PF3D7_0501000	Plasmodium exported protein, unknown function	1	1					1	1
Q8I5A9	PF3D7_1231100	ras-related protein Rab-2	1	1	1	1			1	1
Q8I5F9	PF3D7_1225800	ubiquitin-activating enzyme E1	1	1	1	1			1	1
Q8IDJ8	PF3D7_1350100	lysine--tRNA ligase	1	1	1	1			1	1
Q8IHT9	PF3D7_1142600	60S ribosomal protein L35ae, putative	1	1			1	1	1	1
Q8IIJ8	PF3D7_1116800	heat shock protein 101	1	1					1	1
Q8I2B1	PF3D7_0102900	aspartate--tRNA ligase			1	1			1	1
Q8IBD0	PF3D7_0830400	CRA domain-containing protein, putative			1	1			1	1
Q8II72	PF3D7_1129100	parasitophorous vacuolar protein 1			1	1			1	1
Q8IK02	PF3D7_1003500	40S ribosomal protein S20e, putative			1	1			1	1
Q6ZMA8	PF3D7_0406100	V-type proton ATPase subunit B					1	1	1	1
Q8IBZ9	PF3D7_0709000	chloroquine resistance transporter, putative					1	1	1	1
O77312	PF3D7_0302900	exportin-1, putative	1	1	1	1	1	1	1	1
O96191	PF3D7_0210900	conserved Plasmodium protein, unknown function	1	1	1	1	1	1	1	1
O97319	PF3D7_0319600	elongation factor 1-delta, putative	1	1	1	1	1	1	1	1
Q8I1X5	PF3D7_0405400	pre-mRNA-processing-splicing factor 8, putative	1	1	1	1	1	1	1	1
Q8I2A8	PF3D7_0103200	nucleoside transporter 4	1	1	1	1	1	1	1	1
Q8I463	PF3D7_0503800	60S ribosomal protein L31	1	1	1	1	1	1	1	1
Q8I573	PF3D7_1234900	conserved Plasmodium protein, unknown function	1	1	1	1	1	1	1	1
Q8IAK9	PF3D7_0801000	Plasmodium exported protein (PHISTc), unknown function	1	1	1	1	1	1	1	1
Q8IB14	PF3D7_0817900	high mobility group protein B2	1	1	1	1	1	1	1	1
Q8IDN6	PF3D7_1346100	protein transport protein SEC61 subunit alpha	1	1	1	1	1	1	1	1
Q8II43	PF3D7_1132200	T-complex protein 1 subunit alpha	1	1	1	1	1	1	1	1
Q8IIB4	PF3D7_1124900	60S ribosomal protein L35, putative	1	1	1	1	1	1	1	1
Q8ILE3	PF3D7_1432100	voltage-dependent anion-selective channel protein, putative	1	1	1	1	1	1	1	1
Q8I3T5	PF3D7_0517300	serine/arginine-rich splicing factor 1			1	1	1	1	1	1
Q8IKU1	PF3D7_1453700	HSP90 co-chaperone p23			1	1	1	1	1	1
Q6LFH8	PF3D7_0608800	ornithine aminotransferase	15	14	17	16	10	11	15	14
Q8IKM5	PF3D7_1460700	60S ribosomal protein L27	7	6	8	7	6	7	8	7
Q8IJA9	PF3D7_1029600	adenosine deaminase	4	4	4	4	3	3	4	4
Q8ILL2	PF3D7_1424400	60S ribosomal protein L7-3, putative	3	3	5	5	3	3	4	4
Q8IM10	PF3D7_1408600	40S ribosomal protein S8e, putative	3	3	6	5	3	3	4	4
Q8I3R0	PF3D7_0520000	40S ribosomal protein S9, putative	1	1	5	5	4	4	4	4
O77395	PF3D7_0316800	40S ribosomal protein S15A, putative	3	3	1	1	1	1	2	2
Q8I320	PF3D7_0913200	elongation factor 1-beta	3	3	1	1	1	1	2	2
Q8IBY4	PF3D7_0710600	60S ribosomal protein L34	4	3	1	1	1	1	2	2
A0A5K1K8R6	PF3D7_1323900	protein BCP1, putative	2	2	1	1	2	2	2	2
C6S3J6	PF3D7_1460300	60S ribosomal protein L29, putative	4	2	3	2	1	1	3	2
Q8IHS5	PF3D7_1144000	40S ribosomal protein S21	2	2	1	1	2	2	2	2
Q8ILK2	PF3D7_1426100	transcription factor BTF3, putative	2	2	2	2	1	1	2	2
Q8IM64	PF3D7_1402500	ribosomal protein S27a, putative	9	8	11	8	7	8	15	10
O97313	PF3D7_0322900	40S ribosomal protein S3A, putative	8	7	8	8	4	4	10	8
Q8IJ74	PF3D7_1033400	haloacid dehalogenase-like hydrolase	4	4	2	1	2	2	4	3
O00806	PF3D7_0309600	60S acidic ribosomal protein P2	3	3	3	2	2	2	3	3
O96258	PF3D7_0217800	40S ribosomal protein S26	2	2	3	3	2	2	3	3
Q8I3T9	PF3D7_0516900	60S ribosomal protein L2	3	3	4	4	2	2	4	4
Q8IAX8	PF3D7_0814200	DNA/RNA-binding protein Alba 1	3	3	5	5	1	1	4	4
C6KSV0; C6KT19	PF3D7_0610400	histone H3	2	2			1	1	2	2
O97320	PF3D7_0320900	histone H2A.Z	1	1	2	2			2	2
Q8I2X4	PF3D7_0917900	heat shock protein 70	12	11	9	9	9	9	14	13
Q8IAX6	PF3D7_0814000	60S ribosomal protein L13-2, putative	6	6	6	5	4	4	7	7
A0A5K1K8V8	PF3D7_1338200	60S ribosomal protein L6, putative	4	3	4	2	3	3	4	4
Q8IAX5	PF3D7_0813900	40S ribosomal protein S16, putative	2	2	2	2	2	2	3	3
Q76NN7	PF3D7_0322000	peptidyl-prolyl cis-trans isomerase	2	2	1	1	1	1	2	2
Q8IDK7	PF3D7_1349200	glutamate--tRNA ligase, putative	2	2	1	1	1	1	2	2
Q8IEN2	PF3D7_1308300	40S ribosomal protein S27	1	1	2	2	1	1	2	2
Q8IIX0	PF3D7_1103100	60S acidic ribosomal protein P1, putative	2	1	3	2	1	1	2	2
Q8IAM0	PF3D7_0802000	glutamate dehydrogenase, putative	12	12	13	11	10	13	21	19
Q8IJD0	PF3D7_1027300	peroxiredoxin	21	11	24	13	14	23	71	25
Q8IDG8	PF3D7_1353200	membrane associated histidine-rich protein 2	2	2	1	1	2	2	3	3
C0H516	PF3D7_0903200	ras-related protein RAB7	1	1	2	2			3	3
Q7KQM4	PF3D7_1407900	plasmepsin I	1	1	1	1			2	2
Q8I2X3	PF3D7_0918000	glideosome-associated protein 50	1	1	1	1			2	2
Q8I5P5	PF3D7_1216200	glycerol-3-phosphate dehydrogenase [NAD(+)], putative			1	1	1	1	2	2
Q8IBQ6	PF3D7_0719600	60S ribosomal protein L11a, putative	4	4	2	2	1	1	5	5
Q8II69	PF3D7_1129400	rRNA (cytosine-C(5))-methyltransferase, putative	1	1	1	1	2	2	3	3
Q8IBY3	PF3D7_0710700	conserved Plasmodium protein, unknown function	1	1			1	1	5	5
C0H468	PF3D7_0301600	Plasmodium exported protein (hyp1), unknown function							1	1
C0H4K8	PF3D7_0705700	40S ribosomal protein S29, putative							1	1
C0H5L9	PF3D7_1370300	membrane associated histidine-rich protein 1							1	1
O97252	PF3D7_0307400	ATP-dependent Clp protease proteolytic subunit							1	1
O97336	PF3D7_0301700	Plasmodium exported protein, unknown function							1	1
Q8I2G0	PF3D7_0936000	ring-exported protein 2							1	1
Q8I484	PF3D7_0501600	rhoptry-associated protein 2							1	1
Q8I487	PF3D7_0501300	skeleton-binding protein 1							1	1
Q8IB71	PF3D7_0823700	mitochondrial import receptor subunit TOM7, putative							1	1
Q8IC43	PF3D7_0702400	small exported membrane protein 1							1	1
Q8IFN3	PF3D7_0423300	conserved Plasmodium protein, unknown function							2	1
Q8IJ77	PF3D7_1033100	S-adenosylmethionine decarboxylase/ornithine decarboxylase							1	1
Q8IJR6	PF3D7_1012900	autophagy-related protein 18							1	1

## Sheet: EV11 Legend
LC-MS/MS results of the ISWI-3HA immunoprecipitation. Total and unique peptide counts for the proteins listed are shown for three replicates of the ISWI-3HA and one replicate of 3D7 WT control immunoprecipitations. ISWI is highlighted in grey and all proteins with 2 or more peptides in at least two replicates of the ISWI-3HA immunoprecipitation, but no peptides in the WT control, are highlighted …
