# Supplementary material for: Exploring the virulence gene interactome with CRISPR/dCas9 in the human malaria parasite
Source: Mol Syst Biol. 2020 Aug 20;16(8):e9569. doi: 10.15252/msb.20209569 (PMC7440042; doi:10.15252/msb.20209569)
Supplement: Supplementary file 13 — Table EV12 [file MSB-16-e9569-s013.xlsx]

## Sheet: Table EV12
Table EV12: Differential gene expression analysis at 14 hpi of glucosamine-treated over untreated ISWI-3HA-ribo parasites (genes showing significant change)
Chromosome	Feature	Start	Stop	Strand	ID	Description	log2(Fold Change)	q-value
Pf3D7_14_v3	gene	3133951	3135651	+	PF3D7_1476200	Plasmodium exported protein (PHISTb), unknown function	-1.42029	5.14327e-40
Pf3D7_10_v3	gene	1420533	1422671	+	PF3D7_1035800	probable protein, unknown function	-1.23162	1.13901e-22
Pf3D7_04_v3	gene	247731	260147	+	PF3D7_0404600	conserved Plasmodium membrane protein, unknown function	-1.02121	1.60846e-09
Pf3D7_04_v3	gene	499168	503880	+	PF3D7_0411000	conserved Plasmodium protein, unknown function	-1.0203	3.4973e-19
Pf3D7_09_v3	gene	1433332	1434108	-	PF3D7_0936200	Plasmodium exported protein (hyp11), unknown function	-0.990739	8.94564e-09
Pf3D7_12_v3	gene	883567	886032	-	PF3D7_1222300	endoplasmin, putative	-0.873861	2.19436e-15
Pf3D7_06_v3	gene	999524	1007683	+	PF3D7_0624600	SNF2 helicase, putative	-0.849602	6.71104e-10
Pf3D7_05_v3	gene	157625	164968	+	PF3D7_0504000	cation transporting P-ATPase	-0.815265	2.68607e-05
Pf3D7_13_v3	gene	691014	694125	+	PF3D7_1316600	choline-phosphate cytidylyltransferase	-0.810538	6.26915e-11
Pf3D7_04_v3	gene	240911	242347	-	PF3D7_0404500	6-cysteine protein P52	-0.807005	6.51321e-05
Pf3D7_12_v3	gene	1314696	1320170	+	PF3D7_1231800	asparagine-rich protein, putative	-0.799118	4.92467e-12
Pf3D7_14_v3	gene	48912	50415	-	PF3D7_1401300	epoxide hydrolase 2	-0.782129	7.55989e-06
Pf3D7_03_v3	gene	971166	975794	+	PF3D7_0323100	conserved Plasmodium protein, unknown function	-0.781033	3.31852e-09
Pf3D7_05_v3	gene	220839	229253	+	PF3D7_0505100	trafficking protein particle complex subunit 8, putative	-0.715093	7.36224e-06
Pf3D7_05_v3	gene	1308278	1309940	+	PF3D7_0532300	Plasmodium exported protein (PHISTb), unknown function	-0.706059	4.6217e-13
Pf3D7_11_v3	gene	1159366	1162188	-	PF3D7_1130000	phosphoacetylglucosamine mutase, putative	-0.704879	1.08124e-05
Pf3D7_12_v3	gene	1204991	1207963	+	PF3D7_1229300	conserved Plasmodium protein, unknown function	-0.682381	5.45628e-06
Pf3D7_10_v3	gene	1568709	1571815	+	PF3D7_1039000	serine/threonine protein kinase, FIKK family	-0.680246	2.35365e-06
Pf3D7_11_v3	gene	329867	335601	-	PF3D7_1107800	AP2 domain transcription factor, putative	-0.675783	4.09596e-08
Pf3D7_14_v3	gene	3188888	3190548	+	PF3D7_1477500	Plasmodium exported protein (PHISTb), unknown function	-0.671439	6.26915e-11
Pf3D7_03_v3	gene	261485	273286	-	PF3D7_0305500	conserved Plasmodium protein, unknown function	-0.664073	7.55775e-06
Pf3D7_03_v3	gene	748465	755838	+	PF3D7_0318200	DNA-directed RNA polymerase II subunit RPB1	-0.663465	3.03094e-07
Pf3D7_02_v3	gene	73441	74396	-	PF3D7_0201500	Plasmodium exported protein (hyp9), unknown function	-0.658062	7.1944e-05
Pf3D7_13_v3	gene	2495924	2502070	+	PF3D7_1362400	calpain	-0.656081	3.47612e-06
Pf3D7_12_v3	gene	1192888	1199214	-	PF3D7_1229100	multidrug resistance-associated protein 2	-0.651755	2.81563e-09
Pf3D7_11_v3	gene	182383	187223	-	PF3D7_1104200	chromatin remodeling protein	-0.64558	1.9746e-08
Pf3D7_04_v3	gene	756294	776603	+	PF3D7_0417400	conserved Plasmodium protein, unknown function	-0.645186	3.16311e-05
Pf3D7_11_v3	gene	207440	209732	+	PF3D7_1104800	metabolite/drug transporter, putative	-0.64445	5.55774e-06
Pf3D7_03_v3	gene	669302	670873	-	PF3D7_0316600	formate-nitrite transporter	-0.633305	1.68783e-08
Pf3D7_11_v3	gene	1556744	1565045	-	PF3D7_1139300	AP2 domain transcription factor, putative	-0.633247	5.50761e-05
Pf3D7_07_v3	gene	1083761	1085847	+	PF3D7_0725600	18S ribosomal RNA	-0.632455	2.05527e-09
Pf3D7_14_v3	gene	2085105	2087519	-	PF3D7_1451000	conserved Plasmodium protein, unknown function	-0.628191	2.49063e-05
Pf3D7_13_v3	gene	963661	964690	-	PF3D7_1323000	beta-hydroxyacyl-ACP dehydratase	-0.625876	0.000237303
Pf3D7_14_v3	gene	1907197	1916202	+	PF3D7_1446500	nucleoporin NUP313, putative	-0.620204	5.88356e-05
Pf3D7_14_v3	gene	1851656	1855054	-	PF3D7_1445100	histidine--tRNA ligase, putative	-0.61974	8.57679e-09
Pf3D7_10_v3	gene	1557816	1560696	+	PF3D7_1038800	RESA-like protein with PHIST and DnaJ domains	-0.618861	4.46176e-06
Pf3D7_09_v3	gene	737985	740276	+	PF3D7_0917900	heat shock protein 70	-0.618845	1.60568e-09
Pf3D7_11_v3	gene	1934333	1935582	-	PF3D7_1148700	Plasmodium exported protein (PHISTc), unknown function	-0.615367	3.24221e-09
Pf3D7_14_v3	gene	3232639	3236535	+	PF3D7_1478600	EMP1-trafficking protein	-0.612781	0.000237303
Pf3D7_12_v3	gene	1791156	1793075	+	PF3D7_1242200	queuine tRNA-ribosyltransferase, putative	-0.608227	1.47221e-05
Pf3D7_08_v3	gene	1365467	1367506	-	PF3D7_0831700	heat shock protein 70	-0.606095	5.34295e-10
Pf3D7_13_v3	gene	501790	505047	+	PF3D7_1311800	M1-family alanyl aminopeptidase	-0.60382	4.75843e-07
Pf3D7_13_v3	gene	2435343	2438924	+	PF3D7_1360800	falcilysin	-0.603718	2.89799e-07
Pf3D7_13_v3	gene	685951	688671	+	PF3D7_1316500	pre-mRNA-processing factor 40, putative	-0.603244	5.09863e-07
Pf3D7_12_v3	gene	242811	248168	+	PF3D7_1205500	zinc finger protein, putative	-0.598704	1.29159e-06
Pf3D7_12_v3	gene	1561534	1566579	-	PF3D7_1237500	conserved Plasmodium protein, unknown function	-0.59446	8.46431e-05
Pf3D7_08_v3	gene	782909	789616	-	PF3D7_0817300	conserved Plasmodium protein, unknown function	-0.593373	0.00189438
Pf3D7_13_v3	gene	1252059	1257973	+	PF3D7_1329500	conserved protein, unknown function	-0.592508	3.74842e-07
Pf3D7_10_v3	gene	1034685	1039079	+	PF3D7_1024800	exported protein 3	-0.591602	3.06123e-07
Pf3D7_05_v3	gene	1289601	1291692	+	PF3D7_0531600	18S ribosomal RNA	-0.59056	5.08642e-08
Pf3D7_12_v3	gene	682837	685722	+	PF3D7_1217300	GTP-binding protein EngA	-0.589389	0.00178141
Pf3D7_04_v3	gene	917990	928411	+	PF3D7_0420300	AP2 domain transcription factor, putative	-0.588281	5.30336e-05
Pf3D7_12_v3	gene	46788	56805	-	PF3D7_1200600	erythrocyte membrane protein 1, PfEMP1	-0.583196	0.0040529
Pf3D7_12_v3	gene	831252	832052	-	PF3D7_1220900	heterochromatin protein 1	-0.582159	5.0282e-08
Pf3D7_09_v3	gene	1212169	1216500	-	PF3D7_0930500	diacylglycerol kinase, putative	-0.578551	0.000172281
Pf3D7_14_v3	gene	2786308	2794323	-	PF3D7_1468100	kelch domain-containing protein, putative	-0.577976	0.000120204
Pf3D7_11_v3	gene	1094909	1095931	-	PF3D7_1128100	prefoldin subunit 5, putative	-0.577294	7.02094e-06
Pf3D7_04_v3	gene	291251	300976	+	PF3D7_0405400	pre-mRNA-processing-splicing factor 8, putative	-0.572763	0.000151396
Pf3D7_09_v3	gene	1420483	1422807	-	PF3D7_0935900	ring-exported protein 1	-0.567648	1.79972e-06
Pf3D7_03_v3	gene	716523	721831	-	PF3D7_0317500	kinesin-5	-0.564925	0.000227791
Pf3D7_14_v3	gene	61364	62988	-	PF3D7_1401600	Plasmodium exported protein (PHISTb), unknown function	-0.564013	4.69219e-08
Pf3D7_11_v3	gene	630779	632881	-	PF3D7_1116700	dipeptidyl aminopeptidase 1	-0.563883	1.13188e-07
Pf3D7_10_v3	gene	301126	305919	-	PF3D7_1007700	AP2 domain transcription factor AP2-I	-0.562764	0.0010881
Pf3D7_02_v3	gene	103385	105796	-	PF3D7_0202000	knob-associated histidine-rich protein	-0.562589	2.06725e-07
Pf3D7_10_v3	gene	737692	743406	-	PF3D7_1018600	tRNA wybutosine-synthesizing protein, putative	-0.561981	0.000151396
Pf3D7_06_v3	gene	597484	600517	-	PF3D7_0614300	major facilitator superfamily-related transporter, putative	-0.561705	4.80656e-08
Pf3D7_08_v3	gene	848277	852947	-	PF3D7_0818700	DNA helicase, putative	-0.561621	8.46431e-05
Pf3D7_14_v3	gene	57172	58293	-	PF3D7_1401500	esterase, putative	-0.557197	0.000558144
Pf3D7_10_v3	gene	757795	765158	+	PF3D7_1019000	eukaryotic translation initiation factor subunit eIF2A, putative	-0.557047	0.000219123
Pf3D7_12_v3	gene	746002	754926	+	PF3D7_1219000	formin 2	-0.556704	0.00116548
Pf3D7_01_v3	gene	487892	490127	-	PF3D7_0113000	glutamic acid-rich protein GARP	-0.55559	4.3811e-05
Pf3D7_07_v3	gene	1000701	1004746	-	PF3D7_0723900	RNA-binding protein, putative	-0.554406	2.95359e-05
Pf3D7_06_v3	gene	101385	104561	-	PF3D7_0602400	elongation factor G	-0.553913	0.00224418
Pf3D7_11_v3	gene	283869	289224	+	PF3D7_1106800	protein kinase, putative	-0.553009	0.0100653
Pf3D7_13_v3	gene	256430	267182	-	PF3D7_1305300	translational activator GCN1, putative	-0.552726	0.000832732
Pf3D7_07_v3	gene	590326	597733	-	PF3D7_0712900	erythrocyte membrane protein 1, PfEMP1	-0.552586	0.010116
Pf3D7_13_v3	gene	2180958	2182799	-	PF3D7_1354800	metacaspase-1	-0.551203	0.00365564
Pf3D7_11_v3	gene	761695	762818	+	PF3D7_1120100	phosphoglycerate mutase, putative	-0.550487	1.20866e-07
Pf3D7_14_v3	gene	300725	305833	-	PF3D7_1408200	AP2 domain transcription factor AP2-G2, putative	-0.550305	0.00012571
Pf3D7_06_v3	gene	963741	970955	-	PF3D7_0623800	tyrosine kinase-like protein, putative	-0.548872	5.706e-05
Pf3D7_05_v3	gene	544540	545993	+	PF3D7_0512600	ras-related protein Rab-1B	-0.548169	5.66964e-06
Pf3D7_10_v3	gene	997475	1007461	-	PF3D7_1023900	chromodomain-helicase-DNA-binding protein 1 homolog, putative	-0.544607	0.000707615
Pf3D7_14_v3	gene	1479777	1482758	+	PF3D7_1436300	translocon component PTEX150	-0.542402	3.45041e-07
Pf3D7_09_v3	gene	162769	166923	+	PF3D7_0903500	nucleoporin NUP138, putative	-0.541675	1.58255e-05
Pf3D7_08_v3	gene	604923	612878	+	PF3D7_0812100	proteasome activator complex subunit 4, putative	-0.538769	0.00142626
Pf3D7_14_v3	gene	1332363	1337301	-	PF3D7_1433500	DNA topoisomerase 2	-0.538147	8.3923e-05
Pf3D7_12_v3	gene	1540766	1549144	-	PF3D7_1237100	conserved Plasmodium protein, unknown function	-0.532061	0.000643531
Pf3D7_07_v3	gene	270022	278706	-	PF3D7_0705500	inositol-phosphate phosphatase, putative	-0.532061	0.000314984
Pf3D7_06_v3	gene	293864	296797	+	PF3D7_0607000	translation initiation factor IF-2, putative	-0.530626	0.000293354
Pf3D7_12_v3	gene	1994775	2000744	+	PF3D7_1248700	conserved Plasmodium protein, unknown function	-0.530358	0.0007777
Pf3D7_07_v3	gene	1086570	1090357	+	PF3D7_0726000	28S ribosomal RNA	-0.529024	1.5671e-05
Pf3D7_03_v3	gene	114070	118086	+	PF3D7_0302100	serine/threonine protein kinase	-0.528453	0.000372381
Pf3D7_10_v3	gene	237506	242245	-	PF3D7_1005500	regulator of nonsense transcripts 1, putative	-0.523881	0.00161808
Pf3D7_14_v3	gene	1458131	1459870	+	PF3D7_1436000	glucose-6-phosphate isomerase	-0.521697	9.79584e-07
Pf3D7_05_v3	gene	410268	415308	+	PF3D7_0509800	phosphatidylinositol 4-kinase	-0.521143	0.000597331
Pf3D7_13_v3	gene	361166	368495	-	PF3D7_1308200	carbamoyl phosphate synthetase	-0.519753	0.00071478
Pf3D7_07_v3	gene	135606	142505	+	PF3D7_0703500	erythrocyte membrane-associated antigen	-0.514472	0.000251095
Pf3D7_11_v3	gene	1239900	1242548	+	PF3D7_1132000	ubiquitin-like protein, putative	-0.512287	0.000135983
Pf3D7_01_v3	gene	304362	309257	-	PF3D7_0107500	Niemann-Pick type C1-related protein	-0.511094	2.00191e-06
Pf3D7_07_v3	gene	1297459	1301454	+	PF3D7_0730300	AP2 domain transcription factor AP2-L, putative	-0.509611	8.06815e-05
Pf3D7_14_v3	gene	959074	963750	-	PF3D7_1423700	conserved Plasmodium protein, unknown function	-0.509375	0.000655997
Pf3D7_03_v3	gene	474788	479086	+	PF3D7_0311200	valine--tRNA ligase, putative	-0.509234	0.0118903
Pf3D7_13_v3	gene	1319089	1321845	-	PF3D7_1331700	glutamine--tRNA ligase, putative	-0.509036	1.29159e-06
Pf3D7_13_v3	gene	1583226	1584053	+	PF3D7_1339300	conserved Plasmodium protein, unknown function	-0.507345	2.35365e-06
Pf3D7_09_v3	gene	1364256	1365999	-	PF3D7_0934900	conserved Plasmodium protein, unknown function	-0.507133	0.00690371
Pf3D7_10_v3	gene	347206	348667	-	PF3D7_1008400	26S protease regulatory subunit 4, putative	-0.506331	2.6324e-06
Pf3D7_11_v3	gene	1950210	1968726	+	PF3D7_1149000	antigen 332, DBL-like protein	-0.506004	0.0179994
Pf3D7_13_v3	gene	1801271	1805737	+	PF3D7_1344900	conserved Plasmodium protein, unknown function	-0.505101	0.000248541
Pf3D7_05_v3	gene	559513	568384	+	PF3D7_0513200	conserved Plasmodium protein, unknown function	-0.504379	0.0015543
Pf3D7_11_v3	gene	1756557	1757182	-	PF3D7_1144100	mitochondrial large subunit ribosomal protein, putative	-0.503816	0.0147333
Pf3D7_12_v3	gene	802544	804400	+	PF3D7_1220100	pre-mRNA-processing factor 17, putative	-0.503632	0.00022317
Pf3D7_14_v3	gene	2945662	2952551	+	PF3D7_1472200	histone deacetylase, putative	-0.502449	0.00142626
Pf3D7_13_v3	gene	2245189	2246512	+	PF3D7_1356700	DnaJ protein, putative	-0.499803	0.00828792
Pf3D7_10_v3	gene	650898	653567	-	PF3D7_1016300	GBP130 protein	-0.499725	0.000229059
Pf3D7_06_v3	gene	337792	341760	+	PF3D7_0608100	conserved Plasmodium protein, unknown function	-0.498959	0.0123781
Pf3D7_05_v3	gene	1135976	1137870	-	PF3D7_0527300	methionine aminopeptidase 1a, putative	-0.498506	0.000493219
Pf3D7_12_v3	gene	1506932	1508269	-	PF3D7_1236100	clustered-asparagine-rich protein	-0.4964	1.05635e-05
Pf3D7_04_v3	gene	114601	116058	-	PF3D7_0402000	Plasmodium exported protein (PHISTa), unknown function	-0.495587	0.00165691
Pf3D7_05_v3	gene	74509	79842	+	PF3D7_0501400	interspersed repeat antigen	-0.495043	0.00080117
Pf3D7_12_v3	gene	1719574	1727456	+	PF3D7_1240600	erythrocyte membrane protein 1, PfEMP1	-0.494444	2.5323e-05
Pf3D7_07_v3	gene	748990	750699	+	PF3D7_0717300	transcription initiation factor IIE subunit alpha, putative	-0.4944	0.000293354
Pf3D7_12_v3	gene	686307	688871	-	PF3D7_1217400	conserved protein, unknown function	-0.493011	0.00280194
Pf3D7_11_v3	gene	1087314	1093105	+	PF3D7_1128000	conserved Plasmodium protein, unknown function	-0.492816	0.00026744
Pf3D7_09_v3	gene	650585	654841	-	PF3D7_0915400	ATP-dependent 6-phosphofructokinase	-0.490993	6.78818e-06
Pf3D7_05_v3	gene	801450	809127	-	PF3D7_0519500	CCR4 domain-containing protein 1, putative	-0.490517	0.0104791
Pf3D7_06_v3	gene	919685	924028	+	PF3D7_0622800	leucine--tRNA ligase, putative	-0.489972	0.00073887
Pf3D7_09_v3	gene	190858	195827	-	PF3D7_0904100	AP-4 complex subunit epsilon, putative	-0.489936	0.00432236
Pf3D7_09_v3	gene	1135545	1136391	+	PF3D7_0928000	cytochrome c oxidase subunit 6B, putative	-0.489767	0.00121985
Pf3D7_11_v3	gene	1302173	1305987	+	PF3D7_1133700	FHA domain-containing protein, putative	-0.489272	0.000376779
Pf3D7_07_v3	gene	511950	519425	-	PF3D7_0711700	erythrocyte membrane protein 1, PfEMP1	-0.488893	0.00454209
Pf3D7_13_v3	gene	2840727	2841703	-	PF3D7_1372200	histidine-rich protein III	-0.487005	0.00104459
Pf3D7_06_v3	gene	717050	718917	+	PF3D7_0617200	conserved protein, unknown function	-0.485554	2.72743e-06
Pf3D7_07_v3	gene	978920	983188	-	PF3D7_0723400	conserved Plasmodium protein, unknown function	-0.48464	0.00115237
Pf3D7_08_v3	gene	816803	817102	-	PF3D7_0817900	high mobility group protein B2	-0.483753	0.000237303
Pf3D7_07_v3	gene	1338959	1341790	+	PF3D7_0731100	EMP1-trafficking protein	-0.481924	1.23055e-05
Pf3D7_10_v3	gene	420185	421056	-	PF3D7_1010600	eukaryotic translation initiation factor 2 subunit beta	-0.481846	1.24036e-05
Pf3D7_06_v3	gene	413652	419781	+	PF3D7_0609700	conserved Plasmodium protein, unknown function	-0.481515	0.00229046
Pf3D7_08_v3	gene	626069	628945	-	PF3D7_0812500	RNA-binding protein, putative	-0.481407	0.00116604
Pf3D7_02_v3	gene	483436	488970	+	PF3D7_0212100	conserved Plasmodium protein, unknown function	-0.479762	0.00224418
Pf3D7_14_v3	gene	2031087	2033397	+	PF3D7_1449500	AP2 domain transcription factor AP2-O5, putative	-0.479757	0.00106849
Pf3D7_14_v3	gene	860011	863080	+	PF3D7_1420700	surface protein P113	-0.47895	6.95426e-05
Pf3D7_05_v3	gene	520720	522693	-	PF3D7_0511800	inositol-3-phosphate synthase	-0.476973	8.12062e-06
Pf3D7_04_v3	gene	1118430	1122414	+	PF3D7_0424700	serine/threonine protein kinase, FIKK family	-0.474748	0.000792635
Pf3D7_13_v3	gene	169874	175789	-	PF3D7_1303500	sodium/hydrogen exchanger	-0.474055	0.000880784
Pf3D7_05_v3	gene	998753	1002124	+	PF3D7_0524000	karyopherin beta	-0.471566	1.19532e-05
Pf3D7_11_v3	gene	414797	419556	+	PF3D7_1110400	RNA-binding protein, putative	-0.469926	0.00244446
Pf3D7_04_v3	gene	123588	125464	-	PF3D7_0402100	Plasmodium exported protein (PHISTb), unknown function	-0.469534	1.85375e-05
Pf3D7_05_v3	gene	694492	698778	+	PF3D7_0516700	ubiquitin carboxyl-terminal hydrolase 2, putative	-0.468424	4.63326e-05
Pf3D7_04_v3	gene	545987	553810	-	PF3D7_0412400	erythrocyte membrane protein 1, PfEMP1	-0.468096	0.0084798
Pf3D7_02_v3	gene	628642	631308	-	PF3D7_0215300	acyl-CoA synthetase	-0.466664	8.46431e-05
Pf3D7_05_v3	gene	151422	152384	-	PF3D7_0503800	60S ribosomal protein L31	-0.466578	0.000129621
Pf3D7_14_v3	gene	94980	98404	-	PF3D7_1402700	U2 snRNP-associated SURP motif-containing protein, putative	-0.466051	1.76642e-05
Pf3D7_10_v3	gene	1477940	1478845	-	PF3D7_1037300	ADP/ATP transporter on adenylate translocase	-0.46532	9.27743e-05
Pf3D7_12_v3	gene	148238	155478	-	PF3D7_1202600	conserved protein, unknown function	-0.465227	0.00369323
Pf3D7_02_v3	gene	129342	133563	-	PF3D7_0202600	nucleic acid binding protein, putative	-0.464912	0.00923869
Pf3D7_12_v3	gene	988628	991255	+	PF3D7_1224300	polyadenylate-binding protein 1, putative	-0.462042	0.000412824
Pf3D7_13_v3	gene	470595	475002	-	PF3D7_1310800	tetratricopeptide repeat protein, putative	-0.461899	0.00073679
Pf3D7_05_v3	gene	1292410	1296199	+	PF3D7_0532000	28S ribosomal RNA	-0.461705	0.000355507
Pf3D7_05_v3	gene	820719	822908	-	PF3D7_0519800	EELM2 domain-containing protein, putative	-0.460288	0.000139201
Pf3D7_02_v3	gene	495166	507854	-	PF3D7_0212400	conserved Plasmodium membrane protein, unknown function	-0.45934	0.00562632
Pf3D7_09_v3	gene	913230	914480	+	PF3D7_0922500	phosphoglycerate kinase	-0.458718	1.5671e-05
Pf3D7_13_v3	gene	2076078	2079227	-	PF3D7_1352100	ABC transporter B family member 6, putative	-0.458138	0.00490323
Pf3D7_11_v3	gene	1422744	1426201	+	PF3D7_1136300	tudor staphylococcal nuclease	-0.457241	0.000192493
Pf3D7_11_v3	gene	749152	754401	+	PF3D7_1119900	protein transport protein SEC16, putative	-0.457035	0.0013728
Pf3D7_13_v3	gene	82718	84018	+	PF3D7_1301400	Plasmodium exported protein (hyp12), unknown function	-0.456803	1.39497e-05
Pf3D7_14_v3	gene	2090902	2093400	+	PF3D7_1451100	elongation factor 2	-0.454967	1.7709e-05
Pf3D7_14_v3	gene	1856700	1859308	+	PF3D7_1445200	ATP-dependent RNA helicase MAK5, putative	-0.454121	2.81867e-05
Pf3D7_13_v3	gene	1542080	1543981	+	PF3D7_1338100	26S proteasome regulatory subunit RPN3, putative	-0.452526	5.80772e-05
Pf3D7_08_v3	gene	1172394	1176587	+	PF3D7_0827100	translation initiation factor IF-2, putative	-0.452248	0.0193852
Pf3D7_10_v3	gene	1324132	1328436	-	PF3D7_1033100	S-adenosylmethionine decarboxylase/ornithine decarboxylase	-0.450907	0.000593135
Pf3D7_01_v3	gene	352314	356211	-	PF3D7_0108700	secreted ookinete protein, putative	-0.449992	0.00304989
Pf3D7_09_v3	gene	1458392	1459862	+	PF3D7_0936800	Plasmodium exported protein (PHISTc), unknown function	-0.449224	4.19964e-05
Pf3D7_02_v3	gene	796752	801586	+	PF3D7_0220000	liver stage antigen 3	-0.449145	0.00369323
Pf3D7_06_v3	gene	1089190	1094328	+	PF3D7_0627100	ankyrin-repeat protein, putative	-0.448326	0.000935935
Pf3D7_05_v3	gene	389914	398997	-	PF3D7_0509400	RNA polymerase I	-0.447817	0.00472983
Pf3D7_06_v3	gene	78190	78784	+	PF3D7_0601900	conserved Plasmodium protein, unknown function	-0.446916	0.000175576
Pf3D7_07_v3	gene	395711	398332	+	PF3D7_0708800	heat shock protein 110	-0.446402	0.000102437
Pf3D7_08_v3	gene	1317600	1318341	-	PF3D7_0830900	Plasmodium exported protein, unknown function	-0.444604	0.00304989
Pf3D7_05_v3	gene	1312471	1314154	+	PF3D7_0532400	lysine-rich membrane-associated PHISTb protein	-0.442326	0.000559488
Pf3D7_05_v3	gene	135004	135930	-	PF3D7_0503300	serine/arginine-rich splicing factor 12	-0.440744	0.000237303
Pf3D7_08_v3	gene	567824	573148	+	PF3D7_0811300	CCR4-associated factor 1	-0.440185	0.00424763
Pf3D7_11_v3	gene	1800544	1803550	-	PF3D7_1145400	dynamin-like protein	-0.439989	0.000383002
Pf3D7_12_v3	gene	558047	562180	-	PF3D7_1212700	eukaryotic translation initiation factor 3 subunit A, putative	-0.439535	0.00661197
Pf3D7_07_v3	gene	527338	535131	-	PF3D7_0712000	erythrocyte membrane protein 1, PfEMP1	-0.438484	0.0295989
Pf3D7_14_v3	gene	2827942	2830443	-	PF3D7_1468800	splicing factor U2AF large subunit, putative	-0.437932	0.000236221
Pf3D7_12_v3	gene	678602	681961	+	PF3D7_1217200	multiple RNA-binding domain-containing protein 1, putative	-0.437524	0.00563987
Pf3D7_03_v3	gene	152168	156146	-	PF3D7_0302900	exportin-1, putative	-0.437328	0.000104137
Pf3D7_07_v3	gene	904143	914671	+	PF3D7_0721000	conserved Plasmodium membrane protein, unknown function	-0.436011	0.00774044
Pf3D7_09_v3	gene	1314552	1317597	+	PF3D7_0933100	conserved Plasmodium protein, unknown function	-0.435495	0.0407298
Pf3D7_08_v3	gene	1043813	1045780	+	PF3D7_0823800	DnaJ protein, putative	-0.43519	0.00142626
Pf3D7_02_v3	gene	509525	521746	+	PF3D7_0212500	conserved Plasmodium protein, unknown function	-0.434839	0.00797865
Pf3D7_13_v3	gene	372260	372646	+	PF3D7_1308300	40S ribosomal protein S27	-0.432997	0.000237303
Pf3D7_02_v3	gene	709799	715252	-	PF3D7_0217200	conserved Plasmodium protein, unknown function	-0.432308	0.0499676
Pf3D7_11_v3	gene	694655	699121	+	PF3D7_1118300	insulinase, putative	-0.432143	0.000559488
Pf3D7_07_v3	gene	745191	746663	-	PF3D7_0717200	conserved Plasmodium protein, unknown function	-0.430618	0.00125303
Pf3D7_14_v3	gene	1712626	1714065	-	PF3D7_1442300	tRNA import protein tRIP	-0.429691	0.000318959
Pf3D7_08_v3	gene	146089	150282	+	PF3D7_0802000	glutamate dehydrogenase, putative	-0.429078	0.000212752
Pf3D7_13_v3	gene	507900	509735	+	PF3D7_1311900	V-type proton ATPase catalytic subunit A	-0.428896	0.000469847
Pf3D7_11_v3	gene	1759257	1759922	-	PF3D7_1144300	60S ribosomal protein L41	-0.428685	0.000559488
Pf3D7_13_v3	gene	902383	905166	+	PF3D7_1321700	splicing factor 1	-0.426428	0.00365564
Pf3D7_13_v3	gene	1350042	1353860	-	PF3D7_1332900	isoleucine--tRNA ligase, putative	-0.425918	0.000658264
Pf3D7_12_v3	gene	757649	763642	+	PF3D7_1219100	clathrin heavy chain, putative	-0.425435	0.0102125
Pf3D7_13_v3	gene	2787972	2788913	+	PF3D7_1370300	membrane associated histidine-rich protein 1	-0.423764	0.000223738
Pf3D7_08_v3	gene	1374236	1375299	-	PF3D7_0831800	histidine-rich protein II	-0.423169	0.00080117
Pf3D7_05_v3	gene	1090930	1095084	+	PF3D7_0526500	conserved Plasmodium protein, unknown function	-0.423163	0.00545652
Pf3D7_09_v3	gene	1048280	1057816	-	PF3D7_0926100	protein kinase, putative	-0.422368	0.00704081
Pf3D7_09_v3	gene	212515	217983	+	PF3D7_0904600	ubiquitin specific protease, putative	-0.42236	0.00700326
Pf3D7_14_v3	gene	297468	298823	+	PF3D7_1408100	plasmepsin III	-0.421978	0.000149227
Pf3D7_10_v3	gene	207000	209642	-	PF3D7_1004400	RNA-binding protein, putative	-0.421623	0.0155572
Pf3D7_08_v3	gene	389596	394259	-	PF3D7_0807600	conserved Plasmodium protein, unknown function	-0.42117	0.00384376
Pf3D7_11_v3	gene	636094	639511	-	PF3D7_1116800	heat shock protein 101	-0.420742	0.000559488
Pf3D7_13_v3	gene	1769129	1771927	+	PF3D7_1344200	heat shock protein 110, putative	-0.420076	0.000500161
Pf3D7_13_v3	gene	2395974	2402354	+	PF3D7_1359900	conserved Plasmodium membrane protein, unknown function	-0.418347	0.00551241
Pf3D7_12_v3	gene	872361	874940	-	PF3D7_1221900	conserved Plasmodium membrane protein, unknown function	-0.417078	0.000673561
Pf3D7_07_v3	gene	1126556	1136577	-	PF3D7_0726500	ubiquitin carboxyl-terminal hydrolase, putative	-0.416431	0.00868625
Pf3D7_13_v3	gene	99548	100521	+	PF3D7_1301700	CX3CL1-binding protein 2	-0.415978	0.000224252
Pf3D7_07_v3	gene	772951	775264	-	PF3D7_0717900	thioredoxin-like protein	-0.415616	0.029418
Pf3D7_13_v3	gene	2663422	2665152	-	PF3D7_1366600	signal recognition particle receptor subunit alpha, putative	-0.41409	0.000558144
Pf3D7_06_v3	gene	485114	487066	-	PF3D7_0611600	basal complex transmembrane protein 1	-0.413526	0.0488336
Pf3D7_13_v3	gene	1607323	1610190	+	PF3D7_1340300	nucleolar complex protein 2, putative	-0.411871	0.000598834
Pf3D7_09_v3	gene	576960	579026	-	PF3D7_0913300	conserved protein, unknown function	-0.411749	0.000265952
Pf3D7_12_v3	gene	1276257	1277734	+	PF3D7_1231100	ras-related protein Rab-2	-0.411353	0.00111894
Pf3D7_14_v3	gene	2094340	2099736	-	PF3D7_1451200	conserved Plasmodium protein, unknown function	-0.410902	0.00438379
Pf3D7_13_v3	gene	2169314	2170416	-	PF3D7_1354400	V-type proton ATPase 21 kDa proteolipid subunit, putative	-0.410614	0.000679672
Pf3D7_02_v3	gene	263037	267347	-	PF3D7_0206500	conserved Plasmodium protein, unknown function	-0.410114	0.0101877
Pf3D7_09_v3	gene	289050	292897	+	PF3D7_0905800	conserved Plasmodium protein, unknown function	-0.409922	0.0154905
Pf3D7_13_v3	gene	1764190	1766607	+	PF3D7_1344100	TLD domain-containing protein, putative	-0.40937	0.00285463
Pf3D7_09_v3	gene	1350836	1351929	-	PF3D7_0934500	V-type proton ATPase subunit E, putative	-0.409277	0.000360131
Pf3D7_10_v3	gene	786503	787008	+	PF3D7_1019400	60S ribosomal protein L30e, putative	-0.407761	0.000665327
Pf3D7_07_v3	gene	309902	315022	-	PF3D7_0706500	conserved Plasmodium protein, unknown function	-0.407539	0.00563987
Pf3D7_10_v3	gene	422961	424365	+	PF3D7_1010700	dolichyl-phosphate-mannose--protein mannosyltransferase, putative	-0.407259	0.000700577
Pf3D7_08_v3	gene	658493	662095	-	PF3D7_0813400	conserved protein, unknown function	-0.40725	0.000151396
Pf3D7_12_v3	gene	785571	790673	-	PF3D7_1219600	aminophospholipid-transporting P-ATPase	-0.406951	0.000558144
Pf3D7_07_v3	gene	1108831	1124492	-	PF3D7_0726400	conserved Plasmodium membrane protein, unknown function	-0.406201	0.0273352
Pf3D7_10_v3	gene	74661	77572	-	PF3D7_1001400	exported lipase 1	-0.405947	0.000130729
Pf3D7_14_v3	gene	913819	917391	+	PF3D7_1422700	conserved Plasmodium protein, unknown function	-0.405889	0.0106967
Pf3D7_07_v3	gene	101694	102285	+	PF3D7_0702400	small exported membrane protein 1	-0.405865	0.000527069
Pf3D7_05_v3	gene	445983	448502	-	PF3D7_0510500	topoisomerase I	-0.405693	0.0232612
Pf3D7_05_v3	gene	109898	111691	-	PF3D7_0502400	merozoite surface protein 8	-0.405643	0.000208314
Pf3D7_03_v3	gene	545828	548182	-	PF3D7_0313400	conserved Plasmodium protein, unknown function	-0.405406	0.0142603
Pf3D7_07_v3	gene	104957	105989	-	PF3D7_0702500	Plasmodium exported protein, unknown function	-0.404617	0.00113794
Pf3D7_05_v3	gene	715765	716675	-	PF3D7_0517000	60S ribosomal protein L12, putative	-0.404464	0.000493219
Pf3D7_02_v3	gene	475242	477074	+	PF3D7_0211800	asparagine--tRNA ligase	-0.403288	0.000558144
Pf3D7_07_v3	gene	478468	479138	-	PF3D7_0710600	60S ribosomal protein L34	-0.403195	0.000787481
Pf3D7_07_v3	gene	858742	859492	-	PF3D7_0719600	60S ribosomal protein L11a, putative	-0.403079	0.000559488
Pf3D7_09_v3	gene	482461	487554	-	PF3D7_0910500	DNA repair protein REV1, putative	-0.402454	0.0213121
Pf3D7_14_v3	gene	1594505	1600061	+	PF3D7_1439300	Sad1/UNC domain-containing protein, putative	-0.40203	0.0186371
Pf3D7_10_v3	gene	705537	708452	+	PF3D7_1017600	conserved Plasmodium protein, unknown function	-0.40072	0.0101877
Pf3D7_12_v3	gene	670447	673266	+	PF3D7_1216900	DNA-binding chaperone, putative	-0.400189	0.00247778
Pf3D7_05_v3	gene	720743	722641	-	PF3D7_0517200	conserved Plasmodium protein, unknown function	-0.399355	0.00700326
Pf3D7_09_v3	gene	320811	323342	-	PF3D7_0906600	zinc finger protein, putative	-0.39892	0.000453413
Pf3D7_12_v3	gene	1233696	1241287	+	PF3D7_1230000	TBC domain-containing protein, putative	-0.397964	0.0261079
Pf3D7_14_v3	gene	2498047	2500384	-	PF3D7_1461600	splicing factor 3B subunit 2, putative	-0.397932	0.000922972
Pf3D7_01_v3	gene	230289	234402	-	PF3D7_0105600	conserved Plasmodium protein, unknown function	-0.397295	0.0131396
Pf3D7_14_v3	gene	1224340	1228017	-	PF3D7_1431200	OST-HTH associated domain protein, putative	-0.396876	0.00229046
Pf3D7_13_v3	gene	1696894	1698113	+	PF3D7_1343000	phosphoethanolamine N-methyltransferase	-0.396258	0.000425666
Pf3D7_14_v3	gene	618897	623321	+	PF3D7_1415400	conserved Plasmodium protein, unknown function	-0.395769	0.0464064
Pf3D7_14_v3	gene	2350985	2360152	+	PF3D7_1457400	conserved Plasmodium protein, unknown function	-0.395324	0.0187075
Pf3D7_10_v3	gene	81416	81739	-	PF3D7_1001500	early transcribed membrane protein 10.1	-0.395315	0.000559488
Pf3D7_13_v3	gene	2130531	2131065	+	PF3D7_1353200	membrane associated histidine-rich protein 2	-0.394577	0.000511738
Pf3D7_10_v3	gene	835292	839700	+	PF3D7_1020700	N-acetyltransferase, GNAT family, putative	-0.394184	0.00142626
Pf3D7_14_v3	gene	2890054	2891796	+	PF3D7_1470700	conserved Plasmodium protein, unknown function	-0.393732	0.0372341
Pf3D7_14_v3	gene	1960033	1963962	-	PF3D7_1448000	U3 small nucleolar RNA-associated protein 12, putative	-0.392821	0.000943473
Pf3D7_04_v3	gene	384924	390806	+	PF3D7_0407800	conserved Plasmodium protein, unknown function	-0.392335	0.0429872
Pf3D7_11_v3	gene	1945778	1946047	+	PF3D7_1148900	Plasmodium exported protein, unknown function	-0.392304	0.00221924
Pf3D7_02_v3	gene	734272	734595	+	PF3D7_0217800	40S ribosomal protein S26	-0.392288	0.000897158
Pf3D7_09_v3	gene	151700	159541	-	PF3D7_0903400	ATP-dependent RNA helicase DDX60, putative	-0.389734	0.00830995
Pf3D7_02_v3	gene	489904	490818	-	PF3D7_0212200	ribosomal protein L12, mitochondrial, putative	-0.389177	0.0272861
Pf3D7_11_v3	gene	576773	580276	+	PF3D7_1115200	histone-lysine N-methyltransferase SET7	-0.389122	0.00122996
Pf3D7_12_v3	gene	941125	946745	+	PF3D7_1223400	phospholipid-transporting ATPase, putative	-0.389095	0.0131682
Pf3D7_13_v3	gene	2884786	2892340	-	PF3D7_1373500	erythrocyte membrane protein 1, PfEMP1	-0.388483	0.0313408
Pf3D7_13_v3	gene	2263199	2264755	-	PF3D7_1356900	protein kinase 5	-0.388199	0.0459976
Pf3D7_11_v3	gene	1708066	1708679	-	PF3D7_1142600	60S ribosomal protein L35ae, putative	-0.387945	0.000877658
Pf3D7_10_v3	gene	939938	942234	-	PF3D7_1022400	serine/arginine-rich splicing factor 4	-0.387149	0.000431113
Pf3D7_06_v3	gene	1048710	1053965	-	PF3D7_0626000	conserved Plasmodium protein, unknown function	-0.387077	0.00797865
Pf3D7_14_v3	gene	2134298	2140867	+	PF3D7_1452000	rhoptry neck protein 2	-0.386847	0.0453639
Pf3D7_08_v3	gene	354472	362396	+	PF3D7_0806700	conserved Plasmodium membrane protein, unknown function	-0.386835	0.0178894
Pf3D7_13_v3	gene	487511	488824	+	PF3D7_1311400	AP-1 complex subunit mu-1	-0.386834	0.00248263
Pf3D7_10_v3	gene	405017	410536	-	PF3D7_1010200	DNA2/NAM7 helicase, putative	-0.38657	0.0124636
Pf3D7_13_v3	gene	548586	552841	+	PF3D7_1312900	eukaryotic translation initation factor 4 gamma	-0.385468	0.0165525
Pf3D7_03_v3	gene	452297	459106	-	PF3D7_0310500	ATP-dependent RNA helicase DHX57, putative	-0.384461	0.0193793
Pf3D7_14_v3	gene	1378348	1402665	-	PF3D7_1434500	dynein-related AAA-type ATPase, putative	-0.384139	0.0243818
Pf3D7_03_v3	gene	912916	921036	+	PF3D7_0321800	WD repeat-containing protein, putative	-0.383822	0.0238243
Pf3D7_10_v3	gene	811106	813484	-	PF3D7_1020000	RNA-binding protein 34, putative	-0.382736	0.00139854
Pf3D7_11_v3	gene	1367186	1368809	+	PF3D7_1134800	coatomer subunit delta	-0.382158	0.00229172
Pf3D7_13_v3	gene	740527	741454	+	PF3D7_1317800	40S ribosomal protein S19	-0.382103	0.000866338
Pf3D7_13_v3	gene	701047	703923	-	PF3D7_1316900	conserved protein, unknown function	-0.381011	0.00591043
Pf3D7_08_v3	gene	900742	907714	-	PF3D7_0820000	Snf2-related CBP activator, putative	-0.380693	0.0173657
Pf3D7_03_v3	gene	677842	678474	+	PF3D7_0316800	40S ribosomal protein S15A, putative	-0.380628	0.00164043
Pf3D7_13_v3	gene	408580	412101	-	PF3D7_1308900	mRNA-decapping enzyme 2, putative	-0.380459	0.00206372
Pf3D7_14_v3	gene	2222490	2226704	-	PF3D7_1454200	conserved Plasmodium protein, unknown function	-0.379471	0.00868166
Pf3D7_14_v3	gene	578369	587529	-	PF3D7_1414500	atypical protein kinase, ABC-1 family, putative	-0.379049	0.0322372
Pf3D7_14_v3	gene	1929931	1931379	+	PF3D7_1447000	40S ribosomal protein S5	-0.378907	0.000944897
Pf3D7_09_v3	gene	424171	428106	+	PF3D7_0909400	exoribonuclease, putative	-0.378337	0.00530568
Pf3D7_08_v3	gene	919055	920896	+	PF3D7_0820300	conserved Plasmodium protein, unknown function	-0.378276	0.00100319
Pf3D7_04_v3	gene	323267	325225	-	PF3D7_0406100	V-type proton ATPase subunit B	-0.376974	0.0010881
Pf3D7_11_v3	gene	1735126	1736572	+	PF3D7_1143400	translation initiation factor eIF-1A, putative	-0.375616	0.00220377
Pf3D7_10_v3	gene	455398	458817	+	PF3D7_1011800	PRE-binding protein	-0.374123	0.0236359
Pf3D7_14_v3	gene	1170829	1175293	+	PF3D7_1429800	coatomer subunit beta, putative	-0.373829	0.00150184
Pf3D7_07_v3	gene	285472	286166	-	PF3D7_0705700	40S ribosomal protein S29, putative	-0.37379	0.00295749
Pf3D7_13_v3	gene	1929091	1933721	-	PF3D7_1348300	elongation factor Tu, putative	-0.373618	0.010116
Pf3D7_03_v3	gene	217941	218489	+	PF3D7_0304400	60S ribosomal protein L44	-0.373609	0.00164344
Pf3D7_13_v3	gene	2015367	2018801	-	PF3D7_1350500	conserved Plasmodium protein, unknown function	-0.373216	0.00307532
Pf3D7_11_v3	gene	1755438	1755935	+	PF3D7_1144000	40S ribosomal protein S21	-0.373076	0.00221924
Pf3D7_11_v3	gene	369675	370706	-	PF3D7_1108600	endoplasmic reticulum-resident calcium binding protein	-0.373035	0.00120761
Pf3D7_14_v3	gene	85883	87883	-	PF3D7_1402300	26S proteasome regulatory subunit RPN6	-0.373014	0.00295749
Pf3D7_14_v3	gene	2619679	2624187	+	PF3D7_1464600	serine/threonine protein phosphatase UIS2, putative	-0.372638	0.0101059
Pf3D7_11_v3	gene	1359364	1364113	-	PF3D7_1134700	DNA-directed RNA polymerase I subunit RPA2, putative	-0.372215	0.00300934
Pf3D7_13_v3	gene	2619028	2620567	+	PF3D7_1365500	aminomethyltransferase, mitochondrial, putative	-0.37192	0.044361
Pf3D7_08_v3	gene	409936	415168	+	PF3D7_0808100	AP-3 complex subunit delta, putative	-0.371654	0.0316714
Pf3D7_13_v3	gene	424232	427036	+	PF3D7_1309200	protein phosphatase PPM6, putative	-0.371587	0.00254487
Pf3D7_11_v3	gene	128789	129064	+	PF3D7_1102700	early transcribed membrane protein 11.1	-0.371555	0.00133421
Pf3D7_02_v3	gene	622524	624306	-	PF3D7_0215100	RING zinc finger protein, putative	-0.370778	0.0287775
Pf3D7_11_v3	gene	1462168	1463070	+	PF3D7_1137100	mitochondrial ribosomal protein S9 precursor, putative	-0.370733	0.0071964
Pf3D7_11_v3	gene	872031	877678	+	PF3D7_1122800	calcium-dependent protein kinase 6	-0.370693	0.0309822
Pf3D7_03_v3	gene	310652	311805	+	PF3D7_0306900	40S ribosomal protein S23, putative	-0.370481	0.00169534
Pf3D7_07_v3	gene	1034969	1046109	-	PF3D7_0724700	conserved Plasmodium protein, unknown function	-0.370235	0.0259035
Pf3D7_09_v3	gene	102492	104593	-	PF3D7_0902300	serine/threonine protein kinase, FIKK family	-0.369935	0.00164043
Pf3D7_07_v3	gene	1175944	1181700	+	PF3D7_0727800	cation transporting ATPase, putative	-0.368776	0.0193878
Pf3D7_05_v3	gene	1027396	1030362	+	PF3D7_0524900	S-adenosyl-L-methionine-dependent tRNA 4-demethylwyosine synthase, putative	-0.368562	0.00187264
Pf3D7_14_v3	gene	1893200	1895017	-	PF3D7_1446200	M17 leucyl aminopeptidase	-0.368527	0.0007777
Pf3D7_08_v3	gene	687340	688086	+	PF3D7_0814200	DNA/RNA-binding protein Alba 1	-0.368239	0.000877658
Pf3D7_14_v3	gene	570802	571461	+	PF3D7_1414300	60S ribosomal protein L10, putative	-0.367712	0.00175152
Pf3D7_12_v3	gene	1550324	1556071	+	PF3D7_1237200	conserved Plasmodium protein, unknown function	-0.367555	0.0212019
Pf3D7_05_v3	gene	828953	829883	+	PF3D7_0520000	40S ribosomal protein S9, putative	-0.367169	0.00146937
Pf3D7_07_v3	gene	844495	847593	+	PF3D7_0719300	actin-related protein, putative	-0.366445	0.00178393
Pf3D7_06_v3	gene	768792	769456	+	PF3D7_0618300	60S ribosomal protein L27a, putative	-0.366356	0.00369373
Pf3D7_03_v3	gene	125992	130235	-	PF3D7_0302300	erythrocyte membrane protein 1 (PfEMP1), pseudogene	-0.366205	0.0475262
Pf3D7_12_v3	gene	595167	598776	-	PF3D7_1213900	conserved Plasmodium protein, unknown function	-0.364839	0.00305978
Pf3D7_04_v3	gene	750860	753712	-	PF3D7_0417300	LETM1-like protein, putative	-0.36424	0.00486716
Pf3D7_10_v3	gene	351703	355593	+	PF3D7_1008500	protein GPR89, putative	-0.363549	0.0238243
Pf3D7_10_v3	gene	179344	180226	-	PF3D7_1004000	60S ribosomal protein L13, putative	-0.363236	0.00224442
Pf3D7_08_v3	gene	223762	230209	+	PF3D7_0803600	conserved Plasmodium protein, unknown function	-0.363075	0.008025
Pf3D7_09_v3	gene	1248866	1251601	-	PF3D7_0931000	elongation factor Tu, putative	-0.362316	0.0393511
Pf3D7_13_v3	gene	440265	445283	+	PF3D7_1309700	vacuolar protein sorting-associated protein 18, putative	-0.362162	0.0120954
Pf3D7_14_v3	gene	2684141	2685534	+	PF3D7_1465900	40S ribosomal protein S3	-0.362113	0.00169698
Pf3D7_07_v3	gene	413560	421749	-	PF3D7_0709300	Cg2 protein	-0.361587	0.00869691
Pf3D7_13_v3	gene	2265817	2267148	-	PF3D7_1357000	elongation factor 1-alpha	-0.36103	0.00187264
Pf3D7_08_v3	gene	680957	681809	+	PF3D7_0814000	60S ribosomal protein L13-2, putative	-0.360003	0.0013728
Pf3D7_03_v3	gene	379130	383290	-	PF3D7_0308900	splicing factor 3B subunit 1, putative	-0.359898	0.0149072
Pf3D7_03_v3	gene	534239	535238	+	PF3D7_0312800	60S ribosomal protein L26, putative	-0.359102	0.00373901
Pf3D7_13_v3	gene	1653211	1654131	-	PF3D7_1342000	40S ribosomal protein S6	-0.358976	0.0007777
Pf3D7_07_v3	gene	891683	899051	+	PF3D7_0720700	phosphoinositide-binding protein, putative	-0.358858	0.0346386
Pf3D7_08_v3	gene	508224	512428	-	PF3D7_0809900	JmjC domain-containing protein, putative	-0.357515	0.0145686
Pf3D7_13_v3	gene	2268901	2270232	+	PF3D7_1357100	elongation factor 1-alpha	-0.357099	0.00199396
Pf3D7_13_v3	gene	1843376	1844897	+	PF3D7_1346100	protein transport protein SEC61 subunit alpha	-0.356944	0.00365696
Pf3D7_03_v3	gene	725015	726130	+	PF3D7_0317600	40S ribosomal protein S11, putative	-0.35556	0.00254487
Pf3D7_08_v3	gene	395648	398787	-	PF3D7_0807700	serine protease DegP	-0.355138	0.0406646
Pf3D7_13_v3	gene	1636556	1637833	+	PF3D7_1341300	60S ribosomal protein L18-2, putative	-0.354779	0.00284943
Pf3D7_07_v3	gene	751877	754132	+	PF3D7_0717400	queuine tRNA-ribosyltransferase, putative	-0.354531	0.00934116
Pf3D7_06_v3	gene	282049	287017	+	PF3D7_0606700	coatomer alpha subunit, putative	-0.353759	0.0027535
Pf3D7_13_v3	gene	2286220	2290210	-	PF3D7_1357700	U3 small nucleolar RNA-associated protein 21, putative	-0.353374	0.0167475
Pf3D7_13_v3	gene	965486	966280	-	PF3D7_1323100	60S ribosomal protein L6, putative	-0.353226	0.00311832
Pf3D7_05_v3	gene	313199	315157	+	PF3D7_0507600	protein CAF40, putative	-0.352729	0.00736015
Pf3D7_07_v3	gene	865927	876132	+	PF3D7_0719900	conserved Plasmodium membrane protein, unknown function	-0.352469	0.0318833
Pf3D7_09_v3	gene	1427642	1428022	-	PF3D7_0936000	ring-exported protein 2	-0.351822	0.0027815
Pf3D7_14_v3	gene	2714844	2717285	-	PF3D7_1466400	AP2 domain transcription factor AP2-EXP	-0.351049	0.00456916
Pf3D7_05_v3	gene	791719	792936	-	PF3D7_0519200	V-type proton ATPase 16 kDa proteolipid subunit	-0.350288	0.00692543
Pf3D7_07_v3	gene	306855	307133	-	PF3D7_0706400	60S ribosomal protein L37	-0.350202	0.00759943
Pf3D7_05_v3	gene	1301224	1301769	+	PF3D7_0532100	early transcribed membrane protein 5	-0.34977	0.00295749
Pf3D7_10_v3	gene	160316	160962	-	PF3D7_1003500	40S ribosomal protein S20e, putative	-0.349675	0.00406483
Pf3D7_13_v3	gene	1041157	1042107	+	PF3D7_1324900	L-lactate dehydrogenase	-0.349594	0.00304989
Pf3D7_13_v3	gene	2331074	2331529	+	PF3D7_1358800	40S ribosomal protein S15	-0.349158	0.00311832
Pf3D7_04_v3	gene	178518	180200	+	PF3D7_0403200	pre-mRNA splicing factor, putative	-0.349142	0.0136849
Pf3D7_12_v3	gene	590194	592434	-	PF3D7_1213800	proline--tRNA ligase	-0.347443	0.00304989
Pf3D7_11_v3	gene	1705696	1706573	-	PF3D7_1142500	60S ribosomal protein L28	-0.347061	0.00912879
Pf3D7_11_v3	gene	400686	403238	+	PF3D7_1110100	conserved Plasmodium protein, unknown function	-0.346974	0.0231914
Pf3D7_13_v3	gene	2638955	2652697	-	PF3D7_1366300	conserved Plasmodium protein, unknown function	-0.346599	0.0275867
Pf3D7_05_v3	gene	675809	676614	-	PF3D7_0516200	40S ribosomal protein S11	-0.345422	0.00432236
Pf3D7_06_v3	gene	362635	363879	+	PF3D7_0608800	ornithine aminotransferase	-0.345001	0.00858807
Pf3D7_13_v3	gene	2124272	2125270	-	PF3D7_1353100	Plasmodium exported protein, unknown function	-0.344605	0.00517258
Pf3D7_14_v3	gene	2514673	2517945	+	PF3D7_1461900	valine--tRNA ligase, putative	-0.344527	0.0120547
Pf3D7_09_v3	gene	236359	242969	-	PF3D7_0905100	nucleoporin NUP221, putative	-0.344064	0.00359207
Pf3D7_14_v3	gene	846508	849177	+	PF3D7_1420400	glycine--tRNA ligase	-0.343373	0.00399279
Pf3D7_04_v3	gene	681810	685968	+	PF3D7_0415300	cdc2-related protein kinase 3	-0.343089	0.013327
Pf3D7_06_v3	gene	981066	982547	+	PF3D7_0624000	hexokinase	-0.342957	0.00310735
Pf3D7_02_v3	gene	81291	84165	-	PF3D7_0201700	DnaJ protein, putative	-0.342229	0.00556892
Pf3D7_14_v3	gene	1247030	1247950	+	PF3D7_1431700	60S ribosomal protein L14, putative	-0.34168	0.00456097
Pf3D7_08_v3	gene	575986	578370	+	PF3D7_0811400	conserved protein, unknown function	-0.340266	0.00312021
Pf3D7_14_v3	gene	2492166	2492369	+	PF3D7_1461300	40S ribosomal protein S28e, putative	-0.340113	0.00656486
Pf3D7_11_v3	gene	297823	300734	+	PF3D7_1107200	conserved protein, unknown function	-0.339819	0.0205552
Pf3D7_12_v3	gene	294997	299349	-	PF3D7_1206600	DNA-directed RNA polymerase III subunit RPC2, putative	-0.339801	0.00928398
Pf3D7_04_v3	gene	697918	698768	-	PF3D7_0415900	60S ribosomal protein L15, putative	-0.338603	0.00431779
Pf3D7_03_v3	gene	674458	675636	+	PF3D7_0316700	protein YOP1, putative	-0.338526	0.0409848
Pf3D7_02_v3	gene	127994	128314	+	PF3D7_0202500	early transcribed membrane protein 2	-0.338483	0.00409614
Pf3D7_04_v3	gene	446000	448018	+	PF3D7_0409400	chaperone protein DnaJ	-0.338186	0.00752475
Pf3D7_13_v3	gene	2632534	2633260	-	PF3D7_1365900	ubiquitin-60S ribosomal protein L40	-0.337464	0.00343767
Pf3D7_05_v3	gene	322239	326822	+	PF3D7_0507800	conserved protein, unknown function	-0.337441	0.0246891
Pf3D7_09_v3	gene	345892	349293	+	PF3D7_0907200	GTPase-activating protein, putative	-0.33715	0.0146391
Pf3D7_12_v3	gene	264615	267863	-	PF3D7_1205900	conserved protein, unknown function	-0.336262	0.00868625
Pf3D7_12_v3	gene	1000679	1001945	-	PF3D7_1224600	cytochrome c heme lyase, putative	-0.336106	0.0263977
Pf3D7_07_v3	gene	91867	93141	-	PF3D7_0702200	lysophospholipase, putative	-0.335983	0.0117464
Pf3D7_05_v3	gene	993433	994607	-	PF3D7_0523900	MerC domain-containing protein, putative	-0.335528	0.0473727
Pf3D7_06_v3	gene	1243580	1247219	-	PF3D7_0629800	cullin-like protein, putative	-0.335289	0.0123831
Pf3D7_13_v3	gene	1000100	1001882	-	PF3D7_1324200	micro-fibrillar-associated protein, putative	-0.335253	0.0072977
Pf3D7_04_v3	gene	819362	822340	-	PF3D7_0418300	conserved Plasmodium protein, unknown function	-0.334672	0.0141875
Pf3D7_06_v3	gene	939660	943720	-	PF3D7_0623100	nuclear polyadenylated RNA-binding protein NAB2, putative	-0.334292	0.00316898
Pf3D7_10_v3	gene	1293499	1297071	+	PF3D7_1032100	mRNA-decapping enzyme subunit 1, putative	-0.333955	0.0254823
Pf3D7_13_v3	gene	150783	151635	-	PF3D7_1302800	40S ribosomal protein S7, putative	-0.333317	0.00671053
Pf3D7_07_v3	gene	931459	932164	-	PF3D7_0721600	40S ribosomal protein S5, putative	-0.331924	0.0049009
Pf3D7_02_v3	gene	412275	412859	+	PF3D7_0210100	60S ribosomal protein L37ae, putative	-0.331093	0.00538777
Pf3D7_06_v3	gene	488579	489287	-	PF3D7_0611700	60S ribosomal protein L39	-0.32992	0.0131396
Pf3D7_11_v3	gene	1033062	1037168	+	PF3D7_1126500	WD repeat-containing protein, putative	-0.329551	0.0131682
Pf3D7_14_v3	gene	973853	975543	-	PF3D7_1424100	60S ribosomal protein L5, putative	-0.328918	0.00477919
Pf3D7_03_v3	gene	314976	316236	-	PF3D7_0307200	60S ribosomal protein L7, putative	-0.328693	0.0049885
Pf3D7_02_v3	gene	86832	88791	-	PF3D7_0201800	knob associated heat shock protein 40	-0.328094	0.00438394
Pf3D7_13_v3	gene	1809736	1810521	-	PF3D7_1345100	thioredoxin 2	-0.327657	0.0331322
Pf3D7_09_v3	gene	777558	780749	+	PF3D7_0918900	gamma-glutamylcysteine synthetase	-0.326638	0.0133478
Pf3D7_06_v3	gene	606142	607259	-	PF3D7_0614500	60S ribosomal protein L19	-0.325852	0.00525277
Pf3D7_12_v3	gene	275744	279336	-	PF3D7_1206200	eukaryotic translation initiation factor 3 subunit C, putative	-0.325691	0.0234385
Pf3D7_03_v3	gene	407980	408318	+	PF3D7_0309600	60S acidic ribosomal protein P2	-0.325413	0.00661088
Pf3D7_11_v3	gene	1165221	1166171	+	PF3D7_1130200	60S ribosomal protein P0	-0.325311	0.00558708
Pf3D7_14_v3	gene	400418	402994	+	PF3D7_1410200	CTP synthase	-0.325282	0.0123548
Pf3D7_14_v3	gene	1502648	1504861	+	PF3D7_1437000	N-acetyltransferase, GNAT family, putative	-0.324593	0.00612353
Pf3D7_01_v3	gene	405739	412169	+	PF3D7_0110600	phosphatidylinositol-4-phosphate 5-kinase	-0.324261	0.00833648
Pf3D7_04_v3	gene	301259	302267	-	PF3D7_0405500	conserved Plasmodium protein, unknown function	-0.324129	0.0415209
Pf3D7_08_v3	gene	1028752	1033514	+	PF3D7_0823300	histone acetyltransferase GCN5	-0.322764	0.0290565
Pf3D7_14_v3	gene	875687	876385	-	PF3D7_1421200	40S ribosomal protein S25	-0.322764	0.00797512
Pf3D7_13_v3	gene	847090	848383	+	PF3D7_1320600	ras-related protein Rab-11A	-0.322538	0.00900273
Pf3D7_09_v3	gene	1311440	1313725	+	PF3D7_0933000	CSTF domain-containing protein, putative	-0.322367	0.0100921
Pf3D7_05_v3	gene	294668	295903	-	PF3D7_0507100	60S ribosomal protein L4	-0.321768	0.00525277
Pf3D7_05_v3	gene	763532	766903	-	PF3D7_0518500	ATP-dependent RNA helicase DDX23, putative	-0.321754	0.0436163
Pf3D7_05_v3	gene	743179	745329	+	PF3D7_0517700	eukaryotic translation initiation factor 3 subunit B, putative	-0.321192	0.00543268
Pf3D7_11_v3	gene	235597	237097	-	PF3D7_1105400	40S ribosomal protein S4, putative	-0.321116	0.00639961
Pf3D7_08_v3	gene	677989	678725	-	PF3D7_0813900	40S ribosomal protein S16, putative	-0.320885	0.00667145
Pf3D7_04_v3	gene	810995	814642	-	PF3D7_0418100	protein SOC1, putative	-0.320751	0.0206509
Pf3D7_11_v3	gene	140048	140801	-	PF3D7_1103100	60S acidic ribosomal protein P1, putative	-0.319158	0.00700326
Pf3D7_13_v3	gene	1649113	1650649	-	PF3D7_1341900	V-type proton ATPase subunit D, putative	-0.319081	0.0236359
Pf3D7_11_v3	gene	815386	816322	-	PF3D7_1121600	exported protein 1	-0.318822	0.00833503
Pf3D7_14_v3	gene	820068	821597	+	PF3D7_1419700	conserved Plasmodium protein, unknown function	-0.318095	0.00629972
Pf3D7_14_v3	gene	323317	324172	+	PF3D7_1408600	40S ribosomal protein S8e, putative	-0.317965	0.00673962
Pf3D7_13_v3	gene	1325913	1327532	-	PF3D7_1332000	syntaxin, Qa-SNARE family	-0.317905	0.0213801
Pf3D7_08_v3	gene	1160164	1161708	-	PF3D7_0826700	receptor for activated c kinase	-0.317703	0.00714837
Pf3D7_10_v3	gene	487252	491828	+	PF3D7_1012700	NLI interacting factor-like phosphatase, putative	-0.317585	0.0429186
Pf3D7_04_v3	gene	729962	731223	+	PF3D7_0416800	small GTP-binding protein sar1	-0.316945	0.00762899
Pf3D7_13_v3	gene	1368081	1368716	-	PF3D7_1333300	transmembrane emp24 domain-containing protein, putative	-0.316214	0.0318833
Pf3D7_13_v3	gene	1704570	1706123	+	PF3D7_1343200	tRNA guanosine-2'-O-methyltransferase, putative	-0.315965	0.00928398
Pf3D7_06_v3	gene	107037	111664	-	PF3D7_0602600	SAC3 domain-containing protein, putative	-0.315737	0.0370815
Pf3D7_11_v3	gene	1023790	1024496	-	PF3D7_1126200	40S ribosomal protein S18, putative	-0.315602	0.00562685
Pf3D7_08_v3	gene	421493	422640	+	PF3D7_0808300	ubiquitin regulatory protein, putative	-0.315447	0.0120547
Pf3D7_06_v3	gene	704035	705168	-	PF3D7_0617000	mitochondrial import receptor subunit TOM40, putative	-0.315103	0.0337129
Pf3D7_14_v3	gene	1016133	1016618	-	PF3D7_1426000	60S ribosomal protein L21	-0.314775	0.00934116
Pf3D7_14_v3	gene	2367287	2371723	+	PF3D7_1457700	large ribosomal subunit nuclear export factor, putative	-0.313709	0.0101877
Pf3D7_08_v3	gene	541971	544796	+	PF3D7_0810600	ATP-dependent RNA helicase DBP1, putative	-0.313025	0.00882836
Pf3D7_06_v3	gene	891997	892777	+	PF3D7_0621800	nascent polypeptide-associated complex subunit alpha, putative	-0.312978	0.00912711
Pf3D7_11_v3	gene	1277346	1280637	+	PF3D7_1133100	conserved Plasmodium protein, unknown function	-0.312692	0.0129471
Pf3D7_03_v3	gene	965553	966502	-	PF3D7_0322900	40S ribosomal protein S3A, putative	-0.311862	0.00762899
Pf3D7_08_v3	gene	860384	862417	+	PF3D7_0818900	heat shock protein 70	-0.311802	0.00598488
Pf3D7_07_v3	gene	1321306	1322367	+	PF3D7_0730800	Plasmodium exported protein, unknown function, unspecified product	-0.311527	0.00692543
Pf3D7_13_v3	gene	1633860	1634530	-	PF3D7_1341200	60S ribosomal protein L18, putative	-0.310449	0.0108703
Pf3D7_12_v3	gene	2030004	2039852	-	PF3D7_1249800	THO complex subunit 2, putative	-0.31001	0.0356119
Pf3D7_07_v3	gene	887816	889378	-	PF3D7_0720600	conserved protein, unknown function	-0.309985	0.0317294
Pf3D7_10_v3	gene	747028	748887	+	PF3D7_1018700	conserved Plasmodium protein, unknown function	-0.309697	0.00869785
Pf3D7_14_v3	gene	2475501	2476473	-	PF3D7_1460700	60S ribosomal protein L27	-0.308512	0.0164063
Pf3D7_14_v3	gene	900386	905278	+	PF3D7_1422400	conserved Plasmodium protein, unknown function	-0.308305	0.037926
Pf3D7_14_v3	gene	2825370	2826918	+	PF3D7_1468700	eukaryotic initiation factor 4A	-0.307257	0.00936588
Pf3D7_13_v3	gene	2305436	2307640	-	PF3D7_1358100	Sas10 domain-containing protein, putative	-0.30667	0.0351667
Pf3D7_11_v3	gene	929354	933364	-	PF3D7_1123500	golgi protein 2	-0.305756	0.0146391
Pf3D7_13_v3	gene	795939	798353	-	PF3D7_1319300	tRNA (guanine(26)-N(2))-dimethyltransferase, putative	-0.305433	0.0163822
Pf3D7_10_v3	gene	262150	262997	-	PF3D7_1006200	DNA/RNA-binding protein Alba 3	-0.305236	0.0122875
Pf3D7_06_v3	gene	1199853	1200995	-	PF3D7_0629200	DnaJ protein, putative	-0.305004	0.0205552
Pf3D7_04_v3	gene	1026648	1027399	+	PF3D7_0422400	40S ribosomal protein S19	-0.303674	0.0146391
Pf3D7_06_v3	gene	1119587	1120858	+	PF3D7_0627900	ribonuclease P protein subunit p29, putative	-0.30345	0.0407033
Pf3D7_08_v3	gene	233467	234426	-	PF3D7_0803800	proteasome subunit beta type-4	-0.3034	0.0143147
Pf3D7_08_v3	gene	1167579	1171448	-	PF3D7_0827000	ATP-dependent RNA helicase DBP10, putative	-0.30333	0.0405562
Pf3D7_13_v3	gene	2052108	2053384	+	PF3D7_1351400	60S ribosomal protein L17, putative	-0.303317	0.0126993
Pf3D7_12_v3	gene	301129	302826	-	PF3D7_1206700	eukaryotic translation initiation factor 5, putative	-0.30268	0.00934116
Pf3D7_11_v3	gene	373238	374860	-	PF3D7_1108700	heat shock protein J2	-0.302041	0.0151494
Pf3D7_02_v3	gene	643106	644317	-	PF3D7_0215600	conserved Plasmodium protein, unknown function	-0.299722	0.0315427
Pf3D7_12_v3	gene	1871919	1872911	+	PF3D7_1244700	conserved protein, unknown function	-0.298614	0.0495447
Pf3D7_14_v3	gene	1862775	1865420	-	PF3D7_1445400	protein serine/threonine kinase-1	-0.298155	0.0133562
Pf3D7_06_v3	gene	1078995	1081320	+	PF3D7_0626800	pyruvate kinase	-0.297332	0.00714837
Pf3D7_04_v3	gene	272255	276824	-	PF3D7_0405100	protein transport protein Sec24B, putative	-0.296285	0.0295398
Pf3D7_14_v3	gene	977908	979166	+	PF3D7_1424400	60S ribosomal protein L7-3, putative	-0.295561	0.0126905
Pf3D7_14_v3	gene	293471	294832	+	PF3D7_1408000	plasmepsin II	-0.294836	0.0243818
Pf3D7_10_v3	gene	1344150	1346897	-	PF3D7_1033600	pre-mRNA-splicing factor CEF1, putative	-0.294681	0.0409848
Pf3D7_14_v3	gene	2630558	2632678	-	PF3D7_1464900	ATP-dependent zinc metalloprotease FTSH, putative	-0.294157	0.0347981
Pf3D7_14_v3	gene	1678662	1679486	+	PF3D7_1441200	60S ribosomal protein L1, putative	-0.293193	0.0141875
Pf3D7_12_v3	gene	1825959	1826884	+	PF3D7_1243600	translation initiation factor SUI1, putative	-0.292553	0.0201145
Pf3D7_09_v3	gene	1028661	1030010	-	PF3D7_0925700	histone deacetylase 1	-0.29233	0.0265294
Pf3D7_12_v3	gene	61556	64336	-	PF3D7_1200700	acyl-CoA synthetase	-0.292136	0.0104249
Pf3D7_12_v3	gene	1589169	1592072	+	PF3D7_1238300	pre-mRNA-splicing factor CWC22, putative	-0.291506	0.0479599
Pf3D7_01_v3	gene	380697	382424	+	PF3D7_0109800	phenylalanine--tRNA ligase alpha subunit	-0.290999	0.0381946
Pf3D7_08_v3	gene	119032	122067	-	PF3D7_0801800	mannose-6-phosphate isomerase, putative	-0.290888	0.0172695
Pf3D7_10_v3	gene	199452	202844	-	PF3D7_1004300	E3 ubiquitin-protein ligase, putative	-0.290462	0.0324329
Pf3D7_02_v3	gene	568529	573315	-	PF3D7_0214100	protein transport protein SEC31	-0.289324	0.0129471
Pf3D7_13_v3	gene	971847	973036	-	PF3D7_1323400	60S ribosomal protein L23	-0.289169	0.0190079
Pf3D7_13_v3	gene	2206592	2210458	-	PF3D7_1355700	NLI interacting factor-like phosphatase, putative	-0.28831	0.0452752
Pf3D7_10_v3	gene	618440	619993	+	PF3D7_1015300	methionine aminopeptidase 1b, putative	-0.287949	0.0232021
Pf3D7_10_v3	gene	1153271	1154431	-	PF3D7_1027800	60S ribosomal protein L3	-0.287622	0.0131396
Pf3D7_10_v3	gene	449154	450323	+	PF3D7_1011700	DNA repair protein RAD23, putative	-0.287384	0.0163903
Pf3D7_14_v3	gene	2234143	2236476	+	PF3D7_1454400	aminopeptidase P	-0.286788	0.012871
Pf3D7_11_v3	gene	1821032	1822969	-	PF3D7_1146000	ribosome assembly protein 4, putative	-0.286576	0.0290387
Pf3D7_14_v3	gene	2559098	2560347	+	PF3D7_1462800	glyceraldehyde-3-phosphate dehydrogenase	-0.286497	0.0150201
Pf3D7_11_v3	gene	1384378	1385115	-	PF3D7_1135400	conserved Plasmodium protein, unknown function	-0.285882	0.0463302
Pf3D7_14_v3	gene	53411	53734	-	PF3D7_1401400	early transcribed membrane protein 14.1	-0.285818	0.0147073
Pf3D7_02_v3	gene	77251	78808	-	PF3D7_0201600	PHISTb domain-containing RESA-like protein 1	-0.28578	0.0122635
Pf3D7_07_v3	gene	381592	384614	+	PF3D7_0708400	heat shock protein 90	-0.285283	0.0131682
Pf3D7_07_v3	gene	707699	710908	-	PF3D7_0716100	protein SDA1, putative	-0.28457	0.0333181
Pf3D7_03_v3	gene	312693	313342	-	PF3D7_0307100	40S ribosomal protein S12, putative	-0.283929	0.0267501
Pf3D7_12_v3	gene	2128400	2128786	-	PF3D7_1252300	conserved Plasmodium protein, unknown function	-0.283808	0.0250687
Pf3D7_12_v3	gene	529005	532799	-	PF3D7_1211900	non-SERCA-type Ca2+ -transporting P-ATPase	-0.283804	0.0146825
Pf3D7_12_v3	gene	1803653	1804483	+	PF3D7_1242700	40S ribosomal protein S17, putative	-0.281304	0.0193793
Pf3D7_13_v3	gene	489927	491609	-	PF3D7_1311500	26S protease regulatory subunit 7, putative	-0.280435	0.0204774
Pf3D7_12_v3	gene	162429	162722	-	PF3D7_1202900	high mobility group protein B1	-0.280096	0.0288002
Pf3D7_11_v3	gene	981945	983086	+	PF3D7_1124900	60S ribosomal protein L35, putative	-0.280018	0.0190079
Pf3D7_10_v3	gene	845086	846192	-	PF3D7_1020900	ADP-ribosylation factor	-0.278382	0.0415209
Pf3D7_12_v3	gene	1522463	1524632	+	PF3D7_1236400	conserved Plasmodium protein, unknown function	-0.278174	0.0499676
Pf3D7_05_v3	gene	798036	798775	-	PF3D7_0519400	40S ribosomal protein S24	-0.277272	0.02606
Pf3D7_12_v3	gene	205491	205976	-	PF3D7_1204300	eukaryotic translation initiation factor 5A	-0.277148	0.0234033
Pf3D7_13_v3	gene	829534	833310	+	PF3D7_1320000	golgi protein 1	-0.276995	0.0257558
Pf3D7_06_v3	gene	903740	906322	-	PF3D7_0622200	radical SAM protein, putative	-0.276848	0.0209343
Pf3D7_12_v3	gene	1035261	1038155	-	PF3D7_1225600	conserved Plasmodium protein, unknown function	-0.27613	0.0346386
Pf3D7_11_v3	gene	1125952	1127310	+	PF3D7_1129100	parasitophorous vacuolar protein 1	-0.276042	0.0192549
Pf3D7_14_v3	gene	3067562	3068692	+	PF3D7_1474800	proteasome subunit alpha type-1, putative	-0.27602	0.0368507
Pf3D7_13_v3	gene	2713463	2715436	-	PF3D7_1368200	ABC transporter E family member 1, putative	-0.275783	0.0262479
Pf3D7_05_v3	gene	1013453	1014550	-	PF3D7_0524400	ribosome-interacting GTPase 1, putative	-0.275225	0.0306277
Pf3D7_05_v3	gene	957890	962149	+	PF3D7_0523000	multidrug resistance protein 1	-0.272957	0.0274469
Pf3D7_07_v3	gene	764794	766413	-	PF3D7_0717700	serine--tRNA ligase, putative	-0.272529	0.0213121
Pf3D7_08_v3	gene	973586	974267	+	PF3D7_0821700	60S ribosomal protein L22, putative	-0.27215	0.0365418
Pf3D7_14_v3	gene	1092936	1093781	+	PF3D7_1427900	leucine-rich repeat protein	-0.271204	0.0403911
Pf3D7_12_v3	gene	526109	527780	+	PF3D7_1211800	polyubiquitin	-0.270933	0.0415209
Pf3D7_14_v3	gene	1012696	1014265	-	PF3D7_1425900	conserved Plasmodium protein, unknown function	-0.270673	0.0342661
Pf3D7_10_v3	gene	729809	732856	-	PF3D7_1018300	peptidase, putative	-0.270598	0.0281029
Pf3D7_08_v3	gene	345427	347454	-	PF3D7_0806500	DnaJ protein, putative	-0.270182	0.0336743
Pf3D7_14_v3	gene	1105200	1106514	-	PF3D7_1428300	proliferation-associated protein 2g4, putative	-0.269935	0.0275893
Pf3D7_11_v3	gene	1248310	1250232	-	PF3D7_1132200	T-complex protein 1 subunit alpha	-0.269394	0.0246437
Pf3D7_14_v3	gene	1036137	1039583	-	PF3D7_1426700	phosphoenolpyruvate carboxylase	-0.269228	0.027997
Pf3D7_14_v3	gene	1533329	1534947	+	PF3D7_1437900	HSP40, subfamily A	-0.267106	0.020796
Pf3D7_10_v3	gene	1122962	1124037	+	PF3D7_1026800	40S ribosomal protein S2	-0.26688	0.0209343
Pf3D7_14_v3	gene	2441345	2443896	+	PF3D7_1459600	conserved Plasmodium protein, unknown function	-0.26653	0.0379989
Pf3D7_07_v3	gene	954784	956343	+	PF3D7_0722400	Obg-like ATPase 1, putative	-0.266377	0.0262479
Pf3D7_11_v3	gene	131703	131987	-	PF3D7_1102800	early transcribed membrane protein 11.2	-0.265832	0.0291493
Pf3D7_05_v3	gene	68930	70113	+	PF3D7_0501300	skeleton-binding protein 1	-0.264716	0.0322054
Pf3D7_12_v3	gene	2059108	2063227	+	PF3D7_1250200	CSC1-like protein, putative	-0.26391	0.0291003
Pf3D7_09_v3	gene	185821	186383	+	PF3D7_0903900	60S ribosomal protein L32	-0.262994	0.0430077
Pf3D7_13_v3	gene	2675590	2677966	+	PF3D7_1366900	conserved protein, unknown function	-0.261867	0.0397897
Pf3D7_13_v3	gene	1324012	1324802	+	PF3D7_1331800	60S ribosomal protein L23, putative	-0.261474	0.0418308
Pf3D7_13_v3	gene	418820	420121	+	PF3D7_1309100	60S ribosomal protein L24, putative	-0.260577	0.0254823
Pf3D7_09_v3	gene	769452	772105	+	PF3D7_0918700	conserved Plasmodium protein, unknown function	-0.257215	0.0494184
Pf3D7_11_v3	gene	925728	927524	+	PF3D7_1123400	translation elongation factor EF-1, subunit alpha, putative	-0.256826	0.0254808
Pf3D7_05_v3	gene	712762	713772	-	PF3D7_0516900	60S ribosomal protein L2	-0.25678	0.0375414
Pf3D7_07_v3	gene	922285	924984	+	PF3D7_0721300	ATP-dependent RNA helicase DBP7, putative	-0.256262	0.0453639
Pf3D7_09_v3	gene	903362	904570	+	PF3D7_0922200	S-adenosylmethionine synthetase	-0.255019	0.0375709
Pf3D7_08_v3	gene	237853	241048	+	PF3D7_0804000	cactin homolog, putative	-0.253802	0.0353516
Pf3D7_01_v3	gene	265208	269173	-	PF3D7_0106300	calcium-transporting ATPase	-0.252987	0.0333181
Pf3D7_14_v3	gene	1885443	1888323	+	PF3D7_1445900	ATP-dependent RNA helicase DDX5, putative	-0.252887	0.0294827
Pf3D7_13_v3	gene	1545070	1545735	-	PF3D7_1338200	60S ribosomal protein L6, putative	-0.252297	0.0391352
Pf3D7_14_v3	gene	2209792	2212524	-	PF3D7_1453800	glucose-6-phosphate dehydrogenase-6-phosphogluconolactonase	-0.251383	0.0441281
Pf3D7_05_v3	gene	724681	725751	-	PF3D7_0517300	serine/arginine-rich splicing factor 1	-0.250155	0.0297211
Pf3D7_14_v3	gene	1933985	1935775	+	PF3D7_1447200	conserved protein, unknown function	-0.249882	0.0441281
Pf3D7_07_v3	gene	861583	862487	+	PF3D7_0719700	40S ribosomal protein S10, putative	-0.249848	0.0415209
Pf3D7_11_v3	gene	365093	366100	+	PF3D7_1108400	casein kinase 2, alpha subunit	-0.24711	0.043931
Pf3D7_09_v3	gene	729674	732136	-	PF3D7_0917600	pre-mRNA-splicing factor ATP-dependent RNA helicase PRP43, putative	-0.245319	0.0397897
Pf3D7_07_v3	gene	712469	714967	+	PF3D7_0716200	PDCD2 domain-containing protein, putative	-0.243577	0.0381946
Pf3D7_10_v3	gene	637138	639011	+	PF3D7_1015900	enolase	-0.243103	0.0430188
Pf3D7_14_v3	gene	41289	43093	-	PF3D7_1401100	DnaJ protein, putative	-0.24256	0.0374484
Pf3D7_06_v3	gene	453671	455689	+	PF3D7_0610800	transketolase	-0.242249	0.0481886
Pf3D7_13_v3	gene	1849528	1850517	+	PF3D7_1346300	DNA/RNA-binding protein Alba 2	-0.241065	0.0448082
Pf3D7_13_v3	gene	1548692	1550396	+	PF3D7_1338300	elongation factor 1-gamma, putative	-0.240666	0.0481886
Pf3D7_11_v3	gene	352556	354262	+	PF3D7_1108000	IWS1-like protein, putative	-0.239159	0.0481886
Pf3D7_08_v3	gene	363260	366421	-	PF3D7_0806800	V-type proton ATPase subunit a, putative	-0.237232	0.043931
Pf3D7_09_v3	gene	1263347	1264830	+	PF3D7_0931400	PUB domain-containing protein, putative	0.260908	0.0425024
Pf3D7_08_v3	gene	534469	536619	-	PF3D7_0810500	protein phosphatase PPM7, putative	0.269477	0.0308786
Pf3D7_06_v3	gene	1101734	1102852	-	PF3D7_0627500	protein DJ-1	0.270229	0.0275867
Pf3D7_13_v3	gene	121636	122289	-	PF3D7_1302100	gamete antigen 27/25	0.27348	0.0273782
Pf3D7_10_v3	gene	675293	676417	-	PF3D7_1016800	Plasmodium exported protein (PHISTc), unknown function	0.279827	0.0299128
Pf3D7_12_v3	gene	1583909	1584595	-	PF3D7_1238100	calcyclin binding protein, putative	0.283548	0.0279642
Pf3D7_14_v3	gene	142242	143138	-	PF3D7_1403900	serine/threonine protein phosphatase CPPED1, putative	0.284068	0.043106
Pf3D7_11_v3	gene	1293856	1295724	+	PF3D7_1133400	apical membrane antigen 1	0.285058	0.0207841
Pf3D7_04_v3	gene	474542	475558	+	PF3D7_0410400	exosome complex component RRP4	0.288589	0.0352221
Pf3D7_03_v3	gene	584226	585168	+	PF3D7_0314500	conserved Plasmodium protein, unknown function	0.293317	0.0469823
Pf3D7_13_v3	gene	1143157	1143915	+	PF3D7_1327200	ribonuclease P protein subunit RPR2, putative	0.296724	0.0494184
Pf3D7_13_v3	gene	1272213	1273859	+	PF3D7_1330000	PITH domain-containing protein, putative	0.296938	0.046982
Pf3D7_10_v3	gene	103118	104683	-	PF3D7_1002000	Plasmodium exported protein (hyp2), unknown function	0.304563	0.0135411
Pf3D7_11_v3	gene	849335	852570	+	PF3D7_1122400	conserved Plasmodium protein, unknown function	0.310692	0.0120547
Pf3D7_12_v3	gene	107338	108202	-	PF3D7_1201900	conserved protein, unknown function	0.312384	0.0322985
Pf3D7_10_v3	gene	1195677	1197344	+	PF3D7_1029200	WD repeat-containing protein, putative	0.313908	0.037926
Pf3D7_11_v3	gene	539903	541387	+	PF3D7_1114100	rhomboid protease ROM1	0.315193	0.0211689
Pf3D7_09_v3	gene	1495579	1503336	-	PF3D7_0937800	erythrocyte membrane protein 1, PfEMP1	0.32018	0.0295989
Pf3D7_06_v3	gene	445761	446363	-	PF3D7_0610500	peptidyl-tRNA hydrolase PTRHD1, putative	0.321891	0.0416047
Pf3D7_12_v3	gene	2150554	2151915	+	PF3D7_1252600	esterase, putative	0.323269	0.0133562
Pf3D7_03_v3	gene	548718	551453	+	PF3D7_0313500	Ras-like G protein	0.328821	0.0243818
Pf3D7_09_v3	gene	612976	615492	-	PF3D7_0914300	met-10+ like protein, putative	0.330779	0.0153574
Pf3D7_07_v3	gene	944023	945234	+	PF3D7_0722100	protein pelota homolog, putative	0.333033	0.00931024
Pf3D7_09_v3	gene	593107	593556	+	PF3D7_0913800	conserved Plasmodium protein, unknown function	0.333445	0.0435939
Pf3D7_01_v3	gene	182822	184222	-	PF3D7_0104200	StAR-related lipid transfer protein	0.33601	0.049143
Pf3D7_11_v3	gene	1008409	1010853	-	PF3D7_1125800	kelch domain-containing protein, putative	0.336898	0.0142314
Pf3D7_07_v3	gene	482701	483831	-	PF3D7_0710800	protein transport protein USE1, putative	0.337047	0.0309108
Pf3D7_13_v3	gene	730859	732293	-	PF3D7_1317300	conserved Plasmodium protein, unknown function	0.337443	0.00514122
Pf3D7_13_v3	gene	2608698	2609744	+	PF3D7_1365000	conserved Plasmodium protein, unknown function	0.339394	0.0130313
Pf3D7_14_v3	gene	2604381	2605411	-	PF3D7_1464400	zinc finger protein, putative	0.339449	0.0131682
Pf3D7_07_v3	gene	460057	461436	+	PF3D7_0710100	conserved protein, unknown function	0.339734	0.0339115
Pf3D7_10_v3	gene	863907	866742	+	PF3D7_1021400	endomembrane protein 70, putative	0.340707	0.0101093
Pf3D7_10_v3	gene	1427127	1428344	+	PF3D7_1036000	merozoite surface protein 11	0.340888	0.0176613
Pf3D7_07_v3	gene	435089	436195	-	PF3D7_0709700	prodrug activation and resistance esterase	0.344683	0.0187075
Pf3D7_12_v3	gene	113787	115923	+	PF3D7_1202100	SRAP domain-containing protein, putative	0.345075	0.013994
Pf3D7_12_v3	gene	1538138	1540408	+	PF3D7_1237000	SUMO-activating enzyme subunit 2	0.345594	0.0279642
Pf3D7_06_v3	gene	778692	779636	+	PF3D7_0618700	trafficking protein particle complex subunit 6A, putative	0.346695	0.0490658
Pf3D7_13_v3	gene	1413102	1413947	-	PF3D7_1334800	MSP7-like protein	0.347863	0.0417871
Pf3D7_13_v3	gene	1534507	1535166	+	PF3D7_1337900	conserved Plasmodium protein, unknown function	0.350339	0.014538
Pf3D7_11_v3	gene	683860	684616	-	PF3D7_1118000	conserved Plasmodium protein, unknown function	0.351553	0.0346386
Pf3D7_12_v3	gene	1931970	1932584	+	PF3D7_1246400	myosin A tail domain interacting protein	0.351556	0.0106911
Pf3D7_10_v3	gene	1642401	1649948	-	PF3D7_1041300	erythrocyte membrane protein 1, PfEMP1	0.353748	0.0209139
Pf3D7_13_v3	gene	733245	733862	+	PF3D7_1317400	zinc finger protein, putative	0.354543	0.0179994
Pf3D7_13_v3	gene	1276089	1278373	-	PF3D7_1330300	DnaJ protein, putative	0.358569	0.0370641
Pf3D7_02_v3	gene	437755	439002	-	PF3D7_0210800	conserved Plasmodium protein, unknown function	0.359624	0.0254808
Pf3D7_01_v3	gene	388372	389076	+	PF3D7_0110000	conserved Plasmodium protein, unknown function	0.362116	0.0455926
Pf3D7_09_v3	gene	1400800	1402052	+	PF3D7_0935500	Plasmodium exported protein, unknown function	0.363266	0.00503054
Pf3D7_11_v3	gene	1271204	1271980	+	PF3D7_1132800	aquaglyceroporin	0.364325	0.0178939
Pf3D7_12_v3	gene	849840	850652	+	PF3D7_1221200	conserved Plasmodium protein, unknown function	0.364821	0.0236359
Pf3D7_13_v3	gene	73099	74413	-	PF3D7_1301200	GBPH2 protein	0.367282	0.000945115
Pf3D7_12_v3	gene	213211	214191	+	PF3D7_1204600	cytidine deaminase, putative	0.3713	0.0118194
Pf3D7_13_v3	gene	2465491	2467982	-	PF3D7_1361500	PH domain-containing protein, putative	0.371364	0.0165405
Pf3D7_12_v3	gene	1933761	1935467	-	PF3D7_1246500	methyltransferase, putative	0.372745	0.0290161
Pf3D7_08_v3	gene	708228	708824	+	PF3D7_0814900	superoxide dismutase [Fe]	0.373621	0.00221158
Pf3D7_13_v3	gene	738480	738953	-	PF3D7_1317700	conserved Plasmodium protein, unknown function	0.374025	0.0456312
Pf3D7_01_v3	gene	420293	420853	-	PF3D7_0110900	adenylate kinase-like protein 1	0.374364	0.0399724
Pf3D7_07_v3	gene	1378618	1380769	+	PF3D7_0731800	alpha/beta hydrolase, putative	0.375622	0.00432236
Pf3D7_12_v3	gene	1952568	1954624	+	PF3D7_1247300	GPI mannosyltransferase 2, putative	0.376473	0.0164063
Pf3D7_13_v3	gene	1379109	1379621	-	PF3D7_1333700	histone H3-like centromeric protein CSE4	0.379431	0.0262619
Pf3D7_10_v3	gene	296906	297565	+	PF3D7_1007400	conserved protein, unknown function	0.379531	0.0369166
Pf3D7_12_v3	gene	160716	161255	+	PF3D7_1202800	DNA/RNA-binding protein, putative	0.383091	0.0251446
Pf3D7_14_v3	gene	84735	85301	+	PF3D7_1402200	cytochrome c oxidase subunit ApiCOX19, putative	0.383356	0.0415209
Pf3D7_10_v3	gene	1113495	1118573	-	PF3D7_1026600	conserved Plasmodium protein, unknown function	0.383646	0.0229228
Pf3D7_11_v3	gene	1941348	1942588	+	PF3D7_1148800	Plasmodium exported protein (hyp11), unknown function	0.3854	0.00187264
Pf3D7_09_v3	gene	582340	583968	-	PF3D7_0913500	protease, putative	0.386414	0.041723
Pf3D7_03_v3	gene	104325	105281	+	PF3D7_0301800	Plasmodium exported protein, unknown function	0.388422	0.00260974
Pf3D7_14_v3	gene	1704594	1704797	+	PF3D7_1441900	RNA polymerase II transcription factor B subunit 5, putative	0.390923	0.045124
Pf3D7_05_v3	gene	901414	902173	+	PF3D7_0522200	transcription initiation factor TFIID subunit 10, putative	0.392376	0.0272518
Pf3D7_06_v3	gene	593172	595904	-	PF3D7_0614200	cytosolic Fe-S cluster assembly factor NAR1, putative	0.393129	0.0142603
Pf3D7_13_v3	gene	1042855	1043088	-	PF3D7_1325000	U6 snRNA-associated Sm-like protein LSm6, putative	0.393793	0.0028249
Pf3D7_13_v3	gene	2411357	2412298	+	PF3D7_1360400	conserved Plasmodium protein, unknown function	0.397253	0.0440486
Pf3D7_13_v3	gene	553752	554251	-	PF3D7_1313000	ubiquitin-like protein nedd8 homologue, putative	0.398892	0.0485242
Pf3D7_13_v3	gene	2725669	2725947	-	PF3D7_1368600	mitochondrial import inner membrane translocase subunit TIM9, putative	0.399217	0.00562685
Pf3D7_14_v3	gene	1181664	1182982	-	PF3D7_1430000	conserved protein, unknown function	0.399336	0.0336743
Pf3D7_13_v3	gene	1528502	1530208	-	PF3D7_1337800	calcium-dependent protein kinase 5	0.399737	0.0448082
Pf3D7_11_v3	gene	1298474	1300600	-	PF3D7_1133600	conserved Plasmodium protein, unknown function	0.403464	0.0447762
Pf3D7_08_v3	gene	416344	418065	-	PF3D7_0808200	plasmepsin X	0.404831	0.0024847
Pf3D7_10_v3	gene	694840	696709	-	PF3D7_1017300	golgi re-assembly stacking protein 1, golgi re-assembly stacking protein 2	0.405267	0.0179994
Pf3D7_13_v3	gene	232493	234447	-	PF3D7_1304400	PUB domain-containing protein, putative	0.405435	0.00348
Pf3D7_14_v3	gene	2757665	2764150	-	PF3D7_1467600	conserved Plasmodium protein, unknown function	0.408647	0.0336743
Pf3D7_01_v3	gene	386708	387940	+	PF3D7_0109950	conserved protein, unknown function	0.409657	0.0475262
Pf3D7_14_v3	gene	2694813	2704049	-	PF3D7_1466200	early gametocyte enriched phosphoprotein EGXP	0.410766	0.0322745
Pf3D7_12_v3	gene	184914	185768	+	PF3D7_1203600	cytochrome c1 heme lyase, putative	0.410814	0.0368507
Pf3D7_01_v3	gene	389261	392065	-	PF3D7_0110100	selenocysteine-specific elongation factor, putative	0.41168	0.00221897
Pf3D7_04_v3	gene	403626	405366	-	PF3D7_0408300	zinc finger Ran-binding domain-containing protein 2, putative	0.412854	0.000558144
Pf3D7_08_v3	gene	83128	83904	+	PF3D7_0800900	Plasmodium exported protein (hyp7), unknown function, pseudogene	0.414054	0.0212019
Pf3D7_12_v3	gene	588128	588982	-	PF3D7_1213700	DNA-directed RNA polymerases I, II, and III subunit RPABC3, putative	0.414144	0.00195162
Pf3D7_08_v3	gene	932321	935626	+	PF3D7_0820700	2-oxoglutarate dehydrogenase E1 component	0.414261	0.00198174
Pf3D7_07_v3	gene	88685	90886	+	PF3D7_0702100	Plasmodium exported protein (PHISTb), unknown function, pseudogene	0.415029	0.00300934
Pf3D7_12_v3	gene	2136053	2144874	+	PF3D7_1252400	reticulocyte binding protein homologue 3, pseudogene	0.416442	0.034951
Pf3D7_07_v3	gene	717281	718968	+	PF3D7_0716300	conserved protein, unknown function	0.417369	0.00406483
Pf3D7_13_v3	gene	2364426	2365235	+	PF3D7_1359500	conserved Plasmodium protein, unknown function	0.419315	0.049143
Pf3D7_13_v3	gene	526863	527060	-	PF3D7_1312500	conserved Plasmodium protein, unknown function	0.419583	0.0234055
Pf3D7_05_v3	gene	896018	896940	+	PF3D7_0522000	conserved Plasmodium protein, unknown function	0.420963	0.00542965
Pf3D7_10_v3	gene	1376827	1377759	-	PF3D7_1034600	translation initiation factor IF-3, putative	0.421345	0.0299191
Pf3D7_09_v3	gene	367865	368789	-	PF3D7_0907900	peptide deformylase	0.422412	0.0356119
Pf3D7_11_v3	gene	600176	602215	+	PF3D7_1115900	palmitoyltransferase DHHC9	0.427389	0.0263977
Pf3D7_04_v3	gene	1045381	1046696	+	PF3D7_0422900	methyltransferase, putative	0.429462	0.037926
Pf3D7_07_v3	gene	673451	674419	+	PF3D7_0715000	4-nitrophenylphosphatase	0.429682	0.000866338
Pf3D7_13_v3	gene	735538	738068	+	PF3D7_1317600	conserved Plasmodium protein, unknown function	0.429782	0.0371671
Pf3D7_06_v3	gene	343212	347507	+	PF3D7_0608300	heptatricopeptide repeat-containing protein, putative	0.430292	0.0494213
Pf3D7_04_v3	gene	180430	181551	-	PF3D7_0403300	conserved Plasmodium protein, unknown function	0.431359	0.0415209
Pf3D7_11_v3	gene	1616416	1621890	-	PF3D7_1140600	conserved Plasmodium protein, unknown function	0.431769	0.0429732
Pf3D7_08_v3	gene	1086048	1091248	+	PF3D7_0825000	conserved Plasmodium protein, unknown function	0.431833	0.0176084
Pf3D7_01_v3	gene	512086	517855	+	PF3D7_0113600	surface-associated interspersed protein 1.2 (SURFIN 1.2), pseudogene	0.433659	0.0409626
Pf3D7_01_v3	gene	374439	375087	-	PF3D7_0109400	tubulin-specific chaperone a, putative	0.434934	0.0236359
Pf3D7_11_v3	gene	519189	520220	+	PF3D7_1113300	UDP-galactose transporter, putative	0.435977	0.0255555
Pf3D7_12_v3	gene	2016325	2016756	-	PF3D7_1249400	conserved Plasmodium protein, unknown function	0.436522	0.0416769
Pf3D7_13_v3	gene	1243172	1246344	+	PF3D7_1329400	AMP deaminase, putative	0.439196	0.000441836
Pf3D7_06_v3	gene	1170813	1173696	-	PF3D7_0628300	choline/ethanolaminephosphotransferase, putative	0.439858	0.000447203
Pf3D7_09_v3	gene	477777	481358	-	PF3D7_0910400	selenide water dikinase, putative	0.440064	0.0193852
Pf3D7_08_v3	gene	303370	304596	-	PF3D7_0805400	N-acetyltransferase, GNAT family, putative	0.440177	0.0083458
Pf3D7_11_v3	gene	263604	266570	-	PF3D7_1106300	exonuclease, putative	0.440405	0.0274469
Pf3D7_13_v3	gene	1997023	1998282	+	PF3D7_1349600	conserved Plasmodium protein, unknown function	0.441775	0.0202965
Pf3D7_13_v3	gene	611332	618888	+	PF3D7_1314200	telomerase reverse transcriptase	0.443657	0.0441281
Pf3D7_14_v3	gene	3202931	3204017	+	PF3D7_1477700	Plasmodium exported protein (PHISTa), unknown function	0.444015	0.0255555
Pf3D7_05_v3	gene	574941	578505	-	PF3D7_0513600	deoxyribodipyrimidine photo-lyase, putative	0.446908	0.008025
Pf3D7_12_v3	gene	981301	984475	+	PF3D7_1224200	BRO1 domain-containing protein, putative	0.447864	0.0381946
Pf3D7_03_v3	gene	499602	502353	+	PF3D7_0311600	dolichyl-diphosphooligosaccharide--protein glycosyltransferase subunit OST1, putative	0.448081	0.0400189
Pf3D7_13_v3	gene	2228520	2229291	-	PF3D7_1356200	mitochondrial import inner membrane translocase subunit TIM23, putative	0.450694	0.0014755
Pf3D7_08_v3	gene	651417	652804	-	PF3D7_0813200	CS domain protein, putative	0.452348	0.00229046
Pf3D7_05_v3	gene	388696	389191	-	PF3D7_0509300	conserved Plasmodium protein, unknown function	0.452947	0.00577839
Pf3D7_10_v3	gene	225456	227705	-	PF3D7_1005000	methionine--tRNA ligase, putative	0.454174	0.0133478
Pf3D7_14_v3	gene	871000	874761	+	PF3D7_1421100	conserved Plasmodium protein, unknown function	0.454245	0.0055046
Pf3D7_12_v3	gene	1228063	1233005	-	PF3D7_1229900	conserved Plasmodium protein, unknown function	0.454935	0.0261903
Pf3D7_12_v3	gene	1558909	1560623	+	PF3D7_1237400	hydrolase, putative	0.458675	0.00220192
Pf3D7_01_v3	gene	450831	453118	-	PF3D7_0112000	TatD-like deoxyribonuclease	0.461885	0.00295749
Pf3D7_13_v3	gene	1159366	1159980	+	PF3D7_1327600	nicotinamide/nicotinic acid mononucleotide adenylyltransferase	0.462503	0.0331386
Pf3D7_04_v3	gene	424300	427194	+	PF3D7_0408900	tRNA N6-adenosine threonylcarbamoyltransferase	0.463658	0.0204317
Pf3D7_13_v3	gene	431892	435875	+	PF3D7_1309400	HORMA domain protein, putative	0.464364	0.00228418
Pf3D7_13_v3	gene	1835511	1836799	-	PF3D7_1345900	kinetochore protein SPC25, putative	0.468838	0.0295989
Pf3D7_06_v3	gene	881963	882994	+	PF3D7_0621500	ribonuclease P/MRP protein subunit RPP1, putative	0.469772	0.0168848
Pf3D7_12_v3	gene	455304	456236	-	PF3D7_1210100	syntaxin, Qa-SNARE family	0.472312	0.0266551
Pf3D7_08_v3	gene	165416	166078	+	PF3D7_0802200	1-cys peroxiredoxin	0.473424	0.000367716
Pf3D7_10_v3	gene	1156648	1158980	+	PF3D7_1027900	palmitoyltransferase DHHC10, putative	0.473811	0.0272861
Pf3D7_03_v3	gene	302826	303083	+	PF3D7_0306600	ATP synthase-associated protein, putative	0.474208	0.0279642
Pf3D7_11_v3	gene	24160	31598	+	PF3D7_1100100	erythrocyte membrane protein 1, PfEMP1	0.474674	0.00103854
Pf3D7_09_v3	gene	1025493	1026353	+	PF3D7_0925500	thioredoxin-like protein 2	0.475161	0.0269431
Pf3D7_12_v3	gene	1820881	1822595	-	PF3D7_1243500	vacuolar-sorting protein SNF7, putative	0.484956	0.00709894
Pf3D7_11_v3	gene	964675	965360	-	PF3D7_1124400	U6 snRNA-associated Sm-like protein LSm1, putative	0.484999	0.00439404
Pf3D7_14_v3	gene	172237	174911	+	PF3D7_1405000	conserved Plasmodium protein, unknown function	0.485946	0.00228277
Pf3D7_07_v3	gene	1145648	1147207	+	PF3D7_0726900	mitochondrial import inner membrane translocase subunit TIM50, putative	0.488733	0.00396225
Pf3D7_11_v3	gene	1446489	1448505	+	PF3D7_1136700	conserved Plasmodium protein, unknown function	0.48997	0.0232612
Pf3D7_12_v3	gene	2145266	2146616	-	PF3D7_1252500	Plasmodium exported protein, unknown function	0.491279	0.0211689
Pf3D7_08_v3	gene	21361	28653	+	PF3D7_0800100	erythrocyte membrane protein 1, PfEMP1	0.491525	0.00287978
Pf3D7_10_v3	gene	718454	720136	+	PF3D7_1018000	tRNA pseudouridine synthase, putative	0.491832	0.00385844
Pf3D7_10_v3	gene	478758	480539	-	PF3D7_1012500	phosphoglucomutase, putative	0.491921	5.65869e-05
Pf3D7_05_v3	gene	230695	232392	+	PF3D7_0505200	actin-like protein, putative	0.495779	0.0133419
Pf3D7_08_v3	gene	231398	232756	+	PF3D7_0803700	tubulin gamma chain	0.502928	0.0190079
Pf3D7_06_v3	gene	204640	206207	-	PF3D7_0604700	glyoxalase I-like protein GILP	0.503769	0.0183605
Pf3D7_14_v3	gene	2865024	2866245	-	PF3D7_1469800	conserved Plasmodium protein, unknown function	0.504849	0.00948393
Pf3D7_07_v3	gene	742010	744901	+	PF3D7_0717100	conserved Plasmodium protein, unknown function	0.50696	0.00545698
Pf3D7_12_v3	gene	1058202	1059152	+	PF3D7_1226100	haloacid dehalogenase-like hydrolase, putative	0.51	0.0176613
Pf3D7_12_v3	gene	1325484	1327339	-	PF3D7_1232000	phenylalanine--tRNA ligase	0.511212	0.0126253
Pf3D7_01_v3	gene	286951	288918	+	PF3D7_0106800	ras-related protein Rab-5C	0.513738	0.0123721
Pf3D7_11_v3	gene	714117	716287	-	PF3D7_1118800	actin-related protein 2/3 complex subunit 1, putative	0.514448	0.0164063
Pf3D7_08_v3	gene	1212337	1215630	-	PF3D7_0828100	conserved Plasmodium protein, unknown function	0.51515	0.0143269
Pf3D7_13_v3	gene	2114157	2116211	-	PF3D7_1352900	Plasmodium exported protein, unknown function	0.515297	1.28592e-06
Pf3D7_07_v3	gene	348277	353082	+	PF3D7_0707500	conserved Plasmodium protein, unknown function	0.515416	0.00800518
Pf3D7_14_v3	gene	1525564	1528485	-	PF3D7_1437700	succinyl-CoA ligase, putative	0.519444	0.0155572
Pf3D7_02_v3	gene	290168	292703	-	PF3D7_0207300	serine repeat antigen 8	0.522188	0.0142603
Pf3D7_06_v3	gene	1254907	1256940	-	PF3D7_0630100	conserved Plasmodium protein, unknown function	0.525457	0.00643436
Pf3D7_08_v3	gene	290902	291183	+	PF3D7_0805200	gamete release protein, putative	0.528255	0.00304989
Pf3D7_12_v3	gene	1256690	1258104	+	PF3D7_1230600	sun-family protein, putative	0.528492	0.000658264
Pf3D7_14_v3	gene	1310041	1311834	+	PF3D7_1433300	chromatin assembly factor 1 P55 subunit, putative	0.528936	0.00272834
Pf3D7_14_v3	gene	2179519	2186631	+	PF3D7_1453200	conserved Plasmodium protein, unknown function	0.529411	0.00723807
Pf3D7_11_v3	gene	1255286	1259671	-	PF3D7_1132400	conserved Plasmodium membrane protein, unknown function	0.531138	0.000658264
Pf3D7_13_v3	gene	1621292	1622718	-	PF3D7_1340700	ras-related protein Rab-11B	0.531719	0.00700326
Pf3D7_03_v3	gene	369925	370789	+	PF3D7_0308500	activator of Hsp90 ATPase, putative	0.532392	0.000930496
Pf3D7_05_v3	gene	1224598	1224891	-	PF3D7_0530000	conserved Plasmodium protein, unknown function	0.536835	3.9817e-05
Pf3D7_06_v3	gene	113824	115224	-	PF3D7_0602700	conserved Plasmodium protein, unknown function	0.539003	0.00439404
Pf3D7_12_v3	gene	2018995	2022007	-	PF3D7_1249600	leucine-rich repeat protein	0.540592	0.00683805
Pf3D7_12_v3	gene	1594826	1600526	+	PF3D7_1238500	conserved Plasmodium protein, unknown function	0.543691	0.00247778
Pf3D7_14_v3	gene	955865	958066	+	PF3D7_1423600	calcium-dependent protein kinase, putative	0.543692	0.0013728
Pf3D7_06_v3	gene	1073458	1073895	-	PF3D7_0626600	conserved Plasmodium protein, unknown function	0.544584	0.00797512
Pf3D7_09_v3	gene	310691	311995	+	PF3D7_0906300	Maf-like protein, putative	0.550159	0.000425666
Pf3D7_03_v3	gene	146372	147056	-	PF3D7_0302700	CDGSH iron-sulfur domain-containing protein, putative	0.551867	0.00923869
Pf3D7_13_v3	gene	479353	480840	+	PF3D7_1311100	meiosis-specific nuclear structural protein 1, putative	0.555724	0.00116604
Pf3D7_09_v3	gene	922292	935372	-	PF3D7_0922800	conserved Plasmodium protein, unknown function	0.559055	0.00330607
Pf3D7_13_v3	gene	102842	109471	+	PF3D7_1301800	surface-associated interspersed protein 13.1 (SURFIN 13.1), pseudogene	0.562263	0.000559488
Pf3D7_09_v3	gene	789514	790478	-	PF3D7_0919200	PPPDE peptidase, putative	0.562719	0.00207619
Pf3D7_09_v3	gene	1143184	1144479	+	PF3D7_0928300	conserved Plasmodium protein, unknown function	0.562826	0.00104459
Pf3D7_05_v3	gene	517259	517885	-	PF3D7_0511600	apical rhoptry neck protein	0.564862	0.00545652
Pf3D7_12_v3	gene	388545	389147	+	PF3D7_1208300	acyl carrier protein, mitochondrial, putative	0.570613	0.00692543
Pf3D7_14_v3	gene	2771101	2776308	+	PF3D7_1467900	rab GTPase activator, putative	0.570614	0.00106503
Pf3D7_12_v3	gene	1910963	1911898	+	PF3D7_1245900	ankyrin-repeat protein, putative	0.571956	0.0014755
Pf3D7_12_v3	gene	452595	453828	+	PF3D7_1210000	50S ribosomal protein L1, apicoplast, putative	0.575723	0.00598402
Pf3D7_02_v3	gene	575155	576054	-	PF3D7_0214200	ribosomal protein L13, mitochondrial	0.580222	0.00229172
Pf3D7_13_v3	gene	1495259	1497240	+	PF3D7_1337100	protein kinase 6	0.586944	0.0027534
Pf3D7_05_v3	gene	607105	608451	-	PF3D7_0514600	ribose-5-phosphate isomerase, putative	0.587872	1.12382e-06
Pf3D7_09_v3	gene	620788	626149	-	PF3D7_0914500	conserved Plasmodium protein, unknown function	0.593376	0.000763625
Pf3D7_08_v3	gene	208451	210291	+	PF3D7_0803300	mitogen-activated protein kinase organizer 1, putative	0.594312	0.00463646
Pf3D7_03_v3	gene	900857	903369	+	PF3D7_0321600	ATP-dependent RNA helicase DDX42, putative	0.595134	0.000236418
Pf3D7_14_v3	gene	2607292	2617621	+	PF3D7_1464500	conserved Plasmodium membrane protein, unknown function	0.603182	0.000512078
Pf3D7_09_v3	gene	822665	824593	+	PF3D7_0920000	long chain fatty acid elongation enzyme, putative	0.604901	0.00311832
Pf3D7_06_v3	gene	449291	451461	+	PF3D7_0610600	calcium-dependent protein kinase 2	0.60566	0.000768729
Pf3D7_04_v3	gene	329216	329689	+	PF3D7_0406200	sexual stage-specific protein precursor	0.605922	2.28581e-08
Pf3D7_09_v3	gene	993245	997675	-	PF3D7_0924500	conserved Plasmodium membrane protein, unknown function	0.611439	0.00251113
Pf3D7_11_v3	gene	1798776	1799670	-	PF3D7_1145300	cysteine-rich PDZ-binding protein, putative	0.614028	0.000308361
Pf3D7_11_v3	gene	367316	368823	+	PF3D7_1108500	succinyl-CoA synthetase alpha subunit, putative	0.615889	0.00015161
Pf3D7_01_v3	gene	29510	37126	+	PF3D7_0100100	erythrocyte membrane protein 1, PfEMP1	0.616254	7.76463e-06
Pf3D7_01_v3	gene	500959	502868	-	PF3D7_0113200	Plasmodium exported protein, unknown function	0.620936	6.5589e-06
Pf3D7_12_v3	gene	1529821	1531347	-	PF3D7_1236700	S-adenosyl-methyltransferase, putative	0.622557	0.000935935
Pf3D7_01_v3	gene	38982	40207	-	PF3D7_0100200	rifin	0.628019	0.000558144
Pf3D7_08_v3	gene	579483	582221	+	PF3D7_0811500	histone-arginine methyltransferase CARM1, putative	0.630978	0.000118997
Pf3D7_05_v3	gene	481423	482568	+	PF3D7_0511400	conserved Plasmodium protein, unknown function	0.632624	0.00214867
Pf3D7_04_v3	gene	1169980	1171184	+	PF3D7_0425900	rifin	0.632643	0.00221924
Pf3D7_08_v3	gene	128849	142837	+	PF3D7_0801900	lysine-specific histone demethylase, putative	0.633925	7.79485e-05
Pf3D7_11_v3	gene	1141486	1143910	+	PF3D7_1129500	A/G-specific adenine glycosylase, putative	0.634154	0.00073887
Pf3D7_05_v3	gene	774075	780438	-	PF3D7_0518700	mRNA-binding protein PUF1	0.634928	0.000196976
Pf3D7_01_v3	gene	344400	346540	-	PF3D7_0108400	mitochondrial carrier protein, putative	0.635169	1.25886e-05
Pf3D7_06_v3	gene	1056052	1058529	+	PF3D7_0626100	oxidoreductase, short-chain dehydrogenase family, putative	0.63719	0.000385966
Pf3D7_09_v3	gene	119261	120749	-	PF3D7_0902700	Plasmodium exported protein (PHISTb), unknown function, pseudogene	0.639921	0.00200997
Pf3D7_04_v3	gene	1099811	1107111	+	PF3D7_0424400	surface-associated interspersed protein 4.2 (SURFIN 4.2)	0.644359	0.00124261
Pf3D7_13_v3	gene	2202611	2204481	-	PF3D7_1355600	PhIL1 interacting protein PIP1	0.649566	0.00153945
Pf3D7_14_v3	gene	150000	150608	+	PF3D7_1404300	secreted ookinete adhesive protein, putative	0.651703	0.00132986
Pf3D7_07_v3	gene	1333175	1334938	-	PF3D7_0731000	unspecified product	0.667348	0.00124261
Pf3D7_12_v3	gene	1003201	1007586	-	PF3D7_1224700	conserved Plasmodium protein, unknown function	0.672059	4.19964e-05
Pf3D7_14_v3	gene	2998594	3002355	-	PF3D7_1473700	nucleoporin NUP116/NSP116, putative	0.678566	1.5209e-05
Pf3D7_09_v3	gene	86384	88075	-	PF3D7_0901900	probable protein, unknown function	0.679463	0.000877069
Pf3D7_12_v3	gene	345922	347239	+	PF3D7_1207400	conserved Plasmodium protein, unknown function	0.688909	0.00070031
Pf3D7_13_v3	gene	2027073	2028638	-	PF3D7_1350900	AP2 domain transcription factor AP2-O4, putative	0.692895	4.21924e-07
Pf3D7_12_v3	gene	211517	212356	-	PF3D7_1204500	conserved protein, unknown function	0.697955	2.01697e-05
Pf3D7_13_v3	gene	951155	952479	+	PF3D7_1322400	conserved Plasmodium protein, unknown function	0.704647	0.000593135
Pf3D7_02_v3	gene	160514	161242	+	PF3D7_0203300	ERCC1 nucleotide excision repair protein, putative	0.707609	0.000256707
Pf3D7_07_v3	gene	926692	928028	+	PF3D7_0721400	rhoptry protein, putative	0.70866	5.55774e-06
Pf3D7_05_v3	gene	839655	840560	-	PF3D7_0520400	single-stranded DNA-binding protein, putative	0.712293	0.000559488
Pf3D7_09_v3	gene	761211	763358	+	PF3D7_0918500	telomerase RNA	0.73363	2.43758e-06
Pf3D7_14_v3	gene	1238851	1241595	-	PF3D7_1431500	mitogen-activated protein kinase 1	0.752905	5.53806e-06
Pf3D7_08_v3	gene	1325144	1331187	+	PF3D7_0831100	surface-associated interspersed protein 8.1 (SURFIN 8.1)	0.761242	3.00023e-05
Pf3D7_13_v3	gene	1721904	1723685	-	PF3D7_1343600	UDP-N-acetylglucosamine pyrophosphorylase, putative	0.765658	0.000182538
Pf3D7_06_v3	gene	247640	249166	+	PF3D7_0605900	long chain polyunsaturated fatty acid elongation enzyme, putative	0.765908	6.26915e-11
Pf3D7_10_v3	gene	67807	68961	-	PF3D7_1001100	acyl-CoA binding protein, isoform 1, ACBP1	0.766602	4.92467e-12
Pf3D7_06_v3	gene	1196041	1198038	-	PF3D7_0629100	nicotinate phosphoribosyltransferase, putative	0.768478	1.58881e-10
Pf3D7_14_v3	gene	1061805	1062779	+	PF3D7_1427200	selenoprotein	0.781802	3.84976e-05
Pf3D7_03_v3	gene	409102	410928	-	PF3D7_0309700	SECIS-binding protein 2, putative	0.813685	3.69454e-10
Pf3D7_03_v3	gene	1030822	1038254	-	PF3D7_0324900	erythrocyte membrane protein 1, PfEMP1	0.825025	1.64141e-08
Pf3D7_02_v3	gene	313449	316741	-	PF3D7_0207800	serine repeat antigen 3	0.840497	4.85153e-10
Pf3D7_12_v3	gene	1355317	1357728	-	PF3D7_1233000	elongation factor G	0.846925	1.24672e-07
Pf3D7_12_v3	gene	1271140	1274855	+	PF3D7_1231000	conserved Plasmodium protein, unknown function	0.848301	3.58579e-06
Pf3D7_08_v3	gene	881590	884390	+	PF3D7_0819500	conserved protein, unknown function	0.848314	2.48225e-07
Pf3D7_14_v3	gene	3207627	3207899	+	PF3D7_1477800	acyl-CoA binding protein	0.848805	1.29159e-06
Pf3D7_10_v3	gene	1551497	1553172	-	PF3D7_1038600	Plasmodium exported protein, unknown function	0.863338	1.30079e-05
Pf3D7_01_v3	gene	124517	125484	+	PF3D7_0102700	merozoite-associated tryptophan-rich antigen	0.866863	1.27211e-10
Pf3D7_10_v3	gene	682182	682508	-	PF3D7_1016900	early transcribed membrane protein 10.3	0.870872	5.39409e-13
Pf3D7_12_v3	gene	607379	608006	-	PF3D7_1214200	histone-lysine N-methyltransferase, putative	0.882684	1.03319e-05
Pf3D7_06_v3	gene	672119	672754	+	PF3D7_0616100	conserved Plasmodium protein, unknown function	0.91743	4.6134e-10
Pf3D7_10_v3	gene	123770	124882	-	PF3D7_1002500	conserved protein, unknown function	0.946099	7.05307e-09
Pf3D7_06_v3	gene	937068	938651	-	PF3D7_0623000	chorismate synthase	0.961881	1.52646e-13
Pf3D7_12_v3	gene	2162707	2163145	-	PF3D7_1252900	Plasmodium exported protein, unknown function	0.996395	3.32939e-12
Pf3D7_01_v3	gene	481809	482618	-	PF3D7_0112800	Plasmodium exported protein (hyp11), unknown function	1.01799	3.60848e-11
Pf3D7_13_v3	gene	587015	587809	-	PF3D7_1313700	Maf-like protein, putative	1.01939	9.74877e-08
Pf3D7_13_v3	gene	2606397	2608050	-	PF3D7_1364900	ferrochelatase	1.04095	3.32939e-12
Pf3D7_12_v3	gene	1009289	1010251	+	PF3D7_1224800	conserved protein, unknown function	1.06329	5.40246e-10
Pf3D7_11_v3	gene	626709	629432	-	PF3D7_1116600	dolichyl-diphosphooligosaccharide--protein glycosyltransferase subunit STT3, putative	1.08227	6.4855e-16
Pf3D7_11_v3	gene	966980	968806	+	PF3D7_1124500	pyruvate dehydrogenase E1 component subunit alpha	1.1114	9.97492e-21
Pf3D7_03_v3	gene	221323	222516	-	PF3D7_0304600	circumsporozoite (CS) protein	1.18297	4.6217e-13
Pf3D7_01_v3	gene	508252	509748	-	PF3D7_0113400	Plasmodium exported protein, unknown function	1.23586	1.64574e-11
Pf3D7_06_v3	gene	841846	843363	-	PF3D7_0620000	secreted ookinete protein 25, putative	1.24774	3.47451e-10
Pf3D7_10_v3	gene	661742	664201	-	PF3D7_1016500	Plasmodium exported protein (PHISTc), unknown function	1.37658	3.4973e-19
Pf3D7_04_v3	gene	998647	1000185	+	PF3D7_0422000	steroid dehydrogenase, putative	1.80754	2.9696e-48

## Sheet: EV12 Legend
Differential gene expression analysis at 14 hpi between WT and ISWI KD parasites. Analysis was performed for n=5,632 genes (ID and chromosome locations are given) with two and three replicates for untreated and glucosamine-treated ISWI-3HA-ribo parasites, respectively. Only significantly up- or down-regulated genes are listed, and ISWI is highlighted in grey. log2(FoldChange) = Fold change of bas…
