# Supplementary material for: Exploring the virulence gene interactome with CRISPR/dCas9 in the human malaria parasite
Source: Mol Syst Biol. 2020 Aug 20;16(8):e9569. doi: 10.15252/msb.20209569 (PMC7440042; doi:10.15252/msb.20209569)
Supplement: Supplementary file 14 — Table EV13 [file MSB-16-e9569-s014.xlsx]

## Sheet: Table EV13
Table EV13: Gene Ontology analysis (molecular function) of significantly down-regulated genes in ISWI knockdown
GO ID	GO Term	Bgd count	Result count	p-value	FDR	Result gene list
GO:0003735	structural constituent of ribosome	152	74	2.81775e-31	1.19754e-28	PF3D7_0210100,PF3D7_0212200,PF3D7_0217800,PF3D7_0304400,PF3D7_0306900,PF3D7_0307100,PF3D7_0307200,PF3D7_0312800,PF3D7_0316800,PF3D7_0317600,PF3D7_0322900,PF3D7_0415900,PF3D7_0422400,PF3D7_0503800,PF3D7_0507100,PF3D7_0516200,PF3D7_0516900,PF3D7_0517000,PF3D7_0519400,PF3D7_0520000,PF3D7_0611700,PF3D7_0614500,PF3D7_0618300,PF3D7_0705700,PF3D7_0706400,PF3D7_0710600,PF3D7_0719600,PF3D7_0719700,PF3D7_0…
GO:0005198	structural molecule activity	200	79	1.01502e-25	2.15692e-23	PF3D7_0210100,PF3D7_0212200,PF3D7_0215600,PF3D7_0217800,PF3D7_0304400,PF3D7_0306900,PF3D7_0307100,PF3D7_0307200,PF3D7_0312800,PF3D7_0316800,PF3D7_0317600,PF3D7_0322900,PF3D7_0404600,PF3D7_0415900,PF3D7_0422400,PF3D7_0503800,PF3D7_0507100,PF3D7_0516200,PF3D7_0516900,PF3D7_0517000,PF3D7_0519400,PF3D7_0520000,PF3D7_0606700,PF3D7_0611700,PF3D7_0614500,PF3D7_0618300,PF3D7_0705700,PF3D7_0706400,PF3D7_0…
GO:0003674	molecular function	2979	411	4.80904e-12	6.8128e-10	PF3D7_0105600,PF3D7_0106300,PF3D7_0109800,PF3D7_0110600,PF3D7_0113000,PF3D7_0201800,PF3D7_0202000,PF3D7_0210100,PF3D7_0211800,PF3D7_0212200,PF3D7_0212500,PF3D7_0214100,PF3D7_0215300,PF3D7_0215600,PF3D7_0217800,PF3D7_0302100,PF3D7_0302300,PF3D7_0302900,PF3D7_0304400,PF3D7_0305500,PF3D7_0306900,PF3D7_0307100,PF3D7_0307200,PF3D7_0308900,PF3D7_0310500,PF3D7_0311200,PF3D7_0312800,PF3D7_0316600,PF3D7_0…
GO:0003723	RNA binding	327	73	5.52845e-09	5.87398e-07	PF3D7_0109800,PF3D7_0212500,PF3D7_0308900,PF3D7_0402000,PF3D7_0405400,PF3D7_0513200,PF3D7_0516200,PF3D7_0517300,PF3D7_0517700,PF3D7_0520000,PF3D7_0527300,PF3D7_0602400,PF3D7_0607000,PF3D7_0624600,PF3D7_0627900,PF3D7_0703500,PF3D7_0706500,PF3D7_0721300,PF3D7_0721600,PF3D7_0723900,PF3D7_0810600,PF3D7_0813400,PF3D7_0814200,PF3D7_0827000,PF3D7_0827100,PF3D7_0905800,PF3D7_0906600,PF3D7_1004400,PF3D7_1…
GO:0003729	mRNA binding	74	24	1.21783e-06	0.000103516	PF3D7_0402000,PF3D7_0527300,PF3D7_0703500,PF3D7_0706500,PF3D7_0723900,PF3D7_0810600,PF3D7_0813400,PF3D7_0814200,PF3D7_0906600,PF3D7_1004400,PF3D7_1006200,PF3D7_1010600,PF3D7_1016300,PF3D7_1019000,PF3D7_1110400,PF3D7_1206200,PF3D7_1231800,PF3D7_1236100,PF3D7_1321700,PF3D7_1346300,PF3D7_1366900,PF3D7_1415400,PF3D7_1419700,PF3D7_1468700,
GO:0003676	nucleic acid binding	654	112	2.54282e-06	0.000180116	PF3D7_0109800,PF3D7_0211800,PF3D7_0212500,PF3D7_0308900,PF3D7_0310500,PF3D7_0318200,PF3D7_0402000,PF3D7_0405400,PF3D7_0409400,PF3D7_0420300,PF3D7_0503300,PF3D7_0509400,PF3D7_0510500,PF3D7_0513200,PF3D7_0516200,PF3D7_0517300,PF3D7_0517700,PF3D7_0518500,PF3D7_0520000,PF3D7_0527300,PF3D7_0602400,PF3D7_0607000,PF3D7_0624600,PF3D7_0627900,PF3D7_0703500,PF3D7_0706500,PF3D7_0717300,PF3D7_0721300,PF3D7_0…
GO:0005488	binding	2133	289	3.65969e-05	0.00222196	PF3D7_0106300,PF3D7_0109800,PF3D7_0110600,PF3D7_0113000,PF3D7_0201800,PF3D7_0202000,PF3D7_0211800,PF3D7_0212500,PF3D7_0214100,PF3D7_0302100,PF3D7_0302300,PF3D7_0302900,PF3D7_0305500,PF3D7_0308900,PF3D7_0310500,PF3D7_0311200,PF3D7_0317500,PF3D7_0318200,PF3D7_0321800,PF3D7_0402000,PF3D7_0405100,PF3D7_0405400,PF3D7_0406100,PF3D7_0409400,PF3D7_0412400,PF3D7_0415300,PF3D7_0416800,PF3D7_0417300,PF3D7_0…
GO:0003746	translation elongation factor activity	18	9	6.27396e-05	0.00297845	PF3D7_0602400,PF3D7_0905800,PF3D7_1123400,PF3D7_1204300,PF3D7_1338300,PF3D7_1348300,PF3D7_1357000,PF3D7_1357100,PF3D7_1451100,
GO:0008135	translation factor activity, RNA binding	80	22	6.30731e-05	0.00297845	PF3D7_0212500,PF3D7_0517700,PF3D7_0602400,PF3D7_0607000,PF3D7_0706500,PF3D7_0827100,PF3D7_0905800,PF3D7_1010600,PF3D7_1123400,PF3D7_1143400,PF3D7_1204300,PF3D7_1206200,PF3D7_1206700,PF3D7_1212700,PF3D7_1243600,PF3D7_1338300,PF3D7_1348300,PF3D7_1357000,PF3D7_1357100,PF3D7_1366900,PF3D7_1451100,PF3D7_1468700,
GO:1901363	heterocyclic compound binding	1281	183	0.000204131	0.00826064	PF3D7_0106300,PF3D7_0109800,PF3D7_0211800,PF3D7_0212500,PF3D7_0302100,PF3D7_0308900,PF3D7_0310500,PF3D7_0311200,PF3D7_0317500,PF3D7_0318200,PF3D7_0402000,PF3D7_0405400,PF3D7_0406100,PF3D7_0409400,PF3D7_0415300,PF3D7_0416800,PF3D7_0420300,PF3D7_0424700,PF3D7_0503300,PF3D7_0504000,PF3D7_0509400,PF3D7_0510500,PF3D7_0512600,PF3D7_0513200,PF3D7_0516200,PF3D7_0517300,PF3D7_0517700,PF3D7_0518500,PF3D7_0…
GO:0097159	organic cyclic compound binding	1282	183	0.000213805	0.00826064	PF3D7_0106300,PF3D7_0109800,PF3D7_0211800,PF3D7_0212500,PF3D7_0302100,PF3D7_0308900,PF3D7_0310500,PF3D7_0311200,PF3D7_0317500,PF3D7_0318200,PF3D7_0402000,PF3D7_0405400,PF3D7_0406100,PF3D7_0409400,PF3D7_0415300,PF3D7_0416800,PF3D7_0420300,PF3D7_0424700,PF3D7_0503300,PF3D7_0504000,PF3D7_0509400,PF3D7_0510500,PF3D7_0512600,PF3D7_0513200,PF3D7_0516200,PF3D7_0517300,PF3D7_0517700,PF3D7_0518500,PF3D7_0…
GO:0008238	exopeptidase activity	13	7	0.000239708	0.00848965	PF3D7_0527300,PF3D7_1015300,PF3D7_1311800,PF3D7_1401300,PF3D7_1428300,PF3D7_1446200,PF3D7_1454400,
GO:0004177	aminopeptidase activity	11	6	0.000634327	0.0207376	PF3D7_0527300,PF3D7_1015300,PF3D7_1311800,PF3D7_1401300,PF3D7_1446200,PF3D7_1454400,
GO:0008235	metalloexopeptidase activity	8	5	0.000832108	0.0252604	PF3D7_0527300,PF3D7_1015300,PF3D7_1428300,PF3D7_1446200,PF3D7_1454400,
GO:0043492	ATPase activity, coupled to movement of substances	39	12	0.00101173	0.0286656	PF3D7_0106300,PF3D7_0406100,PF3D7_0504000,PF3D7_0523000,PF3D7_0806800,PF3D7_0934500,PF3D7_1219600,PF3D7_1223400,PF3D7_1229100,PF3D7_1311900,PF3D7_1341900,PF3D7_1352100,
GO:0017111	nucleoside-triphosphatase activity	335	57	0.00121985	0.0324022	PF3D7_0106300,PF3D7_0212500,PF3D7_0310500,PF3D7_0317500,PF3D7_0406100,PF3D7_0504000,PF3D7_0512600,PF3D7_0523000,PF3D7_0602400,PF3D7_0607000,PF3D7_0624600,PF3D7_0706500,PF3D7_0708400,PF3D7_0708800,PF3D7_0721300,PF3D7_0722400,PF3D7_0806800,PF3D7_0810600,PF3D7_0818900,PF3D7_0820000,PF3D7_0827000,PF3D7_0827100,PF3D7_0831700,PF3D7_0917600,PF3D7_0931000,PF3D7_0934500,PF3D7_1005500,PF3D7_1010200,PF3D7_1…
GO:0016462	pyrophosphatase activity	346	58	0.00159831	0.0399579	PF3D7_0106300,PF3D7_0212500,PF3D7_0310500,PF3D7_0317500,PF3D7_0406100,PF3D7_0504000,PF3D7_0512600,PF3D7_0523000,PF3D7_0602400,PF3D7_0607000,PF3D7_0624600,PF3D7_0706500,PF3D7_0708400,PF3D7_0708800,PF3D7_0721300,PF3D7_0722400,PF3D7_0806800,PF3D7_0810600,PF3D7_0818900,PF3D7_0820000,PF3D7_0827000,PF3D7_0827100,PF3D7_0831700,PF3D7_0917600,PF3D7_0931000,PF3D7_0934500,PF3D7_1005500,PF3D7_1010200,PF3D7_1…
GO:0016818	hydrolase activity, acting on acid anhydrides, in phosphorus-containing anhydrides	348	58	0.00183882	0.0411316	PF3D7_0106300,PF3D7_0212500,PF3D7_0310500,PF3D7_0317500,PF3D7_0406100,PF3D7_0504000,PF3D7_0512600,PF3D7_0523000,PF3D7_0602400,PF3D7_0607000,PF3D7_0624600,PF3D7_0706500,PF3D7_0708400,PF3D7_0708800,PF3D7_0721300,PF3D7_0722400,PF3D7_0806800,PF3D7_0810600,PF3D7_0818900,PF3D7_0820000,PF3D7_0827000,PF3D7_0827100,PF3D7_0831700,PF3D7_0917600,PF3D7_0931000,PF3D7_0934500,PF3D7_1005500,PF3D7_1010200,PF3D7_1…
GO:0016817	hydrolase activity, acting on acid anhydrides	348	58	0.00183882	0.0411316	PF3D7_0106300,PF3D7_0212500,PF3D7_0310500,PF3D7_0317500,PF3D7_0406100,PF3D7_0504000,PF3D7_0512600,PF3D7_0523000,PF3D7_0602400,PF3D7_0607000,PF3D7_0624600,PF3D7_0706500,PF3D7_0708400,PF3D7_0708800,PF3D7_0721300,PF3D7_0722400,PF3D7_0806800,PF3D7_0810600,PF3D7_0818900,PF3D7_0820000,PF3D7_0827000,PF3D7_0827100,PF3D7_0831700,PF3D7_0917600,PF3D7_0931000,PF3D7_0934500,PF3D7_1005500,PF3D7_1010200,PF3D7_1…
GO:0140110	transcription regulator activity	42	12	0.00206915	0.0411625	PF3D7_0420300,PF3D7_0709300,PF3D7_0730300,PF3D7_0820000,PF3D7_0905800,PF3D7_1007700,PF3D7_1011800,PF3D7_1107800,PF3D7_1139300,PF3D7_1408200,PF3D7_1449500,PF3D7_1466400,
GO:0008237	metallopeptidase activity	22	8	0.00217258	0.0411625	PF3D7_0527300,PF3D7_1015300,PF3D7_1311800,PF3D7_1360800,PF3D7_1428300,PF3D7_1446200,PF3D7_1454400,PF3D7_1464900,
GO:0015078	proton transmembrane transporter activity	32	10	0.00232339	0.0411625	PF3D7_0316600,PF3D7_0406100,PF3D7_0519200,PF3D7_0806800,PF3D7_0934500,PF3D7_1211900,PF3D7_1303500,PF3D7_1311900,PF3D7_1341900,PF3D7_1354400,
GO:0032550	purine ribonucleoside binding	109	23	0.00261503	0.0411625	PF3D7_0212500,PF3D7_0416800,PF3D7_0512600,PF3D7_0524400,PF3D7_0602400,PF3D7_0607000,PF3D7_0706500,PF3D7_0722400,PF3D7_0827100,PF3D7_0931000,PF3D7_1020900,PF3D7_1123400,PF3D7_1145400,PF3D7_1217300,PF3D7_1231100,PF3D7_1320600,PF3D7_1348300,PF3D7_1357000,PF3D7_1357100,PF3D7_1366600,PF3D7_1366900,PF3D7_1451000,PF3D7_1451100,
GO:0001882	nucleoside binding	109	23	0.00261503	0.0411625	PF3D7_0212500,PF3D7_0416800,PF3D7_0512600,PF3D7_0524400,PF3D7_0602400,PF3D7_0607000,PF3D7_0706500,PF3D7_0722400,PF3D7_0827100,PF3D7_0931000,PF3D7_1020900,PF3D7_1123400,PF3D7_1145400,PF3D7_1217300,PF3D7_1231100,PF3D7_1320600,PF3D7_1348300,PF3D7_1357000,PF3D7_1357100,PF3D7_1366600,PF3D7_1366900,PF3D7_1451000,PF3D7_1451100,
GO:0005525	GTP binding	109	23	0.00261503	0.0411625	PF3D7_0212500,PF3D7_0416800,PF3D7_0512600,PF3D7_0524400,PF3D7_0602400,PF3D7_0607000,PF3D7_0706500,PF3D7_0722400,PF3D7_0827100,PF3D7_0931000,PF3D7_1020900,PF3D7_1123400,PF3D7_1145400,PF3D7_1217300,PF3D7_1231100,PF3D7_1320600,PF3D7_1348300,PF3D7_1357000,PF3D7_1357100,PF3D7_1366600,PF3D7_1366900,PF3D7_1451000,PF3D7_1451100,
GO:0032549	ribonucleoside binding	109	23	0.00261503	0.0411625	PF3D7_0212500,PF3D7_0416800,PF3D7_0512600,PF3D7_0524400,PF3D7_0602400,PF3D7_0607000,PF3D7_0706500,PF3D7_0722400,PF3D7_0827100,PF3D7_0931000,PF3D7_1020900,PF3D7_1123400,PF3D7_1145400,PF3D7_1217300,PF3D7_1231100,PF3D7_1320600,PF3D7_1348300,PF3D7_1357000,PF3D7_1357100,PF3D7_1366600,PF3D7_1366900,PF3D7_1451000,PF3D7_1451100,
GO:0001883	purine nucleoside binding	109	23	0.00261503	0.0411625	PF3D7_0212500,PF3D7_0416800,PF3D7_0512600,PF3D7_0524400,PF3D7_0602400,PF3D7_0607000,PF3D7_0706500,PF3D7_0722400,PF3D7_0827100,PF3D7_0931000,PF3D7_1020900,PF3D7_1123400,PF3D7_1145400,PF3D7_1217300,PF3D7_1231100,PF3D7_1320600,PF3D7_1348300,PF3D7_1357000,PF3D7_1357100,PF3D7_1366600,PF3D7_1366900,PF3D7_1451000,PF3D7_1451100,
GO:0019001	guanyl nucleotide binding	110	23	0.00295901	0.0433648	PF3D7_0212500,PF3D7_0416800,PF3D7_0512600,PF3D7_0524400,PF3D7_0602400,PF3D7_0607000,PF3D7_0706500,PF3D7_0722400,PF3D7_0827100,PF3D7_0931000,PF3D7_1020900,PF3D7_1123400,PF3D7_1145400,PF3D7_1217300,PF3D7_1231100,PF3D7_1320600,PF3D7_1348300,PF3D7_1357000,PF3D7_1357100,PF3D7_1366600,PF3D7_1366900,PF3D7_1451000,PF3D7_1451100,
GO:0032561	guanyl ribonucleotide binding	110	23	0.00295901	0.0433648	PF3D7_0212500,PF3D7_0416800,PF3D7_0512600,PF3D7_0524400,PF3D7_0602400,PF3D7_0607000,PF3D7_0706500,PF3D7_0722400,PF3D7_0827100,PF3D7_0931000,PF3D7_1020900,PF3D7_1123400,PF3D7_1145400,PF3D7_1217300,PF3D7_1231100,PF3D7_1320600,PF3D7_1348300,PF3D7_1357000,PF3D7_1357100,PF3D7_1366600,PF3D7_1366900,PF3D7_1451000,PF3D7_1451100,
GO:0016787	hydrolase activity	671	99	0.00349454	0.0494093	PF3D7_0106300,PF3D7_0212500,PF3D7_0310500,PF3D7_0317500,PF3D7_0406100,PF3D7_0415300,PF3D7_0504000,PF3D7_0512600,PF3D7_0516700,PF3D7_0523000,PF3D7_0527300,PF3D7_0602400,PF3D7_0602600,PF3D7_0607000,PF3D7_0622800,PF3D7_0624600,PF3D7_0627900,PF3D7_0702200,PF3D7_0705500,PF3D7_0706500,PF3D7_0708400,PF3D7_0708800,PF3D7_0721300,PF3D7_0722400,PF3D7_0726500,PF3D7_0803800,PF3D7_0806800,PF3D7_0807700,PF3D7_0…
GO:0003743	translation initiation factor activity	56	14	0.00360397	0.0494093	PF3D7_0212500,PF3D7_0517700,PF3D7_0607000,PF3D7_0706500,PF3D7_0827100,PF3D7_1010600,PF3D7_1143400,PF3D7_1204300,PF3D7_1206200,PF3D7_1206700,PF3D7_1212700,PF3D7_1243600,PF3D7_1366900,PF3D7_1468700,
GO:0016887	ATPase activity	166	31	0.0040023	0.0529699	PF3D7_0106300,PF3D7_0406100,PF3D7_0504000,PF3D7_0523000,PF3D7_0624600,PF3D7_0708400,PF3D7_0708800,PF3D7_0721300,PF3D7_0722400,PF3D7_0806800,PF3D7_0818900,PF3D7_0820000,PF3D7_0827000,PF3D7_0831700,PF3D7_0934500,PF3D7_1005500,PF3D7_1104200,PF3D7_1211800,PF3D7_1211900,PF3D7_1219600,PF3D7_1223400,PF3D7_1229100,PF3D7_1311900,PF3D7_1341900,PF3D7_1352100,PF3D7_1368200,PF3D7_1433500,PF3D7_1434500,PF3D7_1…
GO:0140101	catalytic activity, acting on a tRNA	63	15	0.00434133	0.0529699	PF3D7_0109800,PF3D7_0211800,PF3D7_0311200,PF3D7_0622800,PF3D7_0717400,PF3D7_0717700,PF3D7_1213800,PF3D7_1242200,PF3D7_1319300,PF3D7_1331700,PF3D7_1332900,PF3D7_1343200,PF3D7_1420400,PF3D7_1445100,PF3D7_1461900,
GO:0004812	aminoacyl-tRNA ligase activity	40	11	0.00436223	0.0529699	PF3D7_0109800,PF3D7_0211800,PF3D7_0311200,PF3D7_0622800,PF3D7_0717700,PF3D7_1213800,PF3D7_1331700,PF3D7_1332900,PF3D7_1420400,PF3D7_1445100,PF3D7_1461900,
GO:0016875	ligase activity, forming carbon-oxygen bonds	40	11	0.00436223	0.0529699	PF3D7_0109800,PF3D7_0211800,PF3D7_0311200,PF3D7_0622800,PF3D7_0717700,PF3D7_1213800,PF3D7_1331700,PF3D7_1332900,PF3D7_1420400,PF3D7_1445100,PF3D7_1461900,
GO:0002161	aminoacyl-tRNA editing activity	7	4	0.00459753	0.0542764	PF3D7_0622800,PF3D7_1213800,PF3D7_1332900,PF3D7_1461900,
GO:0036442	proton-exporting ATPase activity	11	5	0.00510247	0.0570672	PF3D7_0406100,PF3D7_0806800,PF3D7_0934500,PF3D7_1311900,PF3D7_1341900,
GO:0046961	proton-transporting ATPase activity, rotational mechanism	11	5	0.00510247	0.0570672	PF3D7_0406100,PF3D7_0806800,PF3D7_0934500,PF3D7_1311900,PF3D7_1341900,
GO:0033558	protein deacetylase activity	4	3	0.00557753	0.0592613	PF3D7_0415300,PF3D7_0925700,PF3D7_1472200,
GO:0004407	histone deacetylase activity	4	3	0.00557753	0.0592613	PF3D7_0415300,PF3D7_0925700,PF3D7_1472200,
GO:0005515	protein binding	746	107	0.00595775	0.0605857	PF3D7_0110600,PF3D7_0201800,PF3D7_0202000,PF3D7_0214100,PF3D7_0302900,PF3D7_0317500,PF3D7_0318200,PF3D7_0321800,PF3D7_0402000,PF3D7_0406100,PF3D7_0409400,PF3D7_0412400,PF3D7_0501300,PF3D7_0517200,PF3D7_0517700,PF3D7_0524000,PF3D7_0526500,PF3D7_0532100,PF3D7_0532400,PF3D7_0601900,PF3D7_0606700,PF3D7_0608800,PF3D7_0627100,PF3D7_0629200,PF3D7_0629800,PF3D7_0702400,PF3D7_0702500,PF3D7_0708400,PF3D7_0…
GO:0042626	ATPase activity, coupled to transmembrane movement of substances	36	10	0.00598729	0.0605857	PF3D7_0106300,PF3D7_0406100,PF3D7_0504000,PF3D7_0523000,PF3D7_0806800,PF3D7_0934500,PF3D7_1229100,PF3D7_1311900,PF3D7_1341900,PF3D7_1352100,
GO:0003924	GTPase activity	84	18	0.00622897	0.0615654	PF3D7_0212500,PF3D7_0512600,PF3D7_0602400,PF3D7_0607000,PF3D7_0706500,PF3D7_0827100,PF3D7_0931000,PF3D7_1123400,PF3D7_1145400,PF3D7_1217300,PF3D7_1231100,PF3D7_1320600,PF3D7_1348300,PF3D7_1357000,PF3D7_1357100,PF3D7_1366600,PF3D7_1366900,PF3D7_1451100,
GO:0003700	DNA-binding transcription factor activity	32	9	0.00822723	0.0794676	PF3D7_0420300,PF3D7_0730300,PF3D7_1007700,PF3D7_1011800,PF3D7_1107800,PF3D7_1139300,PF3D7_1408200,PF3D7_1449500,PF3D7_1466400,
GO:0052689	carboxylic ester hydrolase activity	17	6	0.00926197	0.0851735	PF3D7_0622800,PF3D7_1213800,PF3D7_1221900,PF3D7_1332900,PF3D7_1453800,PF3D7_1461900,
GO:0022853	active ion transmembrane transporter activity	22	7	0.00941919	0.0851735	PF3D7_0106300,PF3D7_0406100,PF3D7_0504000,PF3D7_0806800,PF3D7_0934500,PF3D7_1311900,PF3D7_1341900,
GO:0042625	ATPase coupled ion transmembrane transporter activity	22	7	0.00941919	0.0851735	PF3D7_0106300,PF3D7_0406100,PF3D7_0504000,PF3D7_0806800,PF3D7_0934500,PF3D7_1311900,PF3D7_1341900,
GO:0043565	sequence-specific DNA binding	33	9	0.0101885	0.0902106	PF3D7_0409400,PF3D7_0420300,PF3D7_0717300,PF3D7_1007700,PF3D7_1107800,PF3D7_1139300,PF3D7_1408200,PF3D7_1425900,PF3D7_1466400,
GO:0019829	cation-transporting ATPase activity	18	6	0.0125684	0.104482	PF3D7_0106300,PF3D7_0406100,PF3D7_0806800,PF3D7_0934500,PF3D7_1311900,PF3D7_1341900,
GO:0019213	deacetylase activity	5	3	0.0127513	0.104482	PF3D7_0415300,PF3D7_0925700,PF3D7_1472200,
GO:0015077	monovalent inorganic cation transmembrane transporter activity	40	10	0.0130889	0.104482	PF3D7_0316600,PF3D7_0406100,PF3D7_0519200,PF3D7_0806800,PF3D7_0934500,PF3D7_1211900,PF3D7_1303500,PF3D7_1311900,PF3D7_1341900,PF3D7_1354400,
GO:0004832	valine-tRNA ligase activity	2	2	0.0132753	0.104482	PF3D7_0311200,PF3D7_1461900,
GO:0031369	translation initiation factor binding	2	2	0.0132753	0.104482	PF3D7_0517700,PF3D7_1206200,
GO:0008301	DNA binding, bending	2	2	0.0132753	0.104482	PF3D7_0817900,PF3D7_1202900,
GO:0022804	active transmembrane transporter activity	59	13	0.0148923	0.114623	PF3D7_0106300,PF3D7_0316600,PF3D7_0406100,PF3D7_0504000,PF3D7_0523000,PF3D7_0806800,PF3D7_0934500,PF3D7_1037300,PF3D7_1229100,PF3D7_1303500,PF3D7_1311900,PF3D7_1341900,PF3D7_1352100,
GO:0015399	primary active transmembrane transporter activity	41	10	0.0155827	0.114623	PF3D7_0106300,PF3D7_0406100,PF3D7_0504000,PF3D7_0523000,PF3D7_0806800,PF3D7_0934500,PF3D7_1229100,PF3D7_1311900,PF3D7_1341900,PF3D7_1352100,
GO:0015405	P-P-bond-hydrolysis-driven transmembrane transporter activity	41	10	0.0155827	0.114623	PF3D7_0106300,PF3D7_0406100,PF3D7_0504000,PF3D7_0523000,PF3D7_0806800,PF3D7_0934500,PF3D7_1229100,PF3D7_1311900,PF3D7_1341900,PF3D7_1352100,
GO:0042623	ATPase activity, coupled	112	21	0.0156426	0.114623	PF3D7_0106300,PF3D7_0406100,PF3D7_0504000,PF3D7_0523000,PF3D7_0624600,PF3D7_0721300,PF3D7_0806800,PF3D7_0820000,PF3D7_0827000,PF3D7_0934500,PF3D7_1005500,PF3D7_1104200,PF3D7_1219600,PF3D7_1223400,PF3D7_1229100,PF3D7_1311900,PF3D7_1341900,PF3D7_1352100,PF3D7_1433500,PF3D7_1464900,PF3D7_1468700,
GO:0008324	cation transmembrane transporter activity	60	13	0.0170804	0.123037	PF3D7_0106300,PF3D7_0316600,PF3D7_0406100,PF3D7_0504000,PF3D7_0519200,PF3D7_0523900,PF3D7_0806800,PF3D7_0934500,PF3D7_1211900,PF3D7_1303500,PF3D7_1311900,PF3D7_1341900,PF3D7_1354400,
GO:0070011	peptidase activity, acting on L-amino acid peptides	124	22	0.0247588	0.175375	PF3D7_0516700,PF3D7_0527300,PF3D7_0602600,PF3D7_0726500,PF3D7_0803800,PF3D7_0807700,PF3D7_0904600,PF3D7_1015300,PF3D7_1116700,PF3D7_1311800,PF3D7_1338100,PF3D7_1360800,PF3D7_1362400,PF3D7_1401300,PF3D7_1402300,PF3D7_1408000,PF3D7_1408100,PF3D7_1428300,PF3D7_1446200,PF3D7_1454400,PF3D7_1464900,PF3D7_1474800,
GO:0022890	inorganic cation transmembrane transporter activity	57	12	0.026596	0.1853	PF3D7_0106300,PF3D7_0316600,PF3D7_0406100,PF3D7_0519200,PF3D7_0523900,PF3D7_0806800,PF3D7_0934500,PF3D7_1211900,PF3D7_1303500,PF3D7_1311900,PF3D7_1341900,PF3D7_1354400,
GO:0008233	peptidase activity	133	23	0.0289813	0.198662	PF3D7_0516700,PF3D7_0527300,PF3D7_0602600,PF3D7_0726500,PF3D7_0803800,PF3D7_0807700,PF3D7_0904600,PF3D7_1015300,PF3D7_1116700,PF3D7_1311800,PF3D7_1338100,PF3D7_1354800,PF3D7_1360800,PF3D7_1362400,PF3D7_1401300,PF3D7_1402300,PF3D7_1408000,PF3D7_1408100,PF3D7_1428300,PF3D7_1446200,PF3D7_1454400,PF3D7_1464900,PF3D7_1474800,
GO:0044769	ATPase activity, coupled to transmembrane movement of ions, rotational mechanism	16	5	0.0296205	0.199821	PF3D7_0406100,PF3D7_0806800,PF3D7_0934500,PF3D7_1311900,PF3D7_1341900,
GO:0004888	transmembrane signaling receptor activity	3	2	0.0367746	0.217072	PF3D7_1106800,PF3D7_1422400,
GO:0004364	glutathione transferase activity	3	2	0.0367746	0.217072	PF3D7_1121600,PF3D7_1338300,
GO:0019199	transmembrane receptor protein kinase activity	3	2	0.0367746	0.217072	PF3D7_1106800,PF3D7_1422400,
GO:0004012	phospholipid-translocating ATPase activity	3	2	0.0367746	0.217072	PF3D7_1219600,PF3D7_1223400,
GO:0004714	transmembrane receptor protein tyrosine kinase activity	3	2	0.0367746	0.217072	PF3D7_1106800,PF3D7_1422400,
GO:0008479	queuine tRNA-ribosyltransferase activity	3	2	0.0367746	0.217072	PF3D7_0717400,PF3D7_1242200,
GO:0070006	metalloaminopeptidase activity	3	2	0.0367746	0.217072	PF3D7_0527300,PF3D7_1454400,
GO:0038023	signaling receptor activity	3	2	0.0367746	0.217072	PF3D7_1106800,PF3D7_1422400,
GO:0019200	carbohydrate kinase activity	3	2	0.0367746	0.217072	PF3D7_0624000,PF3D7_0915400,
GO:0016811	hydrolase activity, acting on carbon-nitrogen (but not peptide) bonds, in linear amides	7	3	0.0373887	0.217674	PF3D7_0415300,PF3D7_0925700,PF3D7_1472200,
GO:0051082	unfolded protein binding	47	10	0.0384221	0.220668	PF3D7_0201800,PF3D7_0409400,PF3D7_0629200,PF3D7_0708400,PF3D7_1108700,PF3D7_1128100,PF3D7_1132200,PF3D7_1222300,PF3D7_1356700,PF3D7_1437900,
GO:0035639	purine ribonucleoside triphosphate binding	674	91	0.0493499	0.27965	PF3D7_0109800,PF3D7_0211800,PF3D7_0212500,PF3D7_0302100,PF3D7_0310500,PF3D7_0311200,PF3D7_0317500,PF3D7_0406100,PF3D7_0415300,PF3D7_0416800,PF3D7_0424700,PF3D7_0512600,PF3D7_0518500,PF3D7_0523000,PF3D7_0524400,PF3D7_0602400,PF3D7_0607000,PF3D7_0608100,PF3D7_0622800,PF3D7_0623800,PF3D7_0624000,PF3D7_0624600,PF3D7_0706500,PF3D7_0708400,PF3D7_0717700,PF3D7_0721300,PF3D7_0722400,PF3D7_0804000,PF3D7_0…

## Sheet: EV13 Legend
Gene Ontology analysis of genes that were significantly down-regulated upon ISWI knockdown (from Table EV12). Shown are number of genes annotated with each “molecular function” term in the P. falciparum genome (Bgd count), number of significantly differentially expressed genes in the ISWI knockdown with this term (Result count), p-value (calculated using a Fisher’s exact test), and Bonferroni cor…
