# Supplementary material for: Exploring the virulence gene interactome with CRISPR/dCas9 in the human malaria parasite
Source: Mol Syst Biol. 2020 Aug 20;16(8):e9569. doi: 10.15252/msb.20209569 (PMC7440042; doi:10.15252/msb.20209569)
Supplement: Supplementary file 15 — Table EV14 [file MSB-16-e9569-s015.xlsx]

## Sheet: Table EV14
Table EV14: Gene Ontology analysis (molecular function) of significantly up-regulated genes in ISWI knockdown
GO ID	GO Term	Bgd count	Result count	p-value	FDR	Result gene list	Result gene list
GO:0000036	acyl carrier activity	2	2	0.00217123	0.148186	PF3D7_1208300,PF3D7_1477800,
GO:0051192	prosthetic group binding	2	2	0.00217123	0.148186	PF3D7_1208300,PF3D7_1477800,
GO:0044620	ACP phosphopantetheine attachment site binding	2	2	0.00217123	0.148186	PF3D7_1208300,PF3D7_1477800,
GO:0008198	ferrous iron binding	2	2	0.00217123	0.148186	PF3D7_0907900,PF3D7_1364900,
GO:0048037	cofactor binding	84	10	0.00531599	0.260197	PF3D7_0302700,PF3D7_0614200,PF3D7_0623000,PF3D7_0820700,PF3D7_1001100,PF3D7_1108500,PF3D7_1208300,PF3D7_1246500,PF3D7_1437700,PF3D7_1477800,
GO:0005506	iron ion binding	9	3	0.00684343	0.260197	PF3D7_0907900,PF3D7_1246500,PF3D7_1364900,
GO:0047429	nucleoside-triphosphate diphosphatase activity	4	2	0.0122374	0.260197	PF3D7_0906300,PF3D7_1313700,
GO:0016829	lyase activity	46	6	0.0189725	0.260197	PF3D7_0513600,PF3D7_0623000,PF3D7_0627500,PF3D7_1018000,PF3D7_1203600,PF3D7_1364900,
GO:0000062	fatty-acyl-CoA binding	5	2	0.0197712	0.260197	PF3D7_1001100,PF3D7_1477800,
GO:0140104	molecular carrier activity	5	2	0.0197712	0.260197	PF3D7_1208300,PF3D7_1477800,
GO:1901567	fatty acid derivative binding	5	2	0.0197712	0.260197	PF3D7_1001100,PF3D7_1477800,
GO:0004579	dolichyl-diphosphooligosaccharide-protein glycotransferase activity	5	2	0.0197712	0.260197	PF3D7_0311600,PF3D7_1116600,
GO:0004576	oligosaccharyl transferase activity	5	2	0.0197712	0.260197	PF3D7_0311600,PF3D7_1116600,
GO:0016209	antioxidant activity	13	3	0.0202927	0.260197	PF3D7_0802200,PF3D7_0814900,PF3D7_1427200,
GO:1901681	sulfur compound binding	23	4	0.0203463	0.260197	PF3D7_0304600,PF3D7_0820700,PF3D7_1001100,PF3D7_1477800,
GO:0003824	catalytic activity	1418	80	0.0230585	0.260197	PF3D7_0106800,PF3D7_0110100,PF3D7_0112000,PF3D7_0203300,PF3D7_0207300,PF3D7_0207800,PF3D7_0311600,PF3D7_0313500,PF3D7_0410400,PF3D7_0422000,PF3D7_0422900,PF3D7_0513600,PF3D7_0514600,PF3D7_0522000,PF3D7_0610500,PF3D7_0610600,PF3D7_0621500,PF3D7_0623000,PF3D7_0626100,PF3D7_0627500,PF3D7_0628300,PF3D7_0629100,PF3D7_0630100,PF3D7_0709700,PF3D7_0710100,PF3D7_0715000,PF3D7_0801900,PF3D7_0802200,PF3D7_0…
GO:0016624	oxidoreductase activity, acting on the aldehyde or oxo group of donors, disulfide as acceptor	6	2	0.0287523	0.260197	PF3D7_0820700,PF3D7_1124500,
GO:0016757	transferase activity, transferring glycosyl groups	26	4	0.0308157	0.260197	PF3D7_0311600,PF3D7_0629100,PF3D7_1116600,PF3D7_1247300,
GO:0016903	oxidoreductase activity, acting on the aldehyde or oxo group of donors	7	2	0.0390305	0.260197	PF3D7_0820700,PF3D7_1124500,
GO:0000309	nicotinamide-nucleotide adenylyltransferase activity	1	1	0.0467021	0.260197	PF3D7_1327600,
GO:0000700	mismatch base pair DNA N-glycosylase activity	1	1	0.0467021	0.260197	PF3D7_1129500,
GO:0000701	purine-specific mismatch base pair DNA N-glycosylase activity	1	1	0.0467021	0.260197	PF3D7_1129500,
GO:0047623	adenosine-phosphate deaminase activity	1	1	0.0467021	0.260197	PF3D7_1329400,
GO:0003720	telomerase activity	1	1	0.0467021	0.260197	PF3D7_1314200,
GO:0003721	telomerase RNA reverse transcriptase activity	1	1	0.0467021	0.260197	PF3D7_1314200,
GO:0036524	protein deglycase activity	1	1	0.0467021	0.260197	PF3D7_0627500,
GO:0031404	chloride ion binding	1	1	0.0467021	0.260197	PF3D7_1221200,
GO:0030943	mitochondrion targeting sequence binding	1	1	0.0467021	0.260197	PF3D7_1356200,
GO:0017124	SH3 domain binding	1	1	0.0467021	0.260197	PF3D7_1302100,
GO:0016888	endodeoxyribonuclease activity, producing 5'-phosphomonoesters	1	1	0.0467021	0.260197	PF3D7_0112000,
GO:0004325	ferrochelatase activity	1	1	0.0467021	0.260197	PF3D7_1364900,
GO:0004514	nicotinate-nucleotide diphosphorylase (carboxylating) activity	1	1	0.0467021	0.260197	PF3D7_0629100,
GO:0015108	chloride transmembrane transporter activity	1	1	0.0467021	0.260197	PF3D7_1221200,
GO:0004515	nicotinate-nucleotide adenylyltransferase activity	1	1	0.0467021	0.260197	PF3D7_1327600,
GO:0004516	nicotinate phosphoribosyltransferase activity	1	1	0.0467021	0.260197	PF3D7_0629100,
GO:0004307	ethanolaminephosphotransferase activity	1	1	0.0467021	0.260197	PF3D7_0628300,
GO:0004107	chorismate synthase activity	1	1	0.0467021	0.260197	PF3D7_0623000,
GO:0004591	oxoglutarate dehydrogenase (succinyl-transferring) activity	1	1	0.0467021	0.260197	PF3D7_0820700,
GO:0004751	ribose-5-phosphate isomerase activity	1	1	0.0467021	0.260197	PF3D7_0514600,
GO:0004776	succinate-CoA ligase (GDP-forming) activity	1	1	0.0467021	0.260197	PF3D7_1108500,
GO:0005253	anion channel activity	1	1	0.0467021	0.260197	PF3D7_1221200,
GO:0003964	RNA-directed DNA polymerase activity	1	1	0.0467021	0.260197	PF3D7_1314200,
GO:0005459	UDP-galactose transmembrane transporter activity	1	1	0.0467021	0.260197	PF3D7_1113300,
GO:0003913	DNA photolyase activity	1	1	0.0467021	0.260197	PF3D7_0513600,
GO:0003904	deoxyribodipyrimidine photo-lyase activity	1	1	0.0467021	0.260197	PF3D7_0513600,
GO:0008519	ammonium transmembrane transporter activity	1	1	0.0467021	0.260197	PF3D7_1132800,
GO:0008526	phosphatidylinositol transporter activity	1	1	0.0467021	0.260197	PF3D7_0104200,
GO:0003876	AMP deaminase activity	1	1	0.0467021	0.260197	PF3D7_1329400,
GO:0005254	chloride channel activity	1	1	0.0467021	0.260197	PF3D7_1221200,
GO:0016758	transferase activity, transferring hexosyl groups	18	3	0.0488065	0.264947	PF3D7_0311600,PF3D7_1116600,PF3D7_1247300,

## Sheet: EV14 Legend
Gene Ontology analysis of genes that were significantly up-regulated upon ISWI knockdown (from Table EV12). Shown are number of genes annotated with each “molecular function” term in the P. falciparum genome (Bgd count), number of significantly differentially expressed genes in the ISWI knockdown with this term (Result count), p-value (calculated using a Fisher’s exact test), and Bonferroni corre…
