# Supplementary material for: Exploring the virulence gene interactome with CRISPR/dCas9 in the human malaria parasite
Source: Mol Syst Biol. 2020 Aug 20;16(8):e9569. doi: 10.15252/msb.20209569 (PMC7440042; doi:10.15252/msb.20209569)
Supplement: Supplementary file 16 — Source Data for Expanded View [file MSB-16-e9569-s018.zip]

Archive with 11 entries (10 files):
- BRYANT_SourceDataForTables_EV5-6.xlsx
- BRYANT_SourceDataForTable_EV12.xlsx
- BRYANT_SourceDataForTable_EV7.xlsx
- BRYANT_SourceDataForTable_EV8.xlsx
- Figure EV1D Source Data.pdf
- __MACOSX/
- __MACOSX/._BRYANT_SourceDataForTables_EV5-6.xlsx
- __MACOSX/._BRYANT_SourceDataForTable_EV12.xlsx
- __MACOSX/._BRYANT_SourceDataForTable_EV7.xlsx
- __MACOSX/._BRYANT_SourceDataForTable_EV8.xlsx
- __MACOSX/._Figure EV1D Source Data.pdf
