# Supplementary material for: Exploring the virulence gene interactome with CRISPR/dCas9 in the human malaria parasite
Source: Mol Syst Biol. 2020 Aug 20;16(8):e9569. doi: 10.15252/msb.20209569 (PMC7440042; doi:10.15252/msb.20209569)
Supplement: Supplementary file 16 — Source Data for Expanded View [file MSB-16-e9569-s018.zip › BRYANT_SourceDataForTables_EV5-6.xlsx]

## Sheet: Table
Source Data for Tables EV5-6: Label-free quantitative LC-MS/MS analysis of var gene promoter- versus intron-targeted dCas9 immunoprecipitation (all P. falciparum proteins detected with FDR ≤ 1% and ≥ 3 peptides in all replicates)
Gene ID	Description	Ratio	Log2(ratio)	q-value	CV %	Pept. used	Total Peptides	MW (kDa)
PF3D7_1419000	conserved Plasmodium protein, unknown function	1000	1000			4	4	136.9
PF3D7_0105800	cyclin-dependent kinases regulatory subunit, putative	12.8207	3.6804			3	3	99.3
PF3D7_0604100	AP2 domain transcription factor	11.9373	3.57741	0.0163068	12.8465	5	5	229.6
PF3D7_1346000	dynactin subunit 2, putative	8.38373	3.06759			3	3	82.6
PF3D7_1355100	DNA replication licensing factor MCM6	7.57403	2.92106	4.75991e-05	6.64037	9	14	105.7
PF3D7_0509100	structural maintenance of chromosomes protein 4, putative	7.14681	2.8373			3	3	201.7
PF3D7_0713500	conserved Plasmodium protein, unknown function	6.86947	2.7802			3	3	115.9
PF3D7_0409400	chaperone protein DnaJ	6.57541	2.71708			3	3	75.9
PF3D7_1107400	DNA repair protein RAD51	6.37884	2.6733	0.00386103	17.8188	10	10	38.6
PF3D7_0111800	eukaryotic translation initiation factor 4E, putative	6.04412	2.59553	0.0205083	7.66264	4	4	73
PF3D7_0725000	exonuclease I, putative	5.75736	2.52541			3	3	157.9
PF3D7_0630300	DNA polymerase epsilon catalytic subunit A, putative	5.63135	2.49348			3	3	344.6
PF3D7_1138000	conserved Plasmodium protein, unknown function	5.05036	2.33639	0.237028	39.7338	4	4	335.9
PF3D7_1435600	conserved Plasmodium protein, unknown function	4.96961	2.31313	0.0322711	10.1275	4	4	210.7
PF3D7_1317100	DNA replication licensing factor MCM4	4.96141	2.31075	1.57328e-16	6.35067	52	54	115.2
PF3D7_0612200	leucine-rich repeat protein	4.96108	2.31065	1.45411e-05	13.0037	20	20	220.3
PF3D7_0316500	kinetochore protein NUF2, putative	4.87679	2.28593	0.0527799	13.7951	4	4	54.7
PF3D7_1244200	RNA polymerase II transcription factor B subunit 2, putative	4.61331	2.2058	0.0175338	13.2144	5	5	111.9
PF3D7_0317200	cdc2-related protein kinase 4	4.55099	2.18618			3	3	182.2
PF3D7_0107000	centrin-1	4.52376	2.17752	0.000658354	15.2632	12	12	19.6
PF3D7_1018200	serine/threonine protein phosphatase 8, putative	4.48391	2.16476	0.0386697	18.6128	5	5	254.1
PF3D7_0414000	structural maintenance of chromosomes protein 3, putative	4.18209	2.06422			3	3	141.2
PF3D7_0105200	heptatricopeptide repeat and RAP domain-containing protein, putative	4.03544	2.01273	2.09589e-05	11.8231	16	20	67.2
PF3D7_1143200	DnaJ protein, putative	4.0245	2.00881	4.40368e-06	9.31931	15	15	39.4
PF3D7_1014900	conserved Plasmodium protein, unknown function	4.0076	2.00274	0.00032223	11.3005	11	12	268
PF3D7_1417800	DNA replication licensing factor MCM2	3.96962	1.989	9.91302e-11	9.79463	49	51	111.5
PF3D7_1227100	DNA helicase 60	3.86646	1.95101	0.0186979	13.5993	5	5	87
PF3D7_0411900	DNA polymerase alpha catalytic subunit A	3.83663	1.93984	0.00121533	10.4073	8	9	225.4
PF3D7_1007700	AP2 domain transcription factor AP2-I	3.78175	1.91906	0.271566	44.5915	4	4	182.7
PF3D7_1148000	serine/threonine protein kinase, putative	3.76589	1.91299	0.197897	34.2388	4	4	170.7
PF3D7_1211700	DNA replication licensing factor MCM5, putative	3.73931	1.90277			3	3	85.9
PF3D7_1329300	chromatin assembly factor 1 subunit B, putative	3.72384	1.89679	0.00181602	18.7205	14	14	66.5
PF3D7_1012700	NLI interacting factor-like phosphatase, putative	3.70158	1.88814			3	3	171
PF3D7_1315300	conserved protein, unknown function	3.69725	1.88645	0.0353928	22.5116	7	7	56.3
PF3D7_0821000	conserved Plasmodium protein, unknown function	3.64068	1.86421	1.17771e-07	11.6533	32	33	60.5
PF3D7_0513600	deoxyribodipyrimidine photo-lyase, putative	3.63097	1.86036	5.7408e-06	10.2835	18	19	129.2
PF3D7_1143000	alpha/beta hydrolase, putative	3.51194	1.81227	0.120383	36.2563	6	6	44.8
PF3D7_0527000	DNA replication licensing factor MCM3, putative	3.49191	1.80402	0.165408	38.1033	6	6	109.8
PF3D7_1133800	RNA (uracil-5-)methyltransferase, putative	3.48106	1.79952	2.92054e-08	10.0874	29	29	101.6
PF3D7_0505500	DNA mismatch repair protein MSH6, putative	3.46626	1.79338	1.51388e-12	8.19712	46	48	156.4
PF3D7_0705400	DNA replication licensing factor MCM7	3.45468	1.78855	1.55836e-13	7.95779	50	50	94.2
PF3D7_1427500	DNA mismatch repair protein MSH2, putative	3.45285	1.78779	1.44247e-12	8.17319	47	56	94.7
PF3D7_1415000	uracil-DNA glycosylase	3.39761	1.76452	0.407937	65.7447	4	4	37.5
PF3D7_0703300	conserved Plasmodium protein, unknown function	3.39757	1.7645	0.0184198	13.5138	5	5	17.2
PF3D7_1343300	CDT1-like protein, putative	3.39049	1.7615			3	3	114.6
PF3D7_1124700	GrpE protein homolog, mitochondrial, putative	3.37285	1.75397	0.175241	43.7805	6	6	35
PF3D7_0511200	stearoyl-CoA desaturase	3.36432	1.75031	0.0782987	30.2389	6	6	114.1
PF3D7_1322200	conserved Plasmodium protein, unknown function	3.36047	1.74866			3	3	402.4
PF3D7_1234900	conserved Plasmodium protein, unknown function	3.36011	1.74851	0.186939	45.3681	6	6	16.2
PF3D7_1304000	condensin complex subunit 2, putative	3.32857	1.7349			3	3	119.2
PF3D7_0810200	ABC1 family, putative	3.27132	1.70987	0.115331	30.9638	5	5	111.7
PF3D7_0704100	conserved Plasmodium membrane protein, unknown function	3.25092	1.70085	0.0234032	19.4766	7	7	425.3
PF3D7_0721100	conserved protein, unknown function	3.19381	1.67528	0.0190716	27.4113	12	12	29.3
PF3D7_1422700	conserved Plasmodium protein, unknown function	3.16511	1.66226	0.00441538	19.6655	12	12	140.5
PF3D7_0805700	serine/threonine protein kinase, FIKK family	3.13311	1.6476	0.113341	35.3005	6	6	171.8
PF3D7_0828300	conserved protein, unknown function	3.03551	1.60194	0.00869388	22.3967	11	11	65.3
PF3D7_0500800	mature parasite-infected erythrocyte surface antigen	3.02915	1.59891	2.22604e-17	7.70608	82	85	168.3
PF3D7_0803200	filament assembling protein, putative	2.95476	1.56304	0.000102507	14.1722	16	19	86.7
PF3D7_1325100	phosphoribosylpyrophosphate synthetase	2.93372	1.55273	1.17192e-33	4.69752	107	124	49.4
PF3D7_1126700	autophagy-related protein 23, putative	2.92801	1.54992	0.0308473	24.5676	8	8	110.1
PF3D7_1238100	calcyclin binding protein, putative	2.91367	1.54284	0.00844508	22.2483	11	11	26.6
PF3D7_0611600	basal complex transmembrane protein 1	2.88634	1.52924	0.103874	34.0638	6	6	76.7
PF3D7_1228800	WD repeat-containing protein, putative	2.88626	1.5292	0.00244128	5.95809	5	5	378.9
PF3D7_1023900	chromodomain-helicase-DNA-binding protein 1 homolog, putative	2.80415	1.48756	1.92844e-08	12.3615	48	48	381.3
PF3D7_1239700	ATP-dependent zinc metalloprotease FTSH 1	2.78772	1.47909	0.000115941	16.0193	20	20	101
PF3D7_0305600	DNA-(apurinic or apyrimidinic site) lyase, putative	2.78351	1.47691	2.9864e-06	8.9237	15	16	72.4
PF3D7_0420600	conserved Plasmodium protein, unknown function	2.78231	1.47628	0.0150383	22.1375	9	9	69.7
PF3D7_0628100	HECT-domain (ubiquitin-transferase), putative	2.74501	1.45681	0.271566	52.6557	5	5	1206
PF3D7_0212200	ribosomal protein L12, mitochondrial, putative	2.71557	1.44126	0.293504	55.9085	5	5	29.5
PF3D7_1233000	elongation factor G	2.69714	1.43143	6.54325e-06	12.5232	21	21	92.3
PF3D7_0615600	zinc finger protein, putative	2.69166	1.4285			3	3	304.1
PF3D7_1220900	heterochromatin protein 1	2.68719	1.4261	2.42621e-11	8.25922	37	40	31
PF3D7_1118200	heat shock protein 90, putative	2.68498	1.42491	4.79917e-35	4.86186	127	140	108.5
PF3D7_1444100	conserved Plasmodium protein, unknown function	2.6681	1.41582	0.231929	47.1886	5	5	865
PF3D7_1432900	SF-assemblin, putative	2.66222	1.41263	0.0943472	35.5018	8	8	31.2
PF3D7_1111100	replication factor C subunit 5, putative	2.62178	1.39055	5.3264e-05	15.8917	23	23	40.3
PF3D7_0508900	conserved Plasmodium protein, unknown function	2.61849	1.38874	0.00242308	18.6496	14	17	370.2
PF3D7_0908400	conserved Plasmodium protein, unknown function	2.60871	1.38334	0.0110774	22.2571	10	10	24.1
PF3D7_1243000	syntaxin, Qa-SNARE family	2.59146	1.37377	0.0331178	10.2894	4	4	35.8
PF3D7_1321100	conserved Plasmodium protein, unknown function	2.56618	1.35962	0.0144805	16.6211	6	6	405.1
PF3D7_1144500	SUMO-activating enzyme subunit 1	2.56574	1.35937	3.09529e-05	9.89655	12	12	39.7
PF3D7_1033900	ubiquitin-conjugating enzyme E2, putative	2.54426	1.34725			3	3	21.6
PF3D7_1327800	ribose-phosphate pyrophosphokinase, putative	2.5192	1.33297	1.35166e-05	14.9289	28	28	64
PF3D7_0412000	LITAF-like zinc finger protein, putative	2.49107	1.31676	0.136832	38.6817	6	6	92.2
PF3D7_0714500	transcription elongation factor s-II, putative	2.47409	1.3069	0.000290489	15.9858	16	22	47.4
PF3D7_0716300	conserved protein, unknown function	2.45705	1.29693	0.391579	75.0055	6	6	60.6
PF3D7_0609000	nucleoporin NUP637, putative	2.44727	1.29117	0.00394471	13.9681	8	8	720.5
PF3D7_1438700	DNA primase small subunit	2.42076	1.27546	0.0474037	28.0575	8	9	53.5
PF3D7_0726500	ubiquitin carboxyl-terminal hydrolase, putative	2.37894	1.25032	6.43081e-05	15.8482	22	27	373.2
PF3D7_0401800	Plasmodium exported protein (PHISTb), unknown function	2.36064	1.23918	1.04221e-09	10.9684	48	49	60.3
PF3D7_0801000	Plasmodium exported protein (PHISTc), unknown function	2.358	1.23757	1.11194e-07	10.9307	29	46	147.1
PF3D7_1021900	PHAX domain-containing protein, putative	2.32675	1.21832	0.00483378	14.7606	8	8	267.4
PF3D7_0831400	Plasmodium exported protein, unknown function	2.32062	1.21451	0.264889	56.021	6	6	36.4
PF3D7_0613700	syntaxin-binding protein, putative	2.31896	1.21348	0.00158555	18.3687	14	14	82.8
PF3D7_1463200	replication factor C subunit 3, putative	2.29354	1.19758	0.000160599	18.8693	29	30	39.2
PF3D7_0906100	vacuolar protein sorting-associated protein 46, putative	2.26142	1.17723	0.257049	54.9883	6	6	21.9
PF3D7_0922200	S-adenosylmethionine synthetase	2.25755	1.17476	3.03958e-45	4.20571	155	179	44.8
PF3D7_1356100	conserved Plasmodium protein, unknown function	2.25581	1.17365	0.0539651	26.257	6	6	113.8
PF3D7_0501200	parasite-infected erythrocyte surface protein	2.24681	1.16788	0.0347752	29.1968	11	17	48.7
PF3D7_1370300	membrane associated histidine-rich protein 1	2.23543	1.16055	0.620511	124.038	5	5	28.9
PF3D7_1215000	thioredoxin peroxidase 2	2.23222	1.15848	1.19835e-06	13.9488	35	41	24.7
PF3D7_1116400	guanine nucleotide-exchange factor SEC12	2.2262	1.15458	0.590025	123.573	11	11	56.5
PF3D7_1328300	conserved protein, unknown function	2.21893	1.14986	5.18799e-08	10.4432	30	34	38.8
PF3D7_0704600	E3 ubiquitin-protein ligase	2.19552	1.13456	0.134483	33.7187	6	6	460.4
PF3D7_0506800	transcription factor 25, putative	2.16999	1.11769	0.225456	54.8651	9	10	110.2
PF3D7_1233600	asparagine and aspartate rich protein 1	2.16034	1.11126	0.289685	55.3923	5	5	646.3
PF3D7_1468100	MORC family protein, putative	2.13024	1.09102	4.57796e-11	10.9902	69	76	295.8
PF3D7_1313000	ubiquitin-like protein nedd8 homologue, putative	2.11346	1.07961	0.240302	52.6578	6	6	8.7
PF3D7_0403700	pre-mRNA-splicing factor CLF1, putative	2.10769	1.07566	0.0110569	23.539	11	12	94
PF3D7_0715300	calcium/calmodulin-dependent protein kinase, putative	2.1034	1.07272			3	3	61.3
PF3D7_1004500	conserved Plasmodium protein, unknown function	2.09712	1.06841	0.190497	41.4189	5	5	24.3
PF3D7_1446600	centrin-2	2.0872	1.06157	0.319492	63.7385	6	6	19.3
PF3D7_0907400	ATP-dependent protease ATPase subunit ClpY	2.08063	1.05702	9.26079e-25	6.4122	110	124	106.5
PF3D7_0517900	zinc finger protein, putative	2.07971	1.05638	0.384046	69.5776	5	5	65.1
PF3D7_0926700	glutamine-dependent NAD(+) synthetase, putative	2.06234	1.04429	0.000219806	13.0413	12	12	97.8
PF3D7_1212900	bromodomain protein 2, putative	2.055	1.03914			3	3	125.5
PF3D7_1149400	Plasmodium exported protein, unknown function	2.05309	1.0378	0.195847	49.2564	8	8	25.4
PF3D7_0721600	40S ribosomal protein S5, putative	2.0514	1.03661	0.00158555	22.5331	24	24	21.9
PF3D7_0730300	AP2 domain transcription factor AP2-L, putative	2.04953	1.03529			3	3	155.1
PF3D7_1329100	myosin F, putative	2.0387	1.02765	6.16811e-08	12.6295	44	45	250.3
PF3D7_1317800	40S ribosomal protein S19	2.03792	1.0271	3.29513e-05	16.2958	29	30	16.8
PF3D7_0721400	rhoptry protein, putative	2.03757	1.02685	1.77687e-14	7.48988	50	51	24.8
PF3D7_1334500	MSP7-like protein	2.03657	1.02614	0.00728275	27.1993	24	24	70.7
PF3D7_1235300	CCR4-NOT transcription complex subunit 4, putative	2.0343	1.02453			3	3	194.7
PF3D7_1413700	conserved Plasmodium protein, unknown function	2.02749	1.0197	0.689933	155.735	6	6	145
PF3D7_1412300	nuclear transport factor 2, putative	2.02502	1.01794	0.632506	132.73	6	6	14.4
PF3D7_1450400	zinc finger protein, putative	2.02388	1.01712			3	3	220.4
PF3D7_0611700	60S ribosomal protein L39	2.02053	1.01473	0.155712	41.3556	6	6	6.5
PF3D7_0823300	histone acetyltransferase GCN5	2.01808	1.01298	0.0731421	16.7896	5	5	170.9
PF3D7_0821800	protein transport protein SEC61 subunit beta, putative	2.0123	1.00884	0.0654867	28.1616	6	6	8.6
PF3D7_1141300	conserved protein, unknown function	2.00391	1.00282	0.0143507	23.5343	11	12	120.4
PF3D7_0715600	GTP-binding translation elongation factor tu family protein, putative	1.99484	0.996273	5.2673e-05	16.6989	28	30	86.2
PF3D7_0804500	conserved Plasmodium membrane protein, unknown function	1.98952	0.992419	0.0821055	30.8438	6	6	721
PF3D7_0824800	conserved Plasmodium membrane protein, unknown function	1.97992	0.985443	0.223574	45.7358	5	5	154.9
PF3D7_0614400	pre-mRNA-splicing factor CWF7, putative	1.97683	0.983185	0.0516572	25.8154	6	6	30.9
PF3D7_1016300	GBP130 protein	1.97681	0.983171	0.0363019	34.4953	19	19	95.8
PF3D7_0624600	SNF2 helicase, putative	1.97142	0.979233	1.01514e-20	6.37622	75	78	315.6
PF3D7_0527100	ubiquitin-conjugating enzyme E2 N, putative	1.9712	0.979075	0.0986351	20.4467	4	4	17.4
PF3D7_1107800	AP2 domain transcription factor, putative	1.95424	0.966606	0.000583465	16.7366	15	17	206.9
PF3D7_0716000	RNA-binding protein, putative	1.94411	0.959111	0.0614968	22.8677	5	5	132.7
PF3D7_1125400	mitochondrial import inner membrane translocase subunit TIM44, putative	1.93496	0.952302	0.0142047	27.3	15	15	55.8
PF3D7_1449200	conserved Plasmodium protein, unknown function	1.9349	0.952257	0.135956	33.9355	5	5	9.5
PF3D7_0219600	replication factor C subunit 1, putative	1.92355	0.943774	2.8002e-08	14.0372	77	79	104.2
PF3D7_0202000	knob-associated histidine-rich protein	1.92064	0.941586	2.46817e-13	10.3949	101	113	71.3
PF3D7_0704300	conserved Plasmodium membrane protein, unknown function	1.91987	0.941005	0.0127596	26.1149	14	15	217.5
PF3D7_0308600	pre-mRNA-processing factor 19, putative	1.91376	0.936408	9.69651e-05	18.4335	33	33	60.8
PF3D7_0420400	ribosome-recycling factor	1.91218	0.93522	0.0764423	29.8879	6	6	31.6
PF3D7_0518200	SWIB/MDM2 domain-containing protein	1.90968	0.933328	0.000966854	18.4932	16	16	15.5
PF3D7_0408500	flap endonuclease 1	1.9093	0.933044	0.122026	36.5224	6	6	76.7
PF3D7_1105000	histone H4	1.90676	0.931125	1.16427e-14	10.1654	128	146	11.5
PF3D7_0112200	multidrug resistance-associated protein 1	1.90364	0.928762	0.125333	37.0098	7	11	214.4
PF3D7_1347100	DNA topoisomerase 3, putative	1.90017	0.926127	0.560806	104.722	5	5	84.3
PF3D7_0817700	rhoptry neck protein 5	1.89647	0.923314	6.95882e-13	10.1654	84	89	133.7
PF3D7_0915700	cytochrome c oxidase subunit ApiCOX30, putative	1.89401	0.921447	0.223757	45.8255	5	5	22.4
PF3D7_1021800	schizont egress antigen-1	1.89227	0.920121	0.391477	77.4137	8	8	244.9
PF3D7_0727200	cysteine desulfurase, putative	1.89183	0.919786	0.00905959	28.8812	28	33	63.2
PF3D7_1345600	inner membrane complex protein	1.88801	0.91687	0.000353316	20.5708	32	32	43.2
PF3D7_0822800	U5 small nuclear ribonucleoprotein 40 kDa protein, putative	1.87501	0.906901	0.146613	35.4518	5	5	37.1
PF3D7_1104200	chromatin remodeling protein	1.8719	0.904502	1.20968e-05	17.0836	46	59	167.4
PF3D7_0517000	60S ribosomal protein L12, putative	1.86836	0.901775	5.40762e-10	10.4677	46	50	18.1
PF3D7_1241700	replication factor C subunit 4, putative	1.86758	0.901166	2.63647e-10	8.45049	33	46	37.6
PF3D7_1425900	conserved Plasmodium protein, unknown function	1.86494	0.899127			3	3	43.2
PF3D7_1363400	polyubiquitin binding protein, putative	1.86433	0.898659	0.159906	47.9112	10	10	107.6
PF3D7_1352700	intron-binding protein aquarius, putative	1.86025	0.895494	0.00221909	22.5201	21	21	304.3
PF3D7_0407800	conserved Plasmodium protein, unknown function	1.84836	0.886243	7.19497e-06	16.0396	40	47	230.1
PF3D7_0829200	prohibitin 1, putative	1.84772	0.885748	0.00264353	9.71836	6	6	30.6
PF3D7_0610000	mitochondrial ribosomal protein L19 precursor, putative	1.84559	0.884084	0.438097	83.2319	6	6	38.3
PF3D7_1110200	pre-mRNA-processing factor 6, putative	1.8423	0.88151	0.104943	40.6007	10	10	152.2
PF3D7_1330600	elongation factor Tu, putative	1.83991	0.879633	4.57796e-11	10.4957	60	70	57.6
PF3D7_0707400	AAA family ATPase, putative	1.83821	0.878301	0.0288295	35.7928	41	45	78.2
PF3D7_0821700	60S ribosomal protein L22, putative	1.82272	0.866096	0.0833096	41.3278	16	18	16.4
PF3D7_1124300	conserved protein, unknown function	1.82184	0.865398	0.63403	129.039	5	5	62.3
PF3D7_1025900	conserved protein, unknown function	1.81477	0.859787	0.0438322	33.995	14	14	156.7
PF3D7_1247400	peptidyl-prolyl cis-trans isomerase FKBP35	1.81402	0.859192	0.0764423	29.9633	6	6	34.8
PF3D7_1134700	DNA-directed RNA polymerase I subunit RPA2, putative	1.80465	0.851715	0.212401	48.6217	6	6	175.5
PF3D7_1134000	heat shock protein 70	1.80098	0.848786	1.51777e-55	4.69426	316	373	73.3
PF3D7_0308900	splicing factor 3B subunit 1, putative	1.80022	0.848176			4	4	160
PF3D7_0707300	rhoptry-associated membrane antigen	1.80019	0.848146	0.137198	38.7728	6	6	103.6
PF3D7_1225200	conserved Plasmodium protein, unknown function	1.79986	0.847881	0.243099	53.0866	6	6	138.1
PF3D7_1330300	DnaJ protein, putative	1.79915	0.847316	0.00272572	19.0643	12	12	39.6
PF3D7_1119600	ATP-dependent zinc metalloprotease FTSH, putative	1.79615	0.844906	0.00121864	16.7444	12	12	120.7
PF3D7_0527900	ATP-dependent RNA helicase DDX41, putative	1.78443	0.835462	0.0257313	25.3892	9	10	76.2
PF3D7_1351700	inner membrane complex protein 1f, putative	1.77711	0.82953	0.00133524	23.8292	37	38	151.5
PF3D7_0109500	N-acetyltransferase, GNAT family, putative	1.77346	0.826567	0.125682	32.4929	5	5	18.2
PF3D7_1122300	conserved Plasmodium protein, unknown function	1.76823	0.822302	0.255644	50.477	5	5	42.6
PF3D7_1461400	MORN repeat protein, putative	1.768	0.822118	2.09606e-07	12.2858	33	34	37
PF3D7_1333700	histone H3-like centromeric protein CSE4	1.76682	0.821158			3	3	19.6
PF3D7_0518500	ATP-dependent RNA helicase DDX23, putative	1.75529	0.811708	0.100736	28.8704	5	5	131.2
PF3D7_0810700	conserved Plasmodium protein, unknown function	1.75504	0.811501	0.0126643	11.6063	5	5	16.8
PF3D7_0422400	40S ribosomal protein S19	1.7516	0.808671	5.95965e-17	7.20493	63	71	19.7
PF3D7_0820900	conserved Plasmodium protein, unknown function	1.75158	0.808658	0.162574	29.4381	4	4	191.4
PF3D7_1019400	60S ribosomal protein L30e, putative	1.74834	0.805988	0.0576423	26.8519	6	6	11.8
PF3D7_1004000	60S ribosomal protein L13, putative	1.74721	0.805051	3.36239e-12	6.83703	33	49	23.8
PF3D7_0532400	lysine-rich membrane-associated PHISTb protein	1.74344	0.801936	1.72477e-07	14.8079	68	70	61.1
PF3D7_1320700	conserved Plasmodium protein, unknown function	1.74315	0.801696	0.186391	32.5536	4	4	170.7
PF3D7_0606900	glutaredoxin-like protein	1.74227	0.80097	0.511919	97.7357	6	6	26
PF3D7_1119000	acyl-CoA-binding protein, putative	1.74027	0.79931	0.00574194	23.3649	15	17	43
PF3D7_0910400	selenide water dikinase, putative	1.73124	0.791808	0.00626331	24.8349	17	18	140.3
PF3D7_1245100	kinesin-13, putative	1.72381	0.785598	0.300689	56.9664	5	5	153.1
PF3D7_0913400	conserved Plasmodium protein, unknown function	1.72228	0.784319	0.173859	48.2497	9	10	19.2
PF3D7_1407300	pre-mRNA-splicing factor 38B, putative	1.72191	0.784009	0.16718	30.1145	4	4	81.8
PF3D7_0731600	acyl-CoA synthetase	1.70262	0.767759	4.8679e-05	21.0533	157	160	93.3
PF3D7_0613800	AP2 domain transcription factor, putative	1.70057	0.766015	0.0520533	25.8943	6	6	485.6
PF3D7_1406200	transcription elongation factor SPT6, putative	1.69987	0.765426	0.126514	42.0014	9	10	338.4
PF3D7_0605900	long chain polyunsaturated fatty acid elongation enzyme, putative	1.69941	0.765037	0.693747	157.498	6	6	34.7
PF3D7_1323100	60S ribosomal protein L6, putative	1.69924	0.76489	1.094e-05	16.447	39	52	21.6
PF3D7_1437200	ribonucleoside-diphosphate reductase large subunit, putative	1.69897	0.764659	2.66338e-07	10.0598	22	35	96.9
PF3D7_0320900	histone H2A.Z	1.69536	0.761588	0.0102195	30.0635	34	34	16.5
PF3D7_1346100	protein transport protein SEC61 subunit alpha	1.68587	0.753491	0.0330499	33.8026	18	18	52.2
PF3D7_0516700	ubiquitin carboxyl-terminal hydrolase 2, putative	1.67904	0.74764	0.277943	57.8051	6	6	156.3
PF3D7_1434800	mitochondrial acidic protein MAM33, putative	1.67895	0.74756	1.26017e-07	12.7215	39	42	28.9
PF3D7_0818900	heat shock protein 70	1.67884	0.747468	7.86514e-42	5.44927	241	270	73.9
PF3D7_1333400	conserved protein, unknown function	1.67539	0.744495	0.356448	69.4198	6	6	28.1
PF3D7_1307900	tripartite motif protein, putative	1.67531	0.744427	0.504463	95.968	6	6	105.4
PF3D7_0403800	alpha/beta hydrolase, putative	1.67111	0.740803	0.231929	47.0402	5	5	83.4
PF3D7_1369700	U2 small nuclear ribonucleoprotein A', putative	1.67057	0.740345	0.103521	33.9341	6	6	20.4
PF3D7_1009800	conserved Plasmodium membrane protein, unknown function	1.66253	0.733384	0.535687	103.155	6	6	162.4
PF3D7_1136800	DnaJ protein, putative	1.66156	0.732543	0.154978	36.7414	5	5	44.5
PF3D7_1331800	60S ribosomal protein L23, putative	1.661	0.732055	0.00905959	26.3421	17	24	15
PF3D7_0915000	type II NADH:ubiquinone oxidoreductase	1.66064	0.731737	0.0887623	40.2328	12	12	61.7
PF3D7_1202500	trimethylguanosine synthase, putative	1.65756	0.729064	0.400908	76.5253	6	6	132
PF3D7_0823100	RWD domain-containing protein, putative	1.65402	0.725977	0.317338	63.4587	6	6	27.4
PF3D7_0218000	replication factor C subunit 2, putative	1.65254	0.724686	0.0102778	27.3355	19	25	37.9
PF3D7_1452200	aminomethyltransferase, putative	1.65185	0.724079			3	3	62.4
PF3D7_1346400	VPS13 domain-containing protein, putative	1.64981	0.722297	0.366045	66.9515	6	6	697.1
PF3D7_0312400	glycogen synthase kinase 3	1.64923	0.721793	0.00122767	23.2542	33	33	51.6
PF3D7_0415300	cdc2-related protein kinase 3	1.64728	0.720089	0.334652	66.0809	6	6	159.6
PF3D7_1108000	IWS1-like protein, putative	1.64161	0.715109	0.192387	46.1271	6	6	66.5
PF3D7_1223200	nucleus export protein BRR6, putative	1.64114	0.714695	0.337792	66.6318	6	6	53.3
PF3D7_0603200	mitochondrial chaperone BCS1, putative	1.63923	0.713015	0.424527	80.86	6	6	54.6
PF3D7_1341200	60S ribosomal protein L18, putative	1.63888	0.712707	1.66644e-07	14.7795	67	86	21.7
PF3D7_0727400	proteasome subunit alpha type-5, putative	1.63747	0.71147	0.151013	46.739	10	10	28.4
PF3D7_1205800	high mobility group protein B3, putative	1.63301	0.70753	0.0305169	21.4024	7	7	267
PF3D7_1356900	protein kinase 5	1.62976	0.704655	0.422969	80.5181	6	6	33
PF3D7_0106300	calcium-transporting ATPase	1.62927	0.70423	1.88732e-05	19.0156	80	89	139.4
PF3D7_1137400	UVB-resistance protein UVR8 homologue	1.62778	0.702905	0.000104401	19.0096	35	42	48.1
PF3D7_0316700	protein YOP1, putative	1.62473	0.700199	0.135956	48.5995	17	17	26
PF3D7_1453700	HSP90 co-chaperone p23	1.62458	0.700067	0.231929	61.1144	19	19	30.5
PF3D7_1030100	pre-mRNA-splicing factor ATP-dependent RNA helicase PRP22, putative	1.62372	0.699302	0.368673	67.5069	5	5	149.4
PF3D7_0610400	histone H3	1.61598	0.692412	0.00484061	27.2976	35	36	15.4
PF3D7_1305300	translational activator GCN1, putative	1.61471	0.691275	0.0764423	41.0782	18	18	418.6
PF3D7_0719300	actin-related protein, putative	1.61447	0.691062	0.0265369	20.3257	6	6	121.1
PF3D7_1126200	40S ribosomal protein S18, putative	1.61225	0.689072	0.00181602	25.1134	44	45	17.9
PF3D7_0318100	stomatin-like protein, putative	1.6117	0.688579	0.00485524	20.0881	11	12	43.1
PF3D7_1466700	60S ribosome subunit biogenesis protein NIP7, putative	1.60539	0.682923	0.554125	107.454	6	6	20.4
PF3D7_0307900	conserved Plasmodium protein, unknown function	1.60173	0.67963	0.213957	48.8083	6	6	448.2
PF3D7_0525800	inner membrane complex protein 1g, putative	1.60136	0.679295	1.43625e-05	18.0054	59	67	34.3
PF3D7_1024500	conserved Plasmodium protein, unknown function	1.59738	0.675703	0.263596	51.5737	5	5	30.9
PF3D7_1008900	adenylate kinase	1.59601	0.674468	2.24599e-06	16.1253	57	63	27.6
PF3D7_1344800	aspartate carbamoyltransferase	1.59582	0.674296			5	5	43.3
PF3D7_1431600	succinyl-CoA ligase [ADP-forming] subunit beta, putative	1.5953	0.673826	5.90196e-06	15.8443	39	41	52.2
PF3D7_0720400	apoptosis-inducing factor, putative	1.58719	0.666476	2.22877e-06	13.3236	29	38	72.7
PF3D7_0405600	TMEM33 domain-containing protein, putative	1.58627	0.665642	0.502227	97.8842	8	8	37.8
PF3D7_1119300	splicing factor U2AF small subunit, putative	1.58506	0.664539	0.399953	76.3438	6	6	35.3
PF3D7_1014700	prohibitin 2, putative	1.5791	0.6591	0.0272653	27.455	10	11	34.8
PF3D7_1455400	hemolysin III	1.57863	0.658672	0.341807	55.0868	4	4	33.1
PF3D7_1338200	60S ribosomal protein L6, putative	1.57635	0.656584	9.80158e-06	18.2594	76	87	25.5
PF3D7_1365500	aminomethyltransferase, mitochondrial, putative	1.57489	0.655252	0.00925019	26.4308	17	24	46.9
PF3D7_0220000	liver stage antigen 3	1.57369	0.654148	0.0786756	30.3074	6	6	175.7
PF3D7_0423500	glideosome associated protein with multiple membrane spans 2	1.57354	0.654018	0.0764423	41.3563	20	25	42.6
PF3D7_1117100	ubiquitin carboxyl-terminal hydrolase UCH54	1.57076	0.651466	0.253843	54.509	6	6	54.5
PF3D7_0914100	conserved Plasmodium protein, unknown function	1.56982	0.650603	0.620511	134.576	11	11	138.3
PF3D7_0405400	pre-mRNA-processing-splicing factor 8, putative	1.56967	0.650458	1.90095e-05	18.1459	54	61	366.4
PF3D7_0719600	60S ribosomal protein L11a, putative	1.56601	0.64709	0.00479412	25.3595	22	24	20.2
PF3D7_1447700	conserved protein, unknown function	1.56571	0.646821	0.00942095	26.5107	18	21	40.7
PF3D7_1437700	succinyl-CoA ligase, putative	1.56166	0.643082	8.39781e-14	10.5616	125	130	111.3
PF3D7_1468800	splicing factor U2AF large subunit, putative	1.56039	0.641911	0.231929	38.7536	4	4	97.4
PF3D7_0802000	glutamate dehydrogenase, putative	1.55958	0.641161	0.120583	46.8879	18	18	160.4
PF3D7_1446700	conserved Plasmodium protein, unknown function	1.55948	0.641066	0.705498	150.248	4	4	42.6
PF3D7_1312600	2-oxoisovalerate dehydrogenase subunit alpha, mitochondrial, putative	1.55687	0.638649	6.82449e-07	14.6252	47	56	49.9
PF3D7_1447000	40S ribosomal protein S5	1.55611	0.637942	4.58105e-07	15.6938	73	77	30
PF3D7_1103600	actin-like protein, putative	1.55601	0.637855			7	7	58
PF3D7_1314600	lipoate-protein ligase 1	1.55393	0.635925	0.134957	33.7954	5	5	47.9
PF3D7_1004300	E3 ubiquitin-protein ligase, putative	1.55187	0.634006	0.148018	46.3177	10	10	131.7
PF3D7_1409600	conserved Plasmodium protein, unknown function	1.54834	0.630724	0.0283973	33.7107	22	23	92.7
PF3D7_1227700	conserved Plasmodium protein, unknown function	1.547	0.629472	0.0147031	29.9776	22	23	91.3
PF3D7_1105800	conserved Apicomplexan protein, unknown function	1.5437	0.626394	0.0419706	36.7519	24	25	30.7
PF3D7_0217100	ATP synthase subunit alpha, mitochondrial	1.54316	0.625889	0.0227054	33.3064	28	33	61.8
PF3D7_1128900	conserved protein, unknown function	1.54205	0.624853	0.0200061	29.7226	16	17	73.9
PF3D7_0520400	single-stranded DNA-binding protein, putative	1.53823	0.621276	0.250724	60.7718	11	11	35.7
PF3D7_1103100	60S acidic ribosomal protein P1, putative	1.53758	0.62066	0.011207	29.0179	23	27	13
PF3D7_0309800	YTH domain-containing protein, putative	1.53602	0.619194	0.472569	88.7925	6	6	33.1
PF3D7_0617800	histone H2A	1.53294	0.616304	0.00068206	23.3706	51	54	14.1
PF3D7_1132000	ubiquitin-like protein, putative	1.53285	0.616217	0.178846	52.1081	12	12	101.1
PF3D7_1466400	AP2 domain transcription factor AP2-EXP	1.52972	0.613266	0.113518	45.6667	17	17	92.1
PF3D7_1108700	heat shock protein J2	1.52906	0.612647	0.000150041	19.5701	37	46	62.4
PF3D7_1012800	conserved Plasmodium protein, unknown function	1.52636	0.610096	0.323215	64.4311	6	6	102.2
PF3D7_1475600	bromodomain protein, putative	1.52483	0.608644	0.300689	65.4849	9	9	85.8
PF3D7_1003600	inner membrane complex protein 1c, putative	1.52177	0.605754	2.54888e-07	15.112	69	80	32.7
PF3D7_0216400	vacuolar protein sorting-associated protein 45	1.52064	0.604677	0.070621	28.9556	6	6	86.3
PF3D7_0705500	inositol-phosphate phosphatase, putative	1.51392	0.598284	0.432876	82.387	6	6	330.7
PF3D7_0319600	elongation factor 1-delta, putative	1.51261	0.597044	0.0996123	40.8096	11	12	17.7
PF3D7_1318400	structural maintenance of chromosomes protein 2, putative	1.50963	0.594195			3	3	143.1
PF3D7_0616300	conserved Plasmodium protein, unknown function	1.50735	0.592013	0.531183	102.164	6	6	26.9
PF3D7_0304100	inner membrane complex protein 1e, putative	1.50691	0.591595	0.370315	80.5685	17	17	61.8
PF3D7_1105100	histone H2B	1.50676	0.591447	4.75991e-05	20.3694	91	111	13.1
PF3D7_1341300	60S ribosomal protein L18-2, putative	1.50483	0.589601	0.0778209	42.9514	28	29	21.5
PF3D7_1352400	conserved Plasmodium protein, unknown function	1.50267	0.587528	0.000449792	20.0464	26	28	190.3
PF3D7_0309600	60S acidic ribosomal protein P2	1.50086	0.585785	0.0298283	26.4758	9	9	11.9
PF3D7_0523100	mitochondrial-processing peptidase subunit alpha, putative	1.49989	0.584858	5.90886e-11	11.4244	76	83	61.8
PF3D7_1340700	ras-related protein Rab-11B	1.49724	0.582306	0.0201638	32.7933	29	29	25.9
PF3D7_1239600	hydroxyethylthiazole kinase	1.49701	0.582081	0.00207382	23.886	28	29	33.9
PF3D7_0935900	ring-exported protein 1	1.49476	0.579915	0.553258	106.717	6	6	83
PF3D7_1325600	mitochondrial fission 1 protein, putative	1.49473	0.579885	0.430307	81.9026	6	6	16.1
PF3D7_1142600	60S ribosomal protein L35ae, putative	1.49363	0.578826	0.0013302	23.4331	33	33	16.3
PF3D7_0207600	serine repeat antigen 5	1.49351	0.57871	0.0183677	32.4222	30	40	111.8
PF3D7_0416400	histone acetyltransferase, putative	1.49053	0.575826	0.118095	43.2647	11	11	146.7
PF3D7_0617000	mitochondrial import receptor subunit TOM40, putative	1.49003	0.575341	0.80693	250.312	6	6	43.6
PF3D7_1230400	ATP-dependent protease subunit ClpQ	1.48952	0.574852	0.151013	48.5914	12	12	22.9
PF3D7_0306100	conserved Plasmodium protein, unknown function	1.4864	0.571818	0.673305	148.168	6	6	74.3
PF3D7_0523400	DnaJ protein, putative	1.48439	0.569874	0.0163068	26.5328	13	20	61.9
PF3D7_0731500	erythrocyte binding antigen-175	1.48341	0.568914	0.366045	59.0235	4	4	174.6
PF3D7_1129400	rRNA (cytosine-C(5))-methyltransferase, putative	1.4797	0.565303	0.447912	80.7398	5	5	74.4
PF3D7_0104400	4-hydroxy-3-methylbut-2-enyl diphosphate reductase	1.47509	0.5608	0.287618	59.2795	6	6	62.5
PF3D7_1225600	conserved Plasmodium protein, unknown function	1.47363	0.559373			3	3	93
PF3D7_1414300	60S ribosomal protein L10, putative	1.47185	0.557634	4.15477e-06	16.9023	61	66	25.2
PF3D7_0316800	40S ribosomal protein S15A, putative	1.47161	0.557392	2.95212e-07	14.382	52	58	14.9
PF3D7_1116000	rhoptry neck protein 4	1.47161	0.557391	0.118576	38.8977	8	10	135.6
PF3D7_1460700	60S ribosomal protein L27	1.4638	0.549715	0.00031405	22.4896	64	65	16.7
PF3D7_0307200	60S ribosomal protein L7, putative	1.4603	0.546269	4.03984e-11	11.1396	76	92	30.5
PF3D7_1027800	60S ribosomal protein L3	1.45574	0.541749	3.14178e-12	11.4012	116	135	44.2
PF3D7_1356200	mitochondrial import inner membrane translocase subunit TIM23, putative	1.45548	0.541491	0.419573	79.969	6	6	18.2
PF3D7_1430200	plasmepsin IX	1.45474	0.540758	0.0259817	20.1882	6	6	74.2
PF3D7_0921600	tetratricopeptide repeat protein, putative	1.45191	0.537949	0.592192	105.815	4	4	198
PF3D7_1108500	succinyl-CoA synthetase alpha subunit, putative	1.45132	0.537362	0.0167646	25.6588	12	18	35.4
PF3D7_1238800	acyl-CoA synthetase	1.44705	0.533113	2.95212e-07	15.8201	89	98	92.1
PF3D7_0415900	60S ribosomal protein L15, putative	1.44691	0.532973	1.45113e-05	17.8497	53	54	24.1
PF3D7_1431700	60S ribosomal protein L14, putative	1.43977	0.525837	1.33923e-06	13.8795	36	49	19.3
PF3D7_1452000	rhoptry neck protein 2	1.43825	0.524316	0.00109657	24.3687	53	55	249.5
PF3D7_0519400	40S ribosomal protein S24	1.43798	0.524047	8.96786e-05	19.5639	44	48	15.4
PF3D7_0725400	conserved Plasmodium protein, unknown function	1.43733	0.523388	0.670578	146.913	6	6	13
PF3D7_1308200	carbamoyl phosphate synthetase	1.43541	0.521463	0.00190314	22.9987	24	24	273.4
PF3D7_1440400	zinc finger protein, putative	1.43335	0.519393	0.525321	100.75	6	6	152.8
PF3D7_1471200	inorganic anion exchanger, inorganic anion antiporter	1.43191	0.517941	0.772233	191.114	4	4	75.5
PF3D7_1323400	60S ribosomal protein L23	1.42917	0.515175	7.63402e-05	19.1381	42	47	22.1
PF3D7_1129000	spermidine synthase	1.42833	0.514325	5.36463e-05	19.813	62	64	36.6
PF3D7_0903900	60S ribosomal protein L32	1.42799	0.51399	2.07719e-05	18.0449	50	53	15.5
PF3D7_1365900	ubiquitin-60S ribosomal protein L40	1.42717	0.513156	0.287618	55.0862	5	5	14.6
PF3D7_1202900	high mobility group protein B1	1.42484	0.510799	2.77322e-10	11.3192	63	91	11.3
PF3D7_0422500	pre-mRNA-splicing helicase BRR2, putative	1.42188	0.507804	0.0088998	22.4986	11	12	337.9
PF3D7_1357700	U3 small nucleolar RNA-associated protein 21, putative	1.41768	0.503532	0.666819	147.832	8	8	143.4
PF3D7_1224000	GTP cyclohydrolase 1	1.4152	0.501007	0.250724	61.5276	12	12	45.9
PF3D7_0304400	60S ribosomal protein L44	1.41497	0.500767	0.151233	48.639	12	12	12.2
PF3D7_1010300	succinate dehydrogenase subunit 4, putative	1.41215	0.497889	0.0903945	43.7725	22	30	13.7
PF3D7_1130200	60S ribosomal protein P0	1.40956	0.495244	4.07765e-13	10.881	118	133	35
PF3D7_1363200	bifunctional polynucleotide phosphatase/kinase	1.40953	0.495211	0.425884	86.477	10	15	55.3
PF3D7_1033700	bromodomain protein 1	1.40946	0.49514	0.273168	52.9332	5	5	55.9
PF3D7_1037500	dynamin-like protein	1.40912	0.494792	0.229455	60.5808	20	22	81.5
PF3D7_1308300	40S ribosomal protein S27	1.40833	0.493986	0.119197	31.5111	5	5	9.1
PF3D7_1211400	heat shock protein DNAJ homologue Pfj4	1.40824	0.49389	0.0508216	38.6176	26	26	28.1
PF3D7_0825500	protein KRI1, putative	1.40699	0.492607			3	3	75.3
PF3D7_1364100	6-cysteine protein	1.40689	0.492507	0.612125	124.698	6	6	92.7
PF3D7_0925700	histone deacetylase 1	1.40558	0.491162	0.0514772	36.876	17	17	51.4
PF3D7_1234800	splicing factor 3B subunit 3, putative	1.40229	0.48778	0.0212525	32.7603	27	29	151.8
PF3D7_1242700	40S ribosomal protein S17, putative	1.40069	0.486136	0.00109657	23.2058	35	52	16.1
PF3D7_1450100	signal recognition particle subunit SRP54	1.39777	0.483124	0.0019538	22.8053	24	30	56
PF3D7_1034400	flavoprotein subunit of succinate dehydrogenase	1.39626	0.481565	0.0370516	30.8966	11	11	70.7
PF3D7_1318800	translocation protein SEC63, putative	1.39397	0.4792	0.103521	47.4704	46	49	75.9
PF3D7_0504600	2-oxoisovalerate dehydrogenase subunit beta, mitochondrial, putative	1.39034	0.475442	0.000826809	22.4785	34	35	43
PF3D7_0306400	FAD-dependent glycerol-3-phosphate dehydrogenase, putative	1.38744	0.472427	0.221522	61.4356	34	34	74.7
PF3D7_1453000	conserved Plasmodium protein, unknown function	1.38556	0.470468	0.615989	121.866	5	5	110.6
PF3D7_1437000	N-acetyltransferase, GNAT family, putative	1.38355	0.468372	0.104838	46.6962	29	30	64.2
PF3D7_0919100	DnaJ protein, putative	1.38304	0.467848	0.0204766	33.6566	38	41	43.3
PF3D7_1351400	60S ribosomal protein L17, putative	1.38232	0.467089	0.000111373	19.8166	43	48	23.4
PF3D7_0204900	2-methoxy-6-polyprenyl-1,4-benzoquinol methylase, mitochondrial, putative	1.38207	0.46683	0.334783	66.1458	6	6	41.2
PF3D7_1461300	40S ribosomal protein S28e, putative	1.38203	0.466784	0.231929	51.5656	6	6	7.5
PF3D7_0212400	conserved Plasmodium membrane protein, unknown function	1.38163	0.466373	0.166067	45.4769	8	10	494.2
PF3D7_1243600	translation initiation factor SUI1, putative	1.38148	0.466215	0.325116	70.1956	10	11	12.9
PF3D7_0626100	oxidoreductase, short-chain dehydrogenase family, putative	1.38049	0.46518	0.179928	40.032	5	5	44.8
PF3D7_1471400	diacylglycerol kinase, putative	1.38018	0.464854	0.00383512	23.4902	18	30	57.6
PF3D7_0516200	40S ribosomal protein S11	1.37953	0.464179	1.17272e-08	13.6323	78	92	16.1
PF3D7_1004400	RNA-binding protein, putative	1.37931	0.463946	0.189945	56.9082	26	26	106.3
PF3D7_1003800	U5 small nuclear ribonucleoprotein component, putative	1.37696	0.461483	0.219191	59.4378	20	25	142.9
PF3D7_1358800	40S ribosomal protein S15	1.37657	0.461076	5.68277e-05	20.2107	71	72	17.3
PF3D7_1111500	acylphosphatase, putative	1.37264	0.456951	0.181436	44.6686	6	6	15.1
PF3D7_1034700	ADP-ribosylation factor, putative	1.37233	0.456626	0.672109	147.589	6	6	20.2
PF3D7_0817900	high mobility group protein B2	1.3697	0.453857	0.00150661	25.7127	71	84	11.5
PF3D7_0516900	60S ribosomal protein L2	1.36769	0.451737	0.21709	56.735	12	16	28
PF3D7_0627800	acetyl-CoA synthetase, putative	1.36432	0.448186	0.0407779	37.6256	33	45	113.9
PF3D7_0210100	60S ribosomal protein L37ae, putative	1.36362	0.447444	0.366045	71.1376	6	6	10.8
PF3D7_0214900	rhoptry neck protein 6	1.35771	0.44118	0.531183	102.112	6	6	112.2
PF3D7_1355800	splicing factor 3B subunit 5, putative	1.35609	0.439456	0.391347	74.8543	6	6	10.1
PF3D7_0303000	N-ethylmaleimide-sensitive fusion protein	1.35454	0.437799	0.00122767	25.1118	66	73	89.1
PF3D7_1451800	sortilin	1.35314	0.436315	0.0125947	28.9437	21	22	102.3
PF3D7_0706400	60S ribosomal protein L37	1.35275	0.435891	0.0220263	28.272	12	18	10.5
PF3D7_1238600	sphingomyelin phosphodiesterase	1.35129	0.434332	0.0468708	38.5525	30	30	46
PF3D7_1242400	GAS8-like protein, putative	1.35116	0.434202	0.360534	70.1078	6	6	54.8
PF3D7_0820700	2-oxoglutarate dehydrogenase E1 component	1.34946	0.432383	0.1764	49.957	11	14	121.2
PF3D7_1474900	trailer hitch homolog, putative	1.34834	0.431182	0.507631	96.852	6	6	38.6
PF3D7_1462700	cytochrome c1 precursor, putative	1.34822	0.431051	0.55151	106.287	6	6	46.2
PF3D7_0501600	rhoptry-associated protein 2	1.34454	0.427111	3.14704e-05	19.0287	61	82	46.7
PF3D7_1113300	UDP-galactose transporter, putative	1.34399	0.426521	0.417554	79.4762	6	6	39.4
PF3D7_0513300	purine nucleoside phosphorylase	1.34349	0.42598	0.591726	117.742	6	6	26.9
PF3D7_0802600	adenylyl cyclase beta	1.34171	0.424073	0.519842	99.4283	6	6	269.5
PF3D7_1230800	pre-mRNA-splicing regulator, putative	1.33964	0.421843	0.277943	64.3215	11	12	71.3
PF3D7_0711500	regulator of chromosome condensation, putative	1.33864	0.420763	0.271566	67.0218	22	22	78.9
PF3D7_0617100	AP-2 complex subunit alpha, putative	1.3372	0.419215	0.595923	119.189	6	6	145.4
PF3D7_0618300	60S ribosomal protein L27a, putative	1.33685	0.418835	1.60491e-07	15.6128	100	106	16.7
PF3D7_0302000	pre-mRNA-splicing factor PRP46, putative	1.33327	0.414968			3	3	69.6
PF3D7_0710600	60S ribosomal protein L34	1.33198	0.413577	0.210196	57.8528	17	17	17.4
PF3D7_1030500	26S proteasome regulatory subunit RPN9, putative	1.32934	0.410706	0.594971	118.845	6	6	46.8
PF3D7_0705700	40S ribosomal protein S29, putative	1.32933	0.410695	0.0147695	24.9947	11	12	6.4
PF3D7_1445900	ATP-dependent RNA helicase DDX5, putative	1.3281	0.40936	6.6099e-11	12.2519	107	133	60
PF3D7_1447900	multidrug resistance protein 2	1.32675	0.407899	0.0358934	37.4928	45	46	119
PF3D7_0501500	rhoptry-associated protein 3	1.32629	0.4074	0.414579	88.7418	25	26	47
PF3D7_0409600	replication protein A1, large subunit	1.32587	0.406936	0.0804347	30.5686	7	12	134.2
PF3D7_0520000	40S ribosomal protein S9, putative	1.32554	0.406578	0.00178478	26.0727	69	78	22.1
PF3D7_1416100	protein SEY1, putative	1.32509	0.406092	0.00846662	30.8435	68	72	110.6
PF3D7_0702400	small exported membrane protein 1	1.32482	0.405798	0.307722	69.2966	12	12	14.2
PF3D7_1219100	clathrin heavy chain, putative	1.32271	0.403501	5.3264e-05	20.9414	126	141	232.9
PF3D7_1301700	CX3CL1-binding protein 2	1.32191	0.402627			4	4	28.3
PF3D7_1458400	aminodeoxychorismate lyase	1.32045	0.40103	0.0597989	36.6744	14	17	37.5
PF3D7_0212500	conserved Plasmodium protein, unknown function	1.31568	0.395805	0.0477713	35.8273	17	20	477.9
PF3D7_0727800	cation transporting ATPase, putative	1.3153	0.395388	0.071196	40.8465	21	23	225.1
PF3D7_1021500	ATP-dependent RNA helicase ROK1, putative	1.31452	0.394534	0.2144	53.3945	9	10	79.9
PF3D7_0826100	HECT-like E3 ubiquitin ligase, putative	1.31402	0.393987	0.348341	68.23	6	6	1005.1
PF3D7_1008100	zinc finger protein, putative	1.3138	0.393751	0.568497	107.76	5	5	453
PF3D7_0614500	60S ribosomal protein L19	1.31361	0.393542	0.000977604	23.8048	47	52	21.6
PF3D7_0501000	Plasmodium exported protein, unknown function	1.31338	0.393283	0.361448	80.1408	24	25	30.7
PF3D7_1364400	conserved Plasmodium protein, unknown function	1.31245	0.39226	0.839517	316.076	12	12	386.3
PF3D7_0919400	protein disulfide isomerase	1.31199	0.391754	0.358095	69.7174	6	6	61
PF3D7_0930800	conserved Plasmodium membrane protein, unknown function	1.31196	0.391726	0.819475	268.921	6	6	546.2
PF3D7_0616800	malate:quinone oxidoreductase	1.31145	0.391161	0.0303715	32.3884	16	18	59.5
PF3D7_1311500	26S protease regulatory subunit 7, putative	1.31135	0.391052	7.03041e-05	20.4528	71	81	46.8
PF3D7_1239800	conserved Plasmodium protein, unknown function	1.31081	0.390463	0.560978	109.198	6	6	691.4
PF3D7_1426000	60S ribosomal protein L21	1.3063	0.385489	0.000300284	22.7962	78	78	18.8
PF3D7_0310300	phosphoglycerate mutase, putative	1.30577	0.384895	0.367411	76.7275	10	10	138.3
PF3D7_1216300	signal recognition particle subunit SRP19	1.30473	0.383754	0.0419584	34.7895	16	17	18
PF3D7_1333300	transmembrane emp24 domain-containing protein, putative	1.30273	0.381537	0.137717	41.6918	8	10	25
PF3D7_0906500	arginase	1.30253	0.381317			3	3	46.5
PF3D7_0415600	GTP:AMP phosphotransferase	1.30144	0.380105	0.0266304	34.799	34	35	26.7
PF3D7_1229300	conserved Plasmodium protein, unknown function	1.30131	0.37997	0.0631519	43.3958	162	163	117.5
PF3D7_1252100	rhoptry neck protein 3	1.30114	0.379779	7.23324e-09	15.1457	265	287	263.2
PF3D7_0503800	60S ribosomal protein L31	1.29835	0.376684	0.014222	26.6295	14	17	14.1
PF3D7_1302800	40S ribosomal protein S7, putative	1.2973	0.375509	0.000449792	23.1069	64	84	22.5
PF3D7_1338300	elongation factor 1-gamma, putative	1.29432	0.372192	3.11679e-08	14.4736	94	123	47.8
PF3D7_1342100	aconitate hydratase	1.29406	0.37191	0.0141645	30.6417	28	30	103.4
PF3D7_1436000	glucose-6-phosphate isomerase	1.29133	0.368858	0.568008	117.764	11	11	67.4
PF3D7_0532300	Plasmodium exported protein (PHISTb), unknown function	1.29014	0.36753	0.389435	80.6809	11	11	60.2
PF3D7_0930000	procollagen lysine 5-dioxygenase, putative	1.28794	0.365065	0.430787	82.0374	6	6	66.8
PF3D7_0935800	cytoadherence linked asexual protein 9	1.28775	0.364853	0.00121533	26.0956	142	154	160.4
PF3D7_0517400	FACT complex subunit SPT16, putative	1.28563	0.362472	0.0700863	43.1335	50	63	132.7
PF3D7_1105400	40S ribosomal protein S4, putative	1.28234	0.358777	2.1875e-06	17.8066	128	149	29.8
PF3D7_1147900	peroxisome assembly protein 22, putative	1.28209	0.358502	0.376303	68.5305	5	5	24.9
PF3D7_0933600	mitochondrial-processing peptidase subunit beta, putative	1.28012	0.356275	0.1764	55.9152	34	36	55.7
PF3D7_1473200	DnaJ protein, putative	1.2791	0.355126	0.186619	53.6477	14	15	52.5
PF3D7_1319300	tRNA (guanine(26)-N(2))-dimethyltransferase, putative	1.27838	0.354316			4	4	94.8
PF3D7_1439800	vesicle-associated membrane protein, putative	1.27787	0.353741	0.0806215	44.6922	52	53	27.7
PF3D7_1013300	conserved Plasmodium protein, unknown function	1.27635	0.352024	0.0598169	41.702	50	52	75.5
PF3D7_1113400	ubiquitin domain-containing protein DSK2, putative	1.27625	0.351905	0.360534	65.9757	5	5	42.7
PF3D7_0922500	phosphoglycerate kinase	1.27558	0.351158	1.04221e-09	14.0373	183	219	45.4
PF3D7_1016400	serine/threonine protein kinase, FIKK family	1.27479	0.350263	0.231929	55.8652	9	11	72.4
PF3D7_1236000	vesicle transport v-SNARE protein VTI1, putative	1.2732	0.348454			3	3	49.1
PF3D7_1031200	MORN repeat-containing protein 1	1.2702	0.345057	0.112599	45.1116	17	18	41.4
PF3D7_0929400	high molecular weight rhoptry protein 2	1.26975	0.344548	2.23947e-12	12.7043	391	411	162.7
PF3D7_1323700	glideosome associated protein with multiple membrane spans 1	1.26723	0.341678	0.232779	59.7479	15	17	34
PF3D7_1103800	CCR4-NOT transcription complex subunit 1, putative	1.26451	0.338582	0.5643	112.804	8	9	391.9
PF3D7_0110700	chromatin assembly factor 1 protein WD40 domain, putative	1.26149	0.335124	0.152095	51.0717	18	18	50.7
PF3D7_0608500	proteasome subunit alpha type-2, putative	1.26097	0.334534	0.287618	63.6253	9	11	26.5
PF3D7_1246800	signal recognition particle receptor subunit beta, putative	1.26055	0.33405	0.271566	56.8934	7	9	30.6
PF3D7_0525100	acyl-CoA synthetase	1.2585	0.331707	3.04859e-07	16.4333	128	139	76.9
PF3D7_1005500	regulator of nonsense transcripts 1, putative	1.25813	0.331275			3	3	184
PF3D7_1011800	PRE-binding protein	1.258	0.331138	4.01821e-07	17.2726	247	277	131.6
PF3D7_1421200	40S ribosomal protein S25	1.2549	0.327572	0.00040801	22.4354	52	60	11.7
PF3D7_0927800	cytochrome c oxidase subunit 5B, putative	1.25411	0.326659	0.736609	180.483	6	6	32.4
PF3D7_1332000	syntaxin, Qa-SNARE family	1.25228	0.324561	0.707468	172.517	12	12	32.8
PF3D7_1410400	rhoptry-associated protein 1	1.25122	0.323334	0.000152569	22.9314	240	254	90.1
PF3D7_0708300	EKC/KEOPS complex subunit BUD32	1.25077	0.322822	0.744595	187.552	6	6	26.6
PF3D7_0915400	ATP-dependent 6-phosphofructokinase	1.24997	0.321892	0.00265852	27.5428	96	104	159.5
PF3D7_0903200	ras-related protein RAB7	1.24947	0.321311	0.00272572	27.0988	66	71	23.8
PF3D7_0610900	transcription elongation factor SPT5, putative	1.24834	0.320009	0.0339157	35.5418	26	29	149.4
PF3D7_1367500	NADH-cytochrome b5 reductase, putative	1.24781	0.319399	0.560978	114.519	10	10	42.6
PF3D7_0402400	Plasmodium exported protein, unknown function	1.24757	0.319116	0.635882	134.123	6	6	31
PF3D7_1032500	DER1-like protein, putative	1.24371	0.314647	0.486556	91.856	6	6	31
PF3D7_0722200	rhoptry-associated leucine zipper-like protein 1	1.24177	0.312403	0.300689	72.256	37	41	87.9
PF3D7_1477500	Plasmodium exported protein (PHISTb), unknown function	1.24007	0.31042	0.803642	238.989	5	5	60.6
PF3D7_0917600	pre-mRNA-splicing factor ATP-dependent RNA helicase PRP43, putative	1.23596	0.305628	0.288974	69.9252	27	29	94.1
PF3D7_1343700	kelch protein K13	1.23595	0.305618	0.0540962	40.926	53	58	83.7
PF3D7_1441400	FACT complex subunit SSRP1, putative	1.23539	0.304963	0.0459292	38.9075	37	46	58.8
PF3D7_1345800	conserved Plasmodium protein, unknown function	1.23424	0.303624	0.326219	64.9052	6	6	118.9
PF3D7_0528100	AP-1 complex subunit beta, putative	1.23418	0.303558	0.481294	98.8855	16	16	106.2
PF3D7_0507100	60S ribosomal protein L4	1.2337	0.302995	0.00377522	28.8632	127	145	46.2
PF3D7_0709700	prodrug activation and resistance esterase	1.23232	0.301373	0.0516572	40.3588	46	52	42.4
PF3D7_1105300	conserved Plasmodium protein, unknown function	1.23227	0.301318			4	4	87
PF3D7_1133300	LEM3/CDC50 family protein, putative	1.23102	0.299853	0.533257	98.5662	5	5	44.1
PF3D7_1354700	conserved Plasmodium protein, unknown function	1.2308	0.299597	0.136864	38.7116	6	6	48.9
PF3D7_1358700	YOP1-like protein, putative	1.23043	0.299158	0.772473	207.127	6	6	18.4
PF3D7_0917900	heat shock protein 70	1.22688	0.294997	0.00331969	28.895	232	235	72.4
PF3D7_1134800	coatomer subunit delta	1.22669	0.294773	0.351004	74.8984	11	12	56.8
PF3D7_1369500	conserved protein, unknown function	1.22462	0.292332	0.246477	59.2246	10	11	131.4
PF3D7_0409800	zinc finger protein, putative	1.22085	0.287882			3	3	68.5
PF3D7_0609800	palmitoyltransferase DHHC2, putative	1.22076	0.28778	0.773849	208.703	6	6	33.1
PF3D7_0103200	nucleoside transporter 4	1.22057	0.287552	0.737844	183.044	6	6	50
PF3D7_1012900	autophagy-related protein 18	1.21803	0.28455	0.00264891	23.9154	25	29	43.5
PF3D7_1201000	Plasmodium exported protein (PHISTb), unknown function	1.2151	0.281072	0.802887	242.332	6	6	77.1
PF3D7_1325500	conserved Plasmodium protein, unknown function	1.21388	0.279631	0.759049	197.525	6	6	79.5
PF3D7_1437900	HSP40, subfamily A	1.21366	0.279364	0.00622637	28.5523	40	52	48.5
PF3D7_0215700	DNA-directed RNA polymerase II subunit RPB2, putative	1.21329	0.278921	0.100255	44.8003	21	23	151.7
PF3D7_0717500	calcium-dependent protein kinase 4	1.21184	0.277203	0.00010959	20.9392	65	70	60.8
PF3D7_1132300	nucleic acid binding protein, putative	1.21114	0.276366	0.231929	58.2263	11	17	31.7
PF3D7_1019000	eukaryotic translation initiation factor subunit eIF2A, putative	1.2102	0.275242	0.680901	146.309	5	5	280.8
PF3D7_1144900	ras-related protein Rab-6	1.20962	0.274556	0.00905959	30.8231	58	65	23.6
PF3D7_1248900	26S protease regulatory subunit 8, putative	1.20894	0.273746	0.0731421	43.2957	42	54	49.5
PF3D7_0817600	conserved protein, unknown function	1.20666	0.27102	0.726594	182.679	12	12	112.2
PF3D7_1142500	60S ribosomal protein L28	1.20466	0.268621	0.293504	70.7875	28	36	14.4
PF3D7_0905400	high molecular weight rhoptry protein 3	1.20412	0.267981	0.0257313	36.2866	81	99	104.9
PF3D7_1457500	vacuolar protein sorting-associated protein 4	1.20394	0.26776	0.26205	64.459	16	18	48.3
PF3D7_0218400	ATP-dependent RNA helicase DDX47, putative	1.20326	0.266948	0.650428	139.489	6	6	65.2
PF3D7_1033400	haloacid dehalogenase-like hydrolase	1.20273	0.266317	0.0896198	42.5142	18	30	32.8
PF3D7_0106800	ras-related protein Rab-5C	1.20209	0.265548	0.206951	57.762	18	24	24.3
PF3D7_0714000	histone H2B variant	1.20138	0.264688	0.198915	59.9528	70	84	13.8
PF3D7_1130100	60S ribosomal protein L38	1.20117	0.264439	0.0070032	30.2526	70	72	10.3
PF3D7_0904900	copper-transporting ATPase	1.20037	0.263484	0.283023	54.3427	5	5	299.4
PF3D7_1304500	small heat shock protein, putative	1.19987	0.262884	0.323215	74.385	23	24	25.2
PF3D7_1409400	conserved protein, unknown function	1.19107	0.252259	0.66737	153.022	12	12	30.5
PF3D7_0914400	conserved protein, unknown function	1.19057	0.251653	0.22275	62.2795	51	61	28.4
PF3D7_1424100	60S ribosomal protein L5, putative	1.18936	0.250187	0.0547161	41.2468	57	74	34
PF3D7_0201900	erythrocyte membrane protein 3	1.18827	0.248864	0.474298	98.0411	19	19	273.6
PF3D7_1238300	pre-mRNA-splicing factor CWC22, putative	1.18648	0.246685	0.635829	133.933	6	6	112.9
PF3D7_0215000	acyl-CoA synthetase	1.18583	0.245897	0.451756	90.7999	10	11	102.1
PF3D7_1003500	40S ribosomal protein S20e, putative	1.18574	0.245789	0.0500899	37.0247	18	18	13.5
PF3D7_0308700	conserved protein, unknown function	1.18487	0.244731	0.711039	174.142	12	12	58
PF3D7_0306900	40S ribosomal protein S23, putative	1.18191	0.241125	0.269345	67.4888	29	29	16.1
PF3D7_0704200	tRNA m5C-methyltransferase, putative	1.18132	0.240398			4	4	141.2
PF3D7_1408600	40S ribosomal protein S8e, putative	1.18104	0.240059	0.024474	35.8553	70	83	25.1
PF3D7_0909900	helicase SKI2W, putative	1.18075	0.239699	0.756835	195.64	6	6	160.4
PF3D7_1462300	GTP-binding protein, putative	1.18017	0.238998	0.705463	167.79	9	11	161.2
PF3D7_0322900	40S ribosomal protein S3A, putative	1.17986	0.238616	0.00460907	29.3856	112	149	30
PF3D7_0936000	ring-exported protein 2	1.1778	0.236091			3	3	10.8
PF3D7_0803700	tubulin gamma chain	1.17572	0.233549	0.367553	81.9266	31	32	51.6
PF3D7_1472200	histone deacetylase, putative	1.17497	0.232621	0.625169	135.265	10	12	268.9
PF3D7_1408700	conserved protein, unknown function	1.17362	0.230968	0.605736	130.61	16	17	851.9
PF3D7_0912400	alkaline phosphatase, putative	1.17227	0.229299	0.412113	88.7668	30	34	52.7
PF3D7_1008800	nucleolar protein 5, putative	1.17099	0.227733	0.0272481	36.5895	75	80	53.4
PF3D7_0723800	conserved Plasmodium protein, unknown function	1.1708	0.227497	0.569967	118.76	11	12	260.8
PF3D7_0410600	conserved protein, unknown function	1.17042	0.227024	0.759049	197.285	6	6	37.1
PF3D7_1418000	ubiquitin fusion degradation protein 1, putative	1.16903	0.225307			4	4	32.5
PF3D7_1317400	zinc finger protein, putative	1.16683	0.22259	0.806655	249.471	6	6	23.2
PF3D7_0708400	heat shock protein 90	1.16572	0.221221	0.00710032	31.4364	274	294	86.2
PF3D7_1203900	ubiquitin-conjugating enzyme E2	1.16552	0.220969	0.772233	213.421	10	10	16.5
PF3D7_1133400	apical membrane antigen 1	1.16523	0.220615	0.502775	95.6078	6	6	72
PF3D7_0210600	conserved protein, unknown function	1.16169	0.216219			3	3	53.7
PF3D7_0413700	lysine decarboxylase-like protein, putative	1.15903	0.212917	0.449772	93.9632	18	18	39
PF3D7_1248500	bax inhibitor 1, putative	1.15889	0.212741	0.762681	200.584	6	6	32.3
PF3D7_0417800	cdc2-related protein kinase 1	1.15802	0.211657			5	5	83.5
PF3D7_0807300	ras-related protein Rab-18	1.15775	0.211328	0.166067	53.1165	21	26	23.2
PF3D7_0931400	PUB domain-containing protein, putative	1.15753	0.21105	0.603993	121.077	6	6	37.2
PF3D7_0601900	conserved Plasmodium protein, unknown function	1.15717	0.210602	0.791098	222.068	6	6	14.7
PF3D7_1419400	conserved Plasmodium membrane protein, unknown function	1.15561	0.208661	0.409209	83.2664	10	10	262.3
PF3D7_0506900	rhomboid protease ROM4	1.15451	0.207276	0.241172	64.2503	35	49	86.7
PF3D7_1465900	40S ribosomal protein S3	1.15371	0.206276	0.00485524	29.7056	123	149	24.7
PF3D7_0320800	ATP-dependent RNA helicase DDX6	1.15364	0.206194	0.317338	74.3127	34	34	49.4
PF3D7_0317600	40S ribosomal protein S11, putative	1.1522	0.204397	0.154721	53.7868	41	42	18.8
PF3D7_0207800	serine repeat antigen 3	1.15152	0.203538			3	3	105.4
PF3D7_1348600	conserved Plasmodium protein, unknown function	1.14973	0.2013	0.463956	94.2657	13	15	44.4
PF3D7_0813900	40S ribosomal protein S16, putative	1.14848	0.199725	0.0603705	42.0196	57	72	16.3
PF3D7_1366600	signal recognition particle receptor subunit alpha, putative	1.14808	0.199223	0.735107	165.38	4	4	65.8
PF3D7_1424400	60S ribosomal protein L7-3, putative	1.14766	0.198698	0.0989536	47.2877	62	81	32.7
PF3D7_0318200	DNA-directed RNA polymerase II subunit RPB1	1.14756	0.19857	0.227348	58.1416	12	12	278.7
PF3D7_0608800	ornithine aminotransferase	1.1416	0.191059	0.113341	49.2194	68	73	46.1
PF3D7_1310500	ER membrane protein complex subunit 7, putative	1.14035	0.189482	0.164354	47.1122	9	11	24.4
PF3D7_1438000	eukaryotic translation initiation factor eIF2A, putative	1.13674	0.184902	0.308729	72.8602	28	35	76.8
PF3D7_0827900	protein disulfide isomerase	1.13664	0.184773	0.188773	59.0491	127	136	55.5
PF3D7_0802300	periodic tryptophan protein 2, putative	1.13634	0.184395	0.791098	222.557	6	6	129.1
PF3D7_1246400	myosin A tail domain interacting protein	1.13512	0.182841	0.704775	162.602	6	6	23.5
PF3D7_1407100	rRNA 2'-O-methyltransferase fibrillarin, putative	1.13466	0.182258	0.256393	67.313	76	83	34.1
PF3D7_1413900	DnaJ protein, putative	1.13462	0.182214	0.62776	137.348	11	11	45.2
PF3D7_1248700	conserved Plasmodium protein, unknown function	1.1336	0.180909	0.842564	316.989	9	11	231.3
PF3D7_1474500	splicing factor 3A subunit 1, putative	1.13168	0.178471	0.901083	444.654	4	4	83.7
PF3D7_0528800	nucleolar preribosomal GTPase, putative	1.13043	0.176871	0.27559	57.4804	6	6	63.9
PF3D7_0913200	elongation factor 1-beta	1.12713	0.17266	0.124361	50.0339	44	52	32
PF3D7_1320600	ras-related protein Rab-11A	1.12581	0.170969	0.0984919	46.506	41	53	24.8
PF3D7_0815800	vacuolar protein sorting-associated protein 9, putative	1.12481	0.169687	0.829083	291.3	8	8	214.7
PF3D7_1121600	exported protein 1	1.1241	0.16877	0.887577	408.932	5	5	17.3
PF3D7_1138700	conserved Plasmodium protein, unknown function	1.12323	0.167648	0.562095	113.798	9	16	222.1
PF3D7_1126000	threonine--tRNA ligase	1.12317	0.167572	0.910503	539.921	8	8	119.5
PF3D7_0416800	small GTP-binding protein sar1	1.12164	0.165608	0.278477	70.0156	61	82	22
PF3D7_1223400	phospholipid-transporting ATPase, putative	1.12106	0.16486	0.0412123	33.5015	15	20	190.4
PF3D7_1309100	60S ribosomal protein L24, putative	1.12077	0.164486	0.340117	78.2726	44	53	19.2
PF3D7_0320100	protein transport protein SEC22	1.11942	0.162749	0.737844	187.905	9	9	25.9
PF3D7_1455300	conserved protein, unknown function	1.11481	0.156793	0.604207	133.392	89	90	69.5
PF3D7_0935000	U2 small nuclear ribonucleoprotein B'', putative	1.11113	0.152027	0.608428	118.777	5	5	22.3
PF3D7_1342000	40S ribosomal protein S6	1.11103	0.151895	0.197375	60.117	129	141	35.4
PF3D7_0927300	fumarate hydratase	1.10947	0.14987	0.231141	63.8264	77	85	78.4
PF3D7_1362200	RuvB-like helicase 3	1.10765	0.147497	0.334364	76.7203	32	41	54.6
PF3D7_0608310	sorting assembly machinery 50 kDa subunit, putative	1.1042	0.143004	0.839517	304.011	6	6	53.7
PF3D7_0302800	RNA-binding protein, putative	1.10174	0.139784	0.887577	413.105	6	6	48.1
PF3D7_0922100	ubiquitin-like protein, putative	1.10131	0.139217	0.754424	205.352	21	21	182.1
PF3D7_1033200	early transcribed membrane protein 10.2	1.10097	0.13878	0.796131	222.422	5	5	38.9
PF3D7_0904400	signal peptidase complex subunit 3, putative	1.10015	0.137706	0.901083	495.065	14	14	22.2
PF3D7_1450000	serine/threonine protein kinase, putative	1.09622	0.132541	0.775541	219.419	12	12	43.8
PF3D7_1016000	conserved Plasmodium protein, unknown function	1.09561	0.131731	0.875128	393.283	13	13	53.9
PF3D7_0814000	60S ribosomal protein L13-2, putative	1.09355	0.129025	0.300689	73.3869	83	91	25.4
PF3D7_0617200	conserved protein, unknown function	1.09086	0.125468	0.419573	91.5699	69	72	53
PF3D7_1027300	peroxiredoxin	1.0885	0.122341	0.322885	76.6227	125	136	43.9
PF3D7_0211200	ras-related protein Rab-5A	1.08825	0.122004	0.835896	298.258	7	7	26.7
PF3D7_0716800	eukaryotic translation initiation factor 3 subunit I, putative	1.08781	0.121425	0.363654	82.4329	71	76	37.3
PF3D7_1123400	translation elongation factor EF-1, subunit alpha, putative	1.08698	0.120321	0.302774	71.9675	27	30	62.9
PF3D7_0511500	RNA pseudouridylate synthase, putative	1.086	0.119022	0.553904	112.569	10	11	1187.6
PF3D7_0505800	small ubiquitin-related modifier	1.08457	0.117122	0.737844	191.448	12	18	11.1
PF3D7_1311800	M1-family alanyl aminopeptidase	1.08449	0.117014	0.827693	293.497	15	15	126.1
PF3D7_1232100	60 kDa chaperonin	1.08421	0.116649	0.835224	307.241	12	12	81.5
PF3D7_1105700	tRNA-splicing ligase RtcB, putative	1.0782	0.108625	0.568008	122.035	30	31	56.3
PF3D7_0529500	cell cycle regulator protein, putative	1.07791	0.108233	0.827693	282.881	6	6	20.3
PF3D7_0907700	proteasome activator 28 subunit beta, putative	1.07585	0.105482	0.819475	262.295	6	8	33.1
PF3D7_0709300	Cg2 protein	1.07531	0.104755	0.879945	390.073	6	6	325.5
PF3D7_1222700	glideosome-associated protein 45	1.07376	0.10267	0.887577	424.788	12	12	23.6
PF3D7_1435400	ER membrane protein complex subunit 4, putative	1.07261	0.101123	0.910794	552.002	10	10	21.8
PF3D7_1410700	conserved protein, unknown function	1.07239	0.100833	0.445913	93.4496	21	25	39.8
PF3D7_1006500	conserved Plasmodium protein, unknown function	1.07201	0.100313	0.80941	236.435	4	4	37.8
PF3D7_1367600	ribosome biogenesis protein MRT4, putative	1.07191	0.100188	0.504818	106.784	34	36	25.8
PF3D7_0927900	phosphatidylserine decarboxylase	1.07069	0.0985441	0.696677	166.754	13	15	41.5
PF3D7_1303500	sodium/hydrogen exchanger	1.06991	0.0974943	0.89368	443.098	6	6	226.1
PF3D7_0904800	replication protein A1, small fragment	1.06922	0.0965525	0.413805	90.3366	71	77	56.2
PF3D7_1315000	conserved Plasmodium protein, unknown function	1.06904	0.0963115	0.85261	328.71	6	6	25
PF3D7_0918300	eukaryotic translation initiation factor 3 subunit F, putative	1.06791	0.0947959	0.827693	295.929	12	12	36.8
PF3D7_1343900	U4/U6 small nuclear ribonucleoprotein PRP4, putative	1.06748	0.09421	0.862948	350.332	6	6	76.2
PF3D7_1145400	dynamin-like protein	1.06681	0.0933006	0.513331	110.076	145	147	96.4
PF3D7_0630600	conserved protein, unknown function	1.06663	0.0930545	0.827693	296.207	12	12	110.1
PF3D7_1401600	Plasmodium exported protein (PHISTb), unknown function	1.06582	0.0919681	0.808796	265.25	17	17	55.8
PF3D7_0606700	coatomer alpha subunit, putative	1.06528	0.0912383	0.572311	123.343	27	39	176.9
PF3D7_1457300	MA3 domain-containing protein, putative	1.06281	0.0878888	0.719928	181.661	17	18	76
PF3D7_0417200	bifunctional dihydrofolate reductase-thymidylate synthase	1.0627	0.0877311	0.853647	347.428	15	21	71.7
PF3D7_0413800	50S ribosomal protein L10, putative	1.06255	0.0875291	0.923599	611.926	6	6	33.1
PF3D7_1474600	vacuole membrane protein 1, putative	1.06198	0.0867539	0.926961	632.752	6	6	46.2
PF3D7_0831700	heat shock protein 70	1.06126	0.0857753	0.681904	164.62	59	64	75.1
PF3D7_0823800	DnaJ protein, putative	1.06095	0.0853592	0.50463	107.041	44	56	76.7
PF3D7_1206200	eukaryotic translation initiation factor 3 subunit C, putative	1.06018	0.084304	0.628065	143.138	62	78	116
PF3D7_1474800	proteasome subunit alpha type-1, putative	1.05784	0.0811147	0.742419	188.504	8	8	28.8
PF3D7_1025000	EF-hand calcium-binding domain-containing protein, putative	1.05579	0.0783169	0.827693	301.437	38	38	116.3
PF3D7_0617900	histone H3 variant	1.05531	0.0776681	0.582475	125.859	31	35	15.4
PF3D7_1402300	26S proteasome regulatory subunit RPN6	1.05083	0.0715247	0.800851	247.192	11	18	78.4
PF3D7_1338900	serine/threonine protein kinase, putative	1.05063	0.0712492	0.938509	760.153	6	6	111.3
PF3D7_0413600	26S protease regulatory subunit 6B, putative	1.05058	0.0711838	0.744595	200.694	41	52	44.7
PF3D7_1206800	conserved Plasmodium protein, unknown function	1.0478	0.0673645	0.754817	202.857	12	12	86.3
PF3D7_0914700	major facilitator superfamily-related transporter, putative	1.0474	0.0668107			5	5	58.4
PF3D7_1457000	signal peptide peptidase	1.04666	0.0657898	0.620511	138.032	24	35	47.6
PF3D7_0811000	cullin-1, putative	1.04614	0.0650783	0.859159	354.933	11	11	100.3
PF3D7_1235700	ATP synthase subunit beta, mitochondrial	1.04574	0.064527	0.892331	452.161	11	12	58.4
PF3D7_0905900	coatomer subunit beta, putative	1.04463	0.0629938	0.815088	275.308	22	24	118.2
PF3D7_1446200	M17 leucyl aminopeptidase	1.04307	0.0608361	0.681632	163.082	33	35	67.8
PF3D7_0628300	choline/ethanolaminephosphotransferase, putative	1.0429	0.0605942	0.907001	533.674	12	12	45.1
PF3D7_1312900	eukaryotic translation initation factor 4 gamma	1.0422	0.0596356	0.86323	371.064	25	26	146.6
PF3D7_1118500	nucleolar protein 56, putative	1.04136	0.0584696	0.798741	249.326	47	56	69.4
PF3D7_0410300	protein phosphatase PPM1, putative	1.03983	0.0563508			4	4	105.2
PF3D7_1458300	conserved Plasmodium protein, unknown function	1.0397	0.0561695	0.887577	432.749	11	15	183.5
PF3D7_1032800	leucine-rich repeat protein	1.03859	0.0546238	0.914449	590.236	18	18	36.5
Q99ZW2	CRISPR-associated endonuclease Cas9/Csn1	1.03859	0.0546226	0.147357	54.5631	1135	1384	158.4
PF3D7_0903400	ATP-dependent RNA helicase DDX60, putative	1.0385	0.0544959	0.800483	251.571	33	39	300.9
PF3D7_0422700	eukaryotic initiation factor 4A-III, putative	1.0384	0.0543567	0.811755	272.213	34	35	44.8
PF3D7_1354500	adenylosuccinate synthetase	1.03837	0.0543146	0.815088	274.194	21	24	50.1
PF3D7_1002900	conserved Plasmodium protein, unknown function	1.03598	0.0509969	0.796761	239.635	12	14	14.5
PF3D7_0619500	acyl-CoA synthetase	1.03525	0.0499844	0.803642	257.977	16	18	163.9
PF3D7_1343000	phosphoethanolamine N-methyltransferase	1.03372	0.047846	0.566885	123.091	107	123	31
PF3D7_0205900	26S proteasome regulatory subunit RPN1, putative	1.02884	0.0410194	0.839975	324.936	46	47	108.4
PF3D7_1212500	glycerol-3-phosphate 1-O-acyltransferase	1.02866	0.0407702	0.915806	599.646	18	24	66.9
PF3D7_1357000	elongation factor 1-alpha	1.02742	0.0390203	0.612815	137.761	313	372	49
PF3D7_1130400	26S protease regulatory subunit 6A, putative	1.02599	0.0370212	0.819475	287.257	64	72	49.5
PF3D7_0217900	conserved Plasmodium protein, unknown function	1.02591	0.0369027	0.953415	932.424	10	10	60.6
PF3D7_0804800	peptidyl-prolyl cis-trans isomerase	1.02442	0.0348009	0.983023	3121.89	5	5	24.9
PF3D7_0424200	reticulocyte binding protein homologue 4	1.02384	0.0339944	0.982029	2710.29	13	15	205.8
PF3D7_0519800	EELM2 domain-containing protein, putative	1.02349	0.0335008			5	5	78.3
PF3D7_0728000	eukaryotic translation initiation factor 2 subunit alpha	1.02271	0.0323966	0.934688	733.266	21	21	37.8
PF3D7_1212000	glutathione peroxidase-like thioredoxin peroxidase	1.02183	0.0311569	0.896176	472.924	19	27	24
PF3D7_1249900	ribosomal RNA small subunit methyltransferase A2, putative	1.01721	0.0246235	0.978983	2031.17	6	6	76.3
PF3D7_0212300	peptide chain release factor subunit 1, putative	1.0164	0.023472	0.864221	378.544	59	66	48.1
PF3D7_0908000	plasma membrane protein 1, putative	1.01576	0.0225556	0.956373	1021.99	9	9	49.4
PF3D7_0317300	conserved Plasmodium protein, unknown function	1.01547	0.0221444	0.979563	2159.93	5	5	403
PF3D7_1308000	conserved Plasmodium membrane protein, unknown function	1.01488	0.0213111	0.958771	1054.62	7	13	100
PF3D7_0422100	transmembrane emp24 domain-containing protein, putative	1.01466	0.0209966	0.968085	1364.78	14	15	44.9
PF3D7_1019100	conserved Plasmodium protein, unknown function	1.01462	0.0209402	0.981843	2530.31	6	6	229.2
PF3D7_0513800	ras-related protein Rab-1A	1.01281	0.018357	0.982565	3041.86	15	15	23.9
PF3D7_0209800	ATP-dependent RNA helicase UAP56	1.01214	0.0174082	0.904533	536.041	109	121	52.2
PF3D7_API03500	apicoplast ribosomal protein L11, putative	1.01083	0.0155349	0.98393	3571.16	6	6	16
PF3D7_1117700	GTP-binding nuclear protein RAN/TC4	1.01005	0.0144322	0.866486	386.488	132	165	24.9
PF3D7_1442300	tRNA import protein tRIP	1.00931	0.0133759	0.979563	2334.26	17	17	46.4
PF3D7_0512600	ras-related protein Rab-1B	1.00927	0.0133119	0.904236	527.382	46	64	22.9
PF3D7_0608300	heptatricopeptide repeat-containing protein, putative	1.00751	0.0107951	0.980476	2357.6	6	6	171
PF3D7_0404300	conserved Plasmodium protein, unknown function	1.00638	0.00917286	0.982565	2874.62	16	17	74.2
PF3D7_1463900	EF-hand calcium-binding domain-containing protein, putative	1.00363	0.00523297	0.98393	3746.84	25	26	127.1
PF3D7_1111200	conserved protein, unknown function	1.00304	0.00438108	0.993977	8792.16	6	6	72.5
PF3D7_1027400	DNA-directed RNA polymerase II subunit RPB7, putative	1.00293	0.00422621			4	4	20.3
PF3D7_0418200	eukaryotic translation initiation factor 3 subunit M, putative	1.00222	0.00320294	0.982565	3049.63	46	48	51
PF3D7_0203900	5'-3' exonuclease, N-terminal resolvase-like domain, putative	1.00029	0.000417516	0.999943	97464.7	6	6	68
PF3D7_1017000	DNA polymerase delta catalytic subunit	1.00002	2.44955e-05	0.999943	1.35809e+06	10	10	126.9
PF3D7_1311400	AP-1 complex subunit mu-1	0.997985	-0.00291021	0.984527	3949.05	11	17	50.8
PF3D7_1410600	eukaryotic translation initiation factor 2 subunit gamma, putative	0.997504	-0.00360493	0.978983	2166.58	43	63	51.2
PF3D7_1352500	thioredoxin-related protein, putative	0.994287	-0.00826556	0.969037	1456.66	55	60	24
PF3D7_0830600	Plasmodium exported protein (PHISTc), unknown function	0.994096	-0.00854329			4	4	54.5
PF3D7_1015600	heat shock protein 60	0.992446	-0.0109398	0.978983	2099.34	22	24	62.6
PF3D7_1142100	conserved Plasmodium protein, unknown function	0.991508	-0.0123033	0.973789	1678.3	16	16	324.8
PF3D7_1402500	ribosomal protein S27a, putative	0.990516	-0.0137477	0.995492	12155.6	6	6	17.4
PF3D7_1012400	hypoxanthine-guanine phosphoribosyltransferase	0.989197	-0.0156697	0.961888	1191.33	12	16	26.4
PF3D7_1117300	conserved protein, unknown function	0.988778	-0.0162816	0.979563	2237.88	12	12	15.3
PF3D7_1001600	exported lipase 2	0.987468	-0.0181937	0.973789	1651	10	15	88.6
PF3D7_1108400	casein kinase 2, alpha subunit	0.987467	-0.0181953	0.91278	583.395	63	70	39.9
PF3D7_1310600	ras-related protein Rab-5B	0.987311	-0.0184233	0.953619	959.582	12	12	23.4
PF3D7_0413500	phosphoglucomutase-2	0.985337	-0.0213102	0.964471	1271.15	15	16	35.2
PF3D7_1426700	phosphoenolpyruvate carboxylase	0.983908	-0.0234045	0.959359	1145.21	25	29	134
PF3D7_1305100	protein AMR3	0.982233	-0.0258635	0.978983	2017.08	6	6	50.6
PF3D7_0302500	cytoadherence linked asexual protein 3.1	0.981815	-0.0264767	0.978983	1997.42	8	10	167.2
PF3D7_1306200	conserved protein, unknown function	0.979623	-0.029701	0.983023	3179.14	6	6	56.8
PF3D7_1223700	vacuolar iron transporter	0.979316	-0.0301536	0.953619	978.83	17	18	31
PF3D7_0312800	60S ribosomal protein L26, putative	0.978709	-0.0310484	0.821611	287.876	27	30	14.8
PF3D7_1106000	RuvB-like helicase 2	0.977889	-0.0322576	0.934696	732.534	14	23	53.4
PF3D7_0526900	transmembrane emp24 domain-containing protein, putative	0.976936	-0.0336648	0.978983	1930.82	4	4	24.6
PF3D7_1409300	DNA damage-inducible protein 1, putative	0.97648	-0.0343371	0.973789	1624.84	11	11	43.8
PF3D7_1340300	nucleolar complex protein 2, putative	0.975316	-0.0360581	0.914449	588.106	16	16	114.3
PF3D7_1103700	casein kinase II beta chain	0.974571	-0.0371601	0.929123	657.435	6	6	28.4
PF3D7_1460600	inner membrane complex sub-compartment protein 3	0.974036	-0.037953	0.91278	576.527	18	24	17.1
PF3D7_0506500	conserved Plasmodium protein, unknown function	0.973274	-0.0390825	0.973789	1556.98	6	6	469.9
PF3D7_0524400	ribosome-interacting GTPase 1, putative	0.970448	-0.0432775	0.610492	128.379	9	17	40.7
PF3D7_1115400	cysteine proteinase falcipain 3	0.968758	-0.0457912	0.85261	342.1	12	12	56.7
PF3D7_1439700	leucine carboxyl methyltransferase, putative	0.967888	-0.0470882	0.956005	1009.82	12	12	39.1
PF3D7_0322000	peptidyl-prolyl cis-trans isomerase	0.967268	-0.048012	0.847607	334.619	17	30	19
PF3D7_0808200	plasmepsin X	0.966857	-0.0486255			11	18	65.1
PF3D7_1019900	autophagy-related protein 8	0.966195	-0.0496138	0.938445	753.629	6	6	14.7
PF3D7_1118100	AP-1 complex subunit sigma, putative	0.965693	-0.0503636	0.847522	318.156	6	6	18.2
PF3D7_0709000	chloroquine resistance transporter	0.965645	-0.0504348	0.939815	803.825	12	12	48.7
PF3D7_0321700	conserved Plasmodium protein, unknown function	0.965106	-0.0512401	0.956373	996.43	6	6	231.8
PF3D7_1203700	nucleosome assembly protein	0.962405	-0.0552837	0.796131	242.735	29	29	40.5
PF3D7_1438100	translocation protein SEC62, putative	0.959993	-0.0589047	0.928639	681.837	21	21	43.9
PF3D7_0106700	small ribosomal subunit assembling AARP2 protein	0.959731	-0.0592979	0.903437	506.642	10	11	166.9
PF3D7_1368100	26S proteasome regulatory subunit RPN11, putative	0.958949	-0.0604738	0.775541	223.703	27	36	35.2
PF3D7_0217800	40S ribosomal protein S26	0.957561	-0.0625644	0.791098	236.057	23	24	12.5
PF3D7_1368200	ABC transporter E family member 1, putative	0.956054	-0.0648352	0.610257	135.309	60	62	70.3
PF3D7_0912900	26S proteasome regulatory subunit RPN8, putative	0.955214	-0.0661048	0.907346	539.295	15	16	39.1
PF3D7_1020700	N-acetyltransferase, GNAT family, putative	0.954693	-0.0668907	0.904533	518.056	10	11	149.5
PF3D7_1116500	folate transporter 2	0.95443	-0.0672885	0.958771	1062.9	6	6	51.4
PF3D7_0515700	glideosome-associated protein 40, putative	0.953772	-0.0682829	0.901083	502.67	22	22	51.8
PF3D7_0104200	StAR-related lipid transfer protein	0.953225	-0.0691111	0.934899	744.762	19	19	53.6
PF3D7_0602200	MYND-type zinc finger protein, putative	0.948442	-0.0763687	0.93811	730.156	5	5	29.4
PF3D7_0309500	asparagine synthetase [glutamine-hydrolyzing], putative	0.948253	-0.0766564	0.668119	157.86	40	51	69.9
PF3D7_1414800	small nuclear ribonucleoprotein-associated protein B, putative	0.948046	-0.0769714	0.625169	129.876	6	6	22.3
PF3D7_1108600	endoplasmic reticulum-resident calcium binding protein	0.946994	-0.0785732	0.866486	382.916	35	36	39.4
PF3D7_0303200	HAD superfamily protein, putative	0.94641	-0.0794632	0.796761	244.534	22	23	134.7
PF3D7_1306400	26S protease regulatory subunit 10B, putative	0.944641	-0.0821615	0.704012	174.42	42	56	44.7
PF3D7_1034000	Sec1 family protein, putative	0.943961	-0.0832004	0.803457	254.109	14	17	76.8
PF3D7_1113100	protein tyrosine phosphatase	0.94375	-0.0835227	0.796761	229.921	6	6	25.1
PF3D7_1327600	nicotinamide/nicotinic acid mononucleotide adenylyltransferase	0.943635	-0.0836985	0.796131	232.074	8	9	24.3
PF3D7_0822300	small nuclear ribonucleoprotein G, putative	0.942924	-0.0847865	0.899921	463.759	6	6	9.5
PF3D7_1231100	ras-related protein Rab-2	0.942306	-0.0857329	0.347297	79.9578	78	97	24.4
PF3D7_1306600	V-type proton ATPase subunit H, putative	0.941264	-0.087328	0.887577	419.348	7	7	53.8
PF3D7_1010600	eukaryotic translation initiation factor 2 subunit beta	0.939445	-0.09012	0.802131	253.088	16	22	25.3
PF3D7_0918000	glideosome-associated protein 50	0.936773	-0.0942279	0.244559	65.9447	90	107	44.6
PF3D7_1338100	26S proteasome regulatory subunit RPN3, putative	0.93627	-0.095003	0.832949	306.082	16	18	59.1
PF3D7_1218500	dynamin-like protein, putative	0.933371	-0.0994773	0.800851	254.408	31	31	122.8
PF3D7_1131100	serpentine receptor, putative	0.933203	-0.0997372	0.610492	132.087	15	17	94.4
PF3D7_1434300	Hsp70/Hsp90 organizing protein	0.932078	-0.101477	0.705498	166.418	8	9	66.1
PF3D7_1324800	dihydrofolate synthase/folylpolyglutamate synthase	0.931247	-0.102765	0.524731	107.434	12	12	60.1
PF3D7_1217200	multiple RNA-binding domain-containing protein 1, putative	0.930252	-0.104307	0.887577	417.993	6	6	131.1
PF3D7_0305500	conserved Plasmodium protein, unknown function	0.926361	-0.110354	0.496897	105.701	69	84	467.9
PF3D7_1037300	ADP/ATP transporter on adenylate translocase	0.92551	-0.11168	0.562095	120.828	42	43	33.7
PF3D7_1471100	exported protein 2	0.924478	-0.11329	0.737844	195.615	33	35	33.4
PF3D7_1441200	60S ribosomal protein L1, putative	0.922972	-0.115641	0.141884	51.2903	29	33	24.8
PF3D7_0920800	inosine-5'-monophosphate dehydrogenase	0.922914	-0.115731	0.472569	99.6988	44	51	56.2
PF3D7_1017900	26S proteasome regulatory subunit p55, putative	0.919773	-0.120651	0.827693	290.78	12	12	55.2
PF3D7_1439000	copper transporter	0.919142	-0.12164	0.85261	342.886	12	12	27.2
PF3D7_0722400	Obg-like ATPase 1, putative	0.917956	-0.123503	0.247485	66.1985	74	76	45.2
PF3D7_0501300	skeleton-binding protein 1	0.917672	-0.12395	0.827693	294.228	14	14	36.3
PF3D7_1034900	methionine--tRNA ligase	0.916146	-0.126351	0.545031	116.71	77	90	104.2
PF3D7_1368400	ribosomal protein L1, putative	0.912571	-0.131991	0.879945	391.312	6	6	38.3
PF3D7_1121100	conserved protein, unknown function	0.912299	-0.132421			4	4	184.9
PF3D7_1143400	translation initiation factor eIF-1A, putative	0.910227	-0.135702	0.751076	201.594	16	16	17.9
PF3D7_0703500	erythrocyte membrane-associated antigen	0.910187	-0.135765	0.259997	68.1215	127	153	264.9
PF3D7_1136300	tudor staphylococcal nuclease	0.910079	-0.135936	0.250724	66.5388	71	93	128.5
PF3D7_1439900	triosephosphate isomerase	0.909407	-0.137002	0.568008	118.614	12	12	27.9
PF3D7_0517700	eukaryotic translation initiation factor 3 subunit B, putative	0.908331	-0.138709	0.133331	52.2081	112	119	84.1
PF3D7_0303700	lipoamide acyltransferase component of branched-chain alpha-keto acid dehydrogenase complex	0.90793	-0.139347	0.850708	324.455	6	6	51
PF3D7_1014600	transcriptional coactivator ADA2	0.907202	-0.140504	0.827693	298.197	21	22	300.3
PF3D7_1353200	membrane associated histidine-rich protein 2	0.905835	-0.14268	0.524495	110.224	24	29	15.8
PF3D7_1212700	eukaryotic translation initiation factor 3 subunit A, putative	0.905136	-0.143794	0.284986	71.2735	105	114	166.1
PF3D7_1365700	SNARE associated Golgi protein, putative	0.902882	-0.14739	0.901083	477.81	6	6	47
PF3D7_1354200	phosphoinositide phosphatase SAC1	0.901373	-0.149803	0.583688	118.177	8	9	95
PF3D7_1468700	eukaryotic initiation factor 4A	0.900779	-0.150755	0.000263401	23.3645	147	185	45.3
PF3D7_0903700	alpha tubulin 1	0.898427	-0.154526	0.292815	71.0009	33	41	50.3
PF3D7_0522600	inner membrane complex protein	0.897014	-0.156798	0.815088	255.053	5	5	55.6
PF3D7_0506100	60S ribosomal subunit protein L24, putative	0.896683	-0.15733	0.711792	175.269	12	12	24.9
PF3D7_1124900	60S ribosomal protein L35, putative	0.894994	-0.160051	0.33496	77.7184	48	53	14.7
PF3D7_1412500	actin II	0.894371	-0.161055	0.786845	227.478	12	12	42.6
PF3D7_1008400	26S protease regulatory subunit 4, putative	0.891036	-0.166445	0.143743	52.9271	58	74	49.8
PF3D7_1312700	conserved Plasmodium protein, unknown function	0.888644	-0.170322	0.864221	348.018	5	5	66.9
PF3D7_0407900	AAA family ATPase, putative	0.888268	-0.170933	0.847522	318.08	6	6	77.8
PF3D7_1017500	myosin essential light chain ELC	0.886177	-0.174334	0.73436	184.703	10	10	15.7
PF3D7_1331700	glutamine--tRNA ligase, putative	0.885676	-0.175149	0.178638	55.686	27	29	108.5
PF3D7_0532100	early transcribed membrane protein 5	0.88481	-0.17656	0.803642	254.815	11	12	19
PF3D7_0914200	phospholipid or glycerol acyltransferase, putative	0.883583	-0.178563	0.287598	64.7204	10	12	49.3
PF3D7_0706500	conserved Plasmodium protein, unknown function	0.882694	-0.180015	0.424666	91.2156	30	31	196.6
PF3D7_1022500	citrate synthase, mitochondrial, putative	0.881158	-0.182527	0.299501	70.8228	22	23	65
PF3D7_0217500	calcium-dependent protein kinase 1	0.88114	-0.182557	0.011207	32.3128	85	111	60.8
PF3D7_1136400	signal recognition particle subunit SRP72, putative	0.879969	-0.184476	0.796761	237.966	10	10	107.1
PF3D7_1134100	protein disulfide isomerase	0.879823	-0.184715	0.484883	100.581	21	21	49.2
PF3D7_0919000	nucleosome assembly protein	0.879333	-0.185519	0.0694916	43.1272	53	57	31.8
PF3D7_0505200	actin-like protein, putative	0.879146	-0.185825	0.798102	245.495	20	20	65.9
PF3D7_0812500	RNA-binding protein, putative	0.878205	-0.18737	0.734913	187.836	14	14	117.1
PF3D7_1444800	fructose-bisphosphate aldolase	0.876346	-0.190427	0.322885	74.4195	24	24	40.1
PF3D7_1332200	conserved protein, unknown function	0.875068	-0.192532	0.641231	145.982	21	22	113.6
PF3D7_1436600	cGMP-dependent protein kinase	0.874913	-0.192788	0.304385	73.4831	53	54	97.7
PF3D7_0509000	alpha-soluble NSF attachment protein, putative	0.872292	-0.197117	0.618382	127.098	6	6	34.6
PF3D7_0530100	SNARE protein, putative	0.870061	-0.200811	0.903437	490.726	6	6	26.7
PF3D7_1364800	DNA-directed RNA polymerases I, II, and III subunit RPABC1, putative	0.869751	-0.201326	0.62943	131.778	6	6	24.2
PF3D7_0813300	conserved protein, unknown function	0.866746	-0.206319	0.0764423	44.0732	51	64	36.3
PF3D7_0415500	nuclear cap-binding protein subunit 2, putative	0.866431	-0.206842	0.391683	84.0105	19	21	28
PF3D7_0507600	protein CAF40, putative	0.864219	-0.210531	0.794992	229.23	9	12	73.4
PF3D7_0109000	photosensitized INA-labeled protein PHIL1	0.863134	-0.212344	0.478905	99.8137	24	24	25.5
PF3D7_1459400	conserved protein, unknown function	0.860597	-0.21659	0.5643	120.829	30	30	40.1
PF3D7_1026800	40S ribosomal protein S2	0.860415	-0.216895	0.0389104	38.3079	50	59	29.9
PF3D7_0819600	conserved protein, unknown function	0.859461	-0.218496	0.79952	244.049	11	11	32.2
PF3D7_1451100	elongation factor 2	0.859402	-0.218595	0.0010062	25.8081	165	195	93.5
PF3D7_0606800	VFT protein	0.856027	-0.224272	0.800851	239.095	6	6	34.5
PF3D7_0920500	ADP-ribosylation factor, putative	0.855533	-0.225104	0.900198	466.759	6	6	22.1
PF3D7_0419800	60S ribosomal protein L7ae/L30e, putative	0.853211	-0.229025	0.685405	161.425	12	12	27.6
PF3D7_1326400	translation initiation factor eIF-2B subunit gamma, putative	0.852992	-0.229396	0.393272	75.3971	6	6	55
PF3D7_1429800	coatomer subunit beta, putative	0.852806	-0.229711	0.0804347	44.4147	44	52	160
PF3D7_1471000	RNA 3'-terminal phosphate cyclase-like protein, putative	0.850252	-0.234037	0.711589	166.7	6	6	54.9
PF3D7_1474400	conserved Plasmodium protein, unknown function	0.847061	-0.239462	0.6899	155.486	6	6	357.8
PF3D7_0912500	SAP domain-containing protein, putative	0.846812	-0.239887	0.332004	77.0757	48	48	33.2
PF3D7_1145100	coatomer subunit gamma, putative	0.843185	-0.246079	0.00383211	17.7659	11	26	124.4
PF3D7_1366300	conserved Plasmodium protein, unknown function	0.842282	-0.247625	0.605736	124.484	8	9	494.7
PF3D7_1330800	RNA-binding protein, putative	0.84171	-0.248606	0.197375	58.1804	29	29	68
PF3D7_1310300	zinc finger protein, putative	0.841464	-0.249026	0.610492	124.17	6	6	29.3
PF3D7_0719700	40S ribosomal protein S10, putative	0.841239	-0.249412	0.233958	63.5014	37	45	16.5
PF3D7_1310700	RNA-binding protein, putative	0.839282	-0.252773	0.681904	158.799	11	18	16.5
PF3D7_1321700	splicing factor 1	0.838973	-0.253304	0.259997	57.9765	8	9	100.9
PF3D7_0629100	nicotinate phosphoribosyltransferase, putative	0.837458	-0.255911	0.391925	82.1026	12	12	77.1
PF3D7_0102900	aspartate--tRNA ligase	0.835884	-0.258626	0.1181	47.5252	23	24	73.5
PF3D7_0612100	eukaryotic translation initiation factor 3 subunit L, putative	0.834622	-0.260805	0.241172	64.4774	40	41	78.1
PF3D7_1244600	ADP-ribosylation factor GTPase-activating protein	0.834305	-0.261353	0.414579	78.9607	6	6	37.3
PF3D7_0822600	protein transport protein SEC23	0.833048	-0.263529	0.154905	53.6	37	50	86.2
PF3D7_1438600	conserved protein, unknown function	0.832689	-0.264151	0.221522	57.3466	12	12	33.1
PF3D7_0513100	conserved protein, unknown function	0.831225	-0.26669	0.518891	107.761	17	17	28.9
PF3D7_1123900	13 kDa ribonucleoprotein-associated protein, putative	0.830107	-0.26863	0.0742011	40.6669	18	18	16
PF3D7_1361000	protein arginine N-methyltransferase 5, putative	0.829926	-0.268946	0.712763	167.968	6	6	85.6
PF3D7_1415300	RNA-binding protein Nova-1, putative	0.828794	-0.270914	0.14574	47.846	13	14	37.5
PF3D7_0308100	zinc finger protein, putative	0.828433	-0.271542	0.553717	109.509	8	10	202.1
PF3D7_1135100	protein phosphatase PPM8, putative	0.828345	-0.271697	0.225784	58.5675	14	26	79.9
PF3D7_0523000	multidrug resistance protein 1	0.82806	-0.272193	0.0404334	39.7687	137	139	162.3
PF3D7_1230700	protein transport protein SEC13	0.827089	-0.273886			4	4	90.7
PF3D7_1360900	RNA-binding protein, putative	0.827062	-0.273933	0.363187	80.6749	28	41	44.8
PF3D7_0618000	conserved Plasmodium membrane protein, unknown function	0.825941	-0.275889	0.235599	63.8663	41	43	92.8
PF3D7_1349200	glutamate--tRNA ligase, putative	0.824824	-0.277841	0.00259169	27.3491	87	101	101.4
PF3D7_1426200	protein arginine N-methyltransferase 1	0.823799	-0.279636	0.138615	50.1087	22	23	47.4
PF3D7_1402800	conserved Plasmodium protein, unknown function	0.823597	-0.279989	0.815872	262.463	6	6	180.8
PF3D7_0521700	ATP-dependent RNA helicase DDX1, putative	0.822598	-0.28174	0.71642	169.652	6	6	97.3
PF3D7_1315400	zinc finger (CCCH type) protein, putative	0.819878	-0.286519	0.509851	97.3047	6	6	48
PF3D7_1229400	macrophage migration inhibitory factor	0.819507	-0.287172	0.495582	100.433	12	12	12.8
PF3D7_1107300	polyadenylate-binding protein-interacting protein 1, putative	0.818825	-0.288373	0.197585	58.7541	37	47	381.9
PF3D7_1226300	haloacid dehalogenase-like hydrolase, putative	0.81854	-0.288875	0.279443	68.3223	24	37	33.3
PF3D7_1104400	thioredoxin-like mero protein	0.818391	-0.289138	0.0614996	42.5045	71	73	49.3
PF3D7_0812400	karyopherin alpha	0.818325	-0.289254	0.052148	40.7279	53	54	61.2
PF3D7_1020900	ADP-ribosylation factor	0.818277	-0.289339	0.00383211	27.6478	53	68	20.9
PF3D7_1121700	protein GCN20	0.817977	-0.289867	0.406457	85.7761	16	17	95.4
PF3D7_0815600	eukaryotic translation initiation factor 3 subunit G, putative	0.817595	-0.290541	0.122026	45.9144	15	17	31.3
PF3D7_0212900	arginyl-tRNA--protein transferase	0.815859	-0.293608	0.210081	55.9118	13	13	42.9
PF3D7_0304200	EH domain-containing protein	0.815702	-0.293887	0.185524	56.1766	25	28	61.3
PF3D7_1405400	DNA mismatch repair protein, putative	0.815594	-0.294078	0.79952	234.946	6	6	179.8
PF3D7_0821400	conserved Plasmodium protein, unknown function	0.813269	-0.298195	0.569967	112.525	6	6	14.1
PF3D7_1432100	voltage-dependent anion-selective channel protein, putative	0.812483	-0.299591	0.136458	50.7996	32	45	33.3
PF3D7_0108300	conserved Plasmodium protein, unknown function	0.808971	-0.30584	0.140964	52.1129	44	58	255
PF3D7_1223100	cAMP-dependent protein kinase regulatory subunit	0.808954	-0.305871	0.00299823	27.4004	69	76	50.8
PF3D7_0936600	gametocyte exported protein 5	0.808908	-0.305953	0.529967	101.745	6	6	34.9
PF3D7_0528200	eukaryotic translation initiation factor 3 subunit E, putative	0.808837	-0.306079	0.522931	109.362	21	27	61.4
PF3D7_1235200	V-type K+-independent H+-translocating inorganic pyrophosphatase	0.808688	-0.306345	0.585811	124.685	16	16	117.1
PF3D7_0303400	palmitoyltransferase DHHC1	0.807238	-0.308934	0.66465	151.578	13	19	73.9
PF3D7_0831600	cytoadherence linked asexual protein 8	0.805302	-0.312398			3	3	165.6
PF3D7_1433500	DNA topoisomerase 2	0.805167	-0.312639	0.136458	51.6899	48	51	169.2
PF3D7_0618500	malate dehydrogenase	0.804077	-0.314594	0.070621	36.6782	11	12	34
PF3D7_1001900	Plasmodium exported protein (hyp16), unknown function	0.802268	-0.317844	0.827693	275.009	5	5	32.1
PF3D7_0822900	conserved Plasmodium protein, unknown function	0.800997	-0.320131	0.00239668	26.7767	71	77	138.2
PF3D7_1460300	60S ribosomal protein L29, putative	0.798737	-0.324208	0.560978	116.038	12	12	8
PF3D7_1466300	26S proteasome regulatory subunit RPN2, putative	0.798658	-0.324351	0.231141	61.8364	25	31	132.8
PF3D7_1022700	phospholipid scramblase, putative	0.797361	-0.326695			4	4	33
PF3D7_1345700	isocitrate dehydrogenase [NADP], mitochondrial	0.796882	-0.327562	0.268969	67.8273	37	37	53.6
PF3D7_1237700	conserved protein, unknown function	0.79426	-0.332316	0.242908	64.8151	41	42	23.7
PF3D7_0818200	14-3-3 protein	0.793366	-0.333942	0.00279615	27.3316	72	92	30.2
PF3D7_0606500	polypyrimidine tract-binding protein, putative	0.792454	-0.3356	0.711792	167.271	6	6	77.2
PF3D7_1207900	conserved Plasmodium protein, unknown function	0.792016	-0.336398			4	4	47.8
PF3D7_1144600	transcription initiation factor IIF subunit beta, putative	0.791858	-0.336687	0.569253	108.032	5	5	36.7
PF3D7_1221300	conserved Plasmodium protein, unknown function	0.790997	-0.338256	0.496537	93.8101	6	6	84.2
PF3D7_1309500	H/ACA ribonucleoprotein complex subunit 1, putative	0.790631	-0.338924	0.59315	118.319	6	6	25
PF3D7_0613900	myosin E, putative	0.787125	-0.345335	0.164354	51.9089	16	17	255.1
PF3D7_1419700	conserved Plasmodium protein, unknown function	0.785479	-0.348355	0.231929	62.8161	31	33	59.7
PF3D7_1444300	1-acyl-sn-glycerol-3-phosphate acyltransferase, putative	0.784956	-0.349316	0.356448	75.6199	11	12	33.7
PF3D7_1220400	debranching enzyme-associated ribonuclease, putative	0.784188	-0.350729	0.682455	159.982	12	12	62.7
PF3D7_1326300	RNA-binding protein, putative	0.78392	-0.351221	0.781595	199.192	4	4	62.9
PF3D7_0103900	parasite-infected erythrocyte surface protein	0.783685	-0.351653	0.478213	89.8557	6	6	67.8
PF3D7_1250300	vacuolar protein sorting-associated protein 26, putative	0.782831	-0.353228	0.499901	94.9425	6	6	34.5
PF3D7_1128200	multiprotein-bridging factor 1, putative	0.78197	-0.354816	0.616259	126.28	6	6	15.5
PF3D7_1251500	ATP-dependent RNA helicase DRS1, putative	0.781443	-0.355788	0.141884	48.5862	15	22	82.6
PF3D7_1028400	nucleolar preribosomal assembly protein, putative	0.780592	-0.35736	0.12318	36.7111	6	6	57.1
PF3D7_1347500	DNA/RNA-binding protein Alba 4	0.780242	-0.358007	2.22739e-07	16.3019	139	157	42.2
PF3D7_1125500	small nuclear ribonucleoprotein Sm D1, putative	0.779739	-0.358937	0.191762	56.6649	22	27	14.3
PF3D7_0605100	RNA-binding protein, putative	0.779036	-0.360239	0.00436767	27.6565	44	48	85.6
PF3D7_1320800	dihydrolipoyllysine-residue succinyltransferase component of 2-oxoglutarate dehydrogenase complex	0.778411	-0.361396	0.644563	137.323	6	6	47.6
PF3D7_0621200	pyridoxine biosynthesis protein PDX1	0.778279	-0.361641	0.0267981	35.585	46	49	33
PF3D7_1225500	small subunit rRNA processing factor, putative	0.777664	-0.362781			4	4	52.5
PF3D7_0302900	exportin-1, putative	0.777379	-0.36331	0.131804	49.7944	28	30	147.9
PF3D7_0106100	V-type proton ATPase subunit C, putative	0.776654	-0.364656	0.00648646	29.8298	65	69	45.3
PF3D7_1361900	proliferating cell nuclear antigen 1	0.77506	-0.36762	0.646275	145.32	13	13	30.6
PF3D7_1405600	ribonucleoside-diphosphate reductase small chain, putative	0.773709	-0.370138			4	4	40.6
PF3D7_0204200	conserved Plasmodium protein, unknown function	0.771788	-0.373723	0.320448	68.1865	9	10	33.4
PF3D7_1246200	actin I	0.771499	-0.374264	1.1826e-07	16.232	180	213	41.9
PF3D7_1132200	T-complex protein 1 subunit alpha	0.770904	-0.375376	0.00544398	29.6176	86	95	60.3
PF3D7_1105600	translocon component PTEX88	0.76988	-0.377295	0.128835	47.9993	19	23	90.8
PF3D7_1035700	duffy binding-like merozoite surface protein	0.769008	-0.37893	0.553904	111.44	9	9	80.2
PF3D7_1456800	V-type H(+)-translocating pyrophosphatase, putative	0.767964	-0.38089	0.267321	67.5586	34	34	76.4
PF3D7_1129200	26S proteasome regulatory subunit RPN7, putative	0.76714	-0.382438	0.0175537	32.6497	36	47	46.6
PF3D7_0811600	conserved protein, unknown function	0.766991	-0.382719	0.0288295	35.6329	38	45	144
PF3D7_0621900	signal recognition particle subunit SRP68, putative	0.765973	-0.384634	0.416846	87.9245	17	18	92.5
PF3D7_1213900	conserved Plasmodium protein, unknown function	0.765807	-0.384947	0.080918	30.6715	6	6	134.5
PF3D7_1316600	choline-phosphate cytidylyltransferase	0.765671	-0.385204	4.64756e-05	18.182	40	45	104.8
PF3D7_1002100	EMP1-trafficking protein	0.76511	-0.386261			6	7	69.9
PF3D7_0415400	coatomer subunit zeta, putative	0.764478	-0.387452	0.638225	122.555	4	4	23.8
PF3D7_1237900	conserved Plasmodium protein, unknown function	0.7641	-0.388166	0.298253	60.7161	6	6	140.9
PF3D7_0111500	UMP-CMP kinase, putative	0.763243	-0.389786	0.169633	53.2576	18	18	44.2
PF3D7_0929200	RNA-binding protein, putative	0.762461	-0.391264	0.0373046	38.4907	66	68	33.6
PF3D7_1027100	U3 small nucleolar ribonucleoprotein protein MPP10, putative	0.761487	-0.393109			3	3	92.5
PF3D7_1354600	60S ribosomal protein L7-2, putative	0.760758	-0.394491	0.492882	99.1512	11	11	31
PF3D7_1110500	vacuolar protein sorting-associated protein 35, putative	0.760395	-0.395178	0.384663	73.806	6	6	123.5
PF3D7_0824400	nucleoside transporter 2	0.758048	-0.399639			4	4	67.6
PF3D7_1002400	transformer-2 protein homolog beta, putative	0.757117	-0.401412	0.625169	129.618	6	6	30.1
PF3D7_1427900	leucine-rich repeat protein	0.756938	-0.401754	0.0288295	35.3495	33	34	33
PF3D7_1128500	Fe-S cluster assembly protein, putative	0.754052	-0.407264	0.696677	158.897	6	6	84.8
PF3D7_1215400	conserved Plasmodium protein, unknown function	0.752007	-0.411181	0.718905	157.25	4	4	71.5
PF3D7_0617300	conserved Plasmodium protein, unknown function	0.749611	-0.415786	0.506081	96.5089	6	6	16.3
PF3D7_0725300	conserved protein, unknown function	0.749315	-0.416356	0.0288295	20.9913	6	6	93.5
PF3D7_0316600	formate-nitrite transporter	0.749051	-0.416864	0.390141	70.4971	5	5	34.5
PF3D7_1007900	eukaryotic translation initiation factor 3 subunit D, putative	0.748122	-0.418654	0.00483378	28.4398	53	62	63.1
PF3D7_1462800	glyceraldehyde-3-phosphate dehydrogenase	0.74798	-0.418929	0.000243656	23.5564	226	242	36.6
PF3D7_0414900	armadillo-domain containing rhoptry protein	0.747962	-0.418963	0.0455666	37.5681	25	31	30.8
PF3D7_0612900	nucleolar GTP-binding protein 1, putative	0.747959	-0.418968	0.0859862	45.0576	41	41	79.5
PF3D7_1235600	serine hydroxymethyltransferase	0.74313	-0.428314	0.000853982	22.4107	35	49	49.8
PF3D7_1237200	conserved Plasmodium protein, unknown function	0.73786	-0.438581	0.233792	59.2759	13	19	230.8
PF3D7_0306800	T-complex protein 1 subunit beta	0.737052	-0.440162	0.0386697	38.4277	54	55	59.2
PF3D7_1443000	serine/threonine protein kinase	0.735763	-0.442687			4	4	150.1
PF3D7_1445100	histidine--tRNA ligase, putative	0.734265	-0.445626	0.00151287	24.4179	40	47	133.7
PF3D7_0806800	V-type proton ATPase subunit a, putative	0.733321	-0.447482	0.103426	36.7673	8	16	123
PF3D7_0608700	T-complex protein 1 subunit zeta	0.726628	-0.460711	0.00331969	27.4599	60	62	61.5
PF3D7_1140200	conserved Plasmodium protein, unknown function	0.726533	-0.460899	0.649617	139.075	6	6	52.6
PF3D7_0722500	pre-mRNA-splicing factor CWC15, putative	0.725925	-0.462108	0.605017	121.595	6	6	34.1
PF3D7_1036900	conserved Plasmodium protein, unknown function	0.725044	-0.463859	5.80931e-06	18.6298	128	135	192.7
PF3D7_0623100	nuclear polyadenylated RNA-binding protein NAB2, putative	0.724548	-0.464846	0.403108	82.2503	10	10	91.1
PF3D7_1428300	proliferation-associated protein 2g4, putative	0.724433	-0.465077	0.0180174	27.0533	13	20	42.6
PF3D7_0731100	EMP1-trafficking protein	0.724328	-0.465285			3	3	103.1
PF3D7_1022400	serine/arginine-rich splicing factor 4	0.724058	-0.465823	0.00846662	27.7556	24	32	62.1
PF3D7_0810800	hydroxymethyldihydropterin pyrophosphokinase-dihydropteroate synthase	0.721196	-0.471536	0.00121864	21.3021	22	29	83.4
PF3D7_0932800	importin alpha re-exporter, putative	0.719847	-0.474238	0.103874	47.3992	42	44	159.1
PF3D7_0613400	50S ribosomal protein L18, apicoplast, putative	0.719701	-0.47453	0.488458	92.2284	6	6	24.7
PF3D7_0603300	dihydroorotate dehydrogenase	0.716558	-0.480845	0.398785	80.2759	9	9	65.6
PF3D7_1360800	falcilysin	0.715436	-0.483104	0.210081	58.5859	21	21	138.9
PF3D7_0921100	conserved Plasmodium protein, unknown function	0.711806	-0.490444	0.641505	136.319	6	6	27.3
PF3D7_1115800	conserved Plasmodium protein, unknown function	0.71163	-0.490801	0.0827317	41.6545	17	18	33.9
PF3D7_1467900	rab GTPase activator, putative	0.711295	-0.49148	0.344609	67.6528	6	6	196.1
PF3D7_0204700	hexose transporter	0.710852	-0.492378	0.562095	115.04	10	10	56.4
PF3D7_0810600	ATP-dependent RNA helicase DBP1, putative	0.708587	-0.496984	0.000111373	20.6578	58	72	108.6
PF3D7_0607000	translation initiation factor IF-2, putative	0.705676	-0.502923	0.011557	30.6389	35	36	112.4
PF3D7_0810300	protein phosphatase PPM5, putative	0.704298	-0.505742	0.0271464	29.6218	12	12	63.6
PF3D7_0921800	ribosome production factor 1, putative	0.704275	-0.50579			3	3	39.2
PF3D7_1021400	endomembrane protein 70, putative	0.703485	-0.507409			4	4	72.5
PF3D7_0720700	phosphoinositide-binding protein, putative	0.702535	-0.509358	0.527277	101.184	7	12	258.4
PF3D7_0503400	actin-depolymerizing factor 1	0.701632	-0.511213	0.004318	20.6548	12	12	13.7
PF3D7_0934500	V-type proton ATPase subunit E, putative	0.70114	-0.512226	0.229205	46.5149	5	5	27.2
PF3D7_1120100	phosphoglycerate mutase, putative	0.697466	-0.519805	0.000356401	21.9952	48	49	28.8
PF3D7_0923900	polyadenylate-binding protein 2, putative	0.696765	-0.521256	0.0372821	36.698	31	34	23
PF3D7_0629200	DnaJ protein, putative	0.695549	-0.523775	0.00574194	28.9532	52	53	44.7
PF3D7_1104000	phenylalanine--tRNA ligase beta subunit	0.695065	-0.524781	0.149581	49.0248	14	14	72.5
PF3D7_1438900	thioredoxin peroxidase 1	0.694981	-0.524954	0.00120048	24.0207	44	48	21.8
PF3D7_1426100	transcription factor BTF3, putative	0.694431	-0.526097	0.000449792	16.8823	16	18	19.4
PF3D7_1332900	isoleucine--tRNA ligase, putative	0.6941	-0.526785	0.0214458	32.4388	25	33	151.3
PF3D7_1367700	alanine--tRNA ligase	0.692479	-0.530158	0.278177	57.8991	6	6	165.1
PF3D7_0706000	importin-7, putative	0.692446	-0.530226	0.000175532	21.6594	67	82	145.5
PF3D7_0527500	Hsc70-interacting protein	0.692325	-0.530478	0.00788681	27.2095	23	26	51.1
PF3D7_0307100	40S ribosomal protein S12, putative	0.691475	-0.532251	0.0764423	40.9889	18	24	15.4
PF3D7_0413900	ubiquitin carboxyl-terminal hydrolase 13, putative	0.689609	-0.536148	0.117263	43.1563	11	12	98.5
PF3D7_0624000	hexokinase	0.687892	-0.539746	0.00399396	27.9938	60	71	55.3
PF3D7_1431300	large subunit GTPase 1, putative	0.687819	-0.539899			4	4	98.3
PF3D7_1412000	p1/s1 nuclease, putative	0.687797	-0.539945	0.157061	48.6098	11	11	37.8
PF3D7_1357800	T-complex protein 1 subunit delta	0.686906	-0.541816	0.000367818	22.6674	62	72	58
PF3D7_1207100	small subunit rRNA processing factor, putative	0.685817	-0.544104	0.159142	41.7596	6	6	100.2
PF3D7_1459000	ATP-dependent RNA helicase DBP5	0.68523	-0.54534	0.0523836	33.8556	11	12	84.3
PF3D7_1149000	antigen 332, DBL-like protein	0.684952	-0.545926			5	5	689.3
PF3D7_0210900	conserved Plasmodium protein, unknown function	0.68377	-0.548418	1.18074e-11	10.6798	74	86	32.5
PF3D7_1344200	heat shock protein 110, putative	0.683671	-0.548625			8	8	108.2
PF3D7_0619400	cell division cycle protein 48 homologue, putative	0.682773	-0.550523	3.19037e-12	11.8247	145	153	92.4
PF3D7_1302100	gamete antigen 27/25	0.680538	-0.555253	0.485597	98.4352	12	12	26
PF3D7_1015900	enolase	0.679385	-0.557699	4.75991e-05	20.0742	81	94	48.7
PF3D7_0910100	exportin-7, putative	0.679255	-0.557975	0.00223214	25.3867	41	42	139.2
PF3D7_1456700	conserved Plasmodium protein, unknown function	0.679196	-0.5581	0.419573	86.8502	12	12	77.8
PF3D7_1237000	SUMO-activating enzyme subunit 2	0.676997	-0.562779	0.859159	353.754	11	11	81.1
PF3D7_1336900	tryptophan--tRNA ligase	0.676486	-0.563869	0.0243289	32.9677	24	25	73.1
PF3D7_1030200	claudin-like apicomplexan microneme protein, putative	0.675298	-0.566403	0.628494	127.134	5	5	51.4
PF3D7_1008700	tubulin beta chain	0.672817	-0.571714	7.63802e-08	15.0676	94	110	49.8
PF3D7_1225800	ubiquitin-activating enzyme E1	0.672623	-0.572129	0.00370208	27.8233	62	80	131.8
PF3D7_0613300	rhoptry protein ROP14	0.67155	-0.574434	0.302774	61.5299	6	6	172
PF3D7_1304100	DNA ligase I	0.670914	-0.5758	0.00465283	23.1897	16	16	104.5
PF3D7_1361100	protein transport protein Sec24A	0.668952	-0.580025	0.000369051	22.3273	52	53	106.7
PF3D7_0820500	protein transport protein YIF1, putative	0.666867	-0.584528	0.494287	93.2862	6	6	98.6
PF3D7_1353800	proteasome subunit alpha type-4, putative	0.665257	-0.588017			5	5	27.9
PF3D7_0527200	ubiquitin carboxyl-terminal hydrolase 14	0.665032	-0.588504	0.143199	39.5533	6	6	70.7
PF3D7_1360200	ER membrane protein complex subunit 3, putative	0.660748	-0.597828	0.485597	91.6259	6	6	29.6
PF3D7_0932200	profilin	0.656995	-0.606045	0.0257313	33.5222	24	24	19
PF3D7_0503600	myosin B	0.656837	-0.606394			4	4	93.2
PF3D7_1346300	DNA/RNA-binding protein Alba 2	0.656824	-0.606421	2.40354e-05	18.5595	58	68	25
PF3D7_1229500	T-complex protein 1 subunit gamma	0.655427	-0.609493	7.64589e-05	21.0625	94	99	60.7
PF3D7_1139700	adrenodoxin reductase, putative	0.65541	-0.60953	0.47315	84.9159	5	5	60
PF3D7_1129100	parasitophorous vacuolar protein 1	0.654974	-0.61049	0.147524	47.2838	11	11	52
PF3D7_1224300	polyadenylate-binding protein 1, putative	0.654843	-0.61078	1.88792e-13	11.1955	160	185	97.2
PF3D7_1130500	conserved oligomeric Golgi complex subunit 2, putative	0.654487	-0.611564			3	3	118.3
PF3D7_0524000	karyopherin beta	0.653389	-0.613985	0.00272572	25.8676	40	52	127.4
PF3D7_1413600	conserved Plasmodium protein, unknown function	0.649767	-0.622005	0.61554	125.799	6	6	63.4
PF3D7_0522300	18S rRNA (guanine-N(7))-methyltransferase, putative	0.649469	-0.622668	0.122026	42.7639	10	11	31.6
PF3D7_1235900	pre-mRNA-splicing factor SYF1, putative	0.649101	-0.623485	0.75943	207.203	12	12	125.4
PF3D7_1476300	Plasmodium exported protein (PHISTb), unknown function	0.648583	-0.624638	0.361242	70.2448	6	6	68.1
PF3D7_0419600	ran-specific GTPase-activating protein 1, putative	0.648331	-0.625199	0.244368	53.2513	6	6	33.2
PF3D7_1350100	lysine--tRNA ligase	0.645592	-0.631306	0.043418	37.8502	30	30	67.6
PF3D7_1347200	nucleoside transporter 1	0.645326	-0.6319	0.446733	84.5517	6	6	47.6
PF3D7_1015800	ribonucleoside-diphosphate reductase small chain, putative	0.645105	-0.632394			3	3	40.4
PF3D7_1405900	RNA-binding protein, putative	0.644454	-0.63385	0.320448	71.0335	12	12	130.8
PF3D7_1311900	V-type proton ATPase catalytic subunit A	0.64399	-0.634889	1.32415e-05	17.9679	60	64	68.6
PF3D7_1417500	H/ACA ribonucleoprotein complex subunit 4, putative	0.643776	-0.635369	0.00370896	24.4334	22	24	52.9
PF3D7_1013900	translation initiation factor eIF-2B subunit delta, putative	0.643253	-0.636541	0.424521	68.8415	4	4	125.4
PF3D7_1141800	EELM2 domain-containing protein, putative	0.642972	-0.637172	0.803642	229.072	4	4	46.7
PF3D7_1404500	rRNA biogenesis protein RRP5, putative	0.642332	-0.638608	0.185228	45.0745	6	6	56.3
PF3D7_1144000	40S ribosomal protein S21	0.642195	-0.638917	0.0110569	25.4191	14	21	9.1
PF3D7_1228600	merozoite surface protein 9	0.64004	-0.643765	2.8391e-05	20.368	147	148	86.6
PF3D7_1116800	heat shock protein 101	0.639459	-0.645076	9.16514e-13	12.0319	230	243	102.9
PF3D7_0814200	DNA/RNA-binding protein Alba 1	0.637942	-0.648503	0.000659893	24.2148	82	102	27.3
PF3D7_0213100	protein SIS1	0.637475	-0.649559			3	3	37.4
PF3D7_1331300	signal peptidase complex catalytic subunit SEC11	0.63735	-0.649842	0.736609	180.632	6	6	21.1
PF3D7_1359400	CUGBP Elav-like family member 1	0.637284	-0.649991	0.00280708	19.176	12	18	57.1
PF3D7_0826700	receptor for activated c kinase	0.635822	-0.653305	1.79866e-06	16.3672	65	70	35.7
PF3D7_0320300	T-complex protein 1 subunit epsilon	0.634605	-0.656069	7.64589e-05	19.342	45	67	59.2
PF3D7_1352100	ABC transporter B family member 6, putative	0.633319	-0.658995			4	4	123.7
PF3D7_1342600	myosin A	0.633297	-0.659045	7.64589e-05	21.028	91	93	92.3
PF3D7_0930300	merozoite surface protein 1	0.632628	-0.66057	1.79718e-16	11.0298	683	688	195.7
PF3D7_1249100	conserved protein, unknown function	0.630419	-0.665618	0.00045006	18.004	19	22	44.8
PF3D7_1222300	endoplasmin, putative	0.629345	-0.668077	1.2429e-07	15.9606	141	146	95
PF3D7_0813200	CS domain protein, putative	0.628457	-0.670114			5	5	37.1
PF3D7_0517300	serine/arginine-rich splicing factor 1	0.628255	-0.670577	0.00333608	26.9935	48	60	34.6
PF3D7_1118300	insulinase, putative	0.622557	-0.683723	0.0153515	28.3073	16	17	173.6
PF3D7_1242800	rab specific GDP dissociation inhibitor	0.621913	-0.685216	0.0396059	34.7865	17	18	52.3
PF3D7_1244800	translation machinery-associated protein 46, putative	0.620614	-0.688232			4	4	39.7
PF3D7_1231800	asparagine-rich protein, putative	0.619953	-0.68977	0.31206	62.7039	6	6	212.7
PF3D7_1236100	clustered-asparagine-rich protein	0.619511	-0.690799	0.00663202	27.6708	30	49	51.5
PF3D7_0315100	eukaryotic translation initiation factor 4E	0.618428	-0.693322	5.21023e-06	15.9452	41	54	26.9
PF3D7_1464600	serine/threonine protein phosphatase UIS2, putative	0.617864	-0.694638	5.43599e-05	19.0373	49	56	170.5
PF3D7_1006200	DNA/RNA-binding protein Alba 3	0.617649	-0.695141	4.22184e-06	14.5817	32	42	12
PF3D7_0102500	erythrocyte binding antigen-181	0.615826	-0.699405			5	5	181.2
PF3D7_1407800	plasmepsin IV	0.61169	-0.709128	1.79272e-05	18.1343	57	60	51
PF3D7_1107700	pescadillo homolog	0.611367	-0.70989	0.175636	43.8499	6	6	77.2
PF3D7_0802200	1-cys peroxiredoxin	0.610193	-0.712663	0.018151	27.1026	12	12	25.2
PF3D7_0214000	T-complex protein 1 subunit theta	0.607297	-0.719525	4.09986e-06	14.1301	30	48	61
PF3D7_1347700	ethanolamine-phosphate cytidylyltransferase	0.60598	-0.722658	0.00971651	30.1737	39	40	66
PF3D7_0406100	V-type proton ATPase subunit B	0.60591	-0.722825	0.027955	34.2631	26	28	55.8
PF3D7_1149200	ring-infected erythrocyte surface antigen	0.604774	-0.725533	0.0386697	34.9817	18	18	126.9
PF3D7_1367100	U1 small nuclear ribonucleoprotein 70 kDa homolog, putative	0.604654	-0.725817			4	4	51.8
PF3D7_1244100	N-alpha-acetyltransferase 15, NatA auxiliary subunit, putative	0.603217	-0.729251	0.0243289	31.779	19	24	154.9
PF3D7_0311300	phosphatidylinositol 3- and 4-kinase, putative	0.603166	-0.729372	0.0214458	30.6357	17	17	110.6
PF3D7_1211900	non-SERCA-type Ca2+ -transporting P-ATPase	0.602952	-0.729884	0.000266391	22.0031	60	65	140.3
PF3D7_1340900	sodium-dependent phosphate transporter	0.6023	-0.731446	0.481225	90.5493	6	6	75.3
PF3D7_1417200	NOT family protein, putative	0.600139	-0.736632	0.62776	130.845	6	6	519.8
PF3D7_1127000	protein phosphatase, putative	0.600062	-0.736817	0.343353	55.3165	4	4	34.5
PF3D7_0312300	26S proteasome regulatory subunit RPN12, putative	0.598531	-0.740503			4	4	35.1
PF3D7_0934800	cAMP-dependent protein kinase catalytic subunit	0.59747	-0.743062	1.45113e-05	16.8996	41	43	40.2
PF3D7_0921900	conserved Plasmodium protein, unknown function	0.597413	-0.7432	0.128321	43.6429	10	10	29
PF3D7_0519700	FoP domain-containing protein, putative	0.596584	-0.745202	2.20207e-08	13.9476	80	86	22.7
PF3D7_1445700	conserved Plasmodium protein, unknown function	0.596362	-0.74574	0.00032655	20.8532	36	39	41.9
PF3D7_1457700	large ribosomal subunit nuclear export factor, putative	0.595431	-0.747994	0.344609	63.5642	5	5	177.7
PF3D7_0320700	signal peptidase complex subunit 2	0.591299	-0.758039	0.103521	45.0231	20	27	21
PF3D7_1135400	conserved Plasmodium protein, unknown function	0.588172	-0.765691	1.94423e-06	16.3842	63	63	28.5
PF3D7_1436300	translocon component PTEX150	0.587652	-0.766966	0.231929	51.4953	7	8	112.4
PF3D7_0214100	protein transport protein SEC31	0.585707	-0.771749	0.0102778	27.7114	21	25	166.7
PF3D7_0916700	RNA-binding protein musashi, putative	0.585045	-0.773381	1.14377e-09	12.3447	70	83	45.1
PF3D7_1419300	glutathione S-transferase	0.584944	-0.773629			4	4	24.8
PF3D7_1423700	conserved Plasmodium protein, unknown function	0.583264	-0.777779	0.070621	34.0304	10	26	183.6
PF3D7_1204300	eukaryotic translation initiation factor 5A	0.583104	-0.778174	0.0070032	24.1479	15	15	17.6
PF3D7_0819100	BRIX domain, putative	0.58206	-0.78076	0.126695	37.2305	6	6	34.7
PF3D7_0319900	conserved protein, unknown function	0.581845	-0.781294			4	4	36.1
PF3D7_1128400	bifunctional farnesyl/geranylgeranyl diphosphate synthase	0.579167	-0.787948	0.453655	92.0575	11	11	44.5
PF3D7_0317700	CPSF (cleavage and polyadenylation specific factor), subunit A, putative	0.576577	-0.794415	0.338308	66.7402	6	6	338.5
PF3D7_1006800	single-strand telomeric DNA-binding protein GBP2, putative	0.574981	-0.798414	3.46685e-06	16.7937	62	68	29.5
PF3D7_1218600	arginine--tRNA ligase	0.574846	-0.798752	0.0583268	32.0932	9	10	68.4
PF3D7_1026300	conserved Plasmodium protein, unknown function	0.574429	-0.799799			3	3	134.9
PF3D7_1110400	RNA-binding protein, putative	0.5741	-0.800626	5.95965e-17	9.4636	153	167	173.9
PF3D7_1401100	DnaJ protein, putative	0.573698	-0.801637	0.188187	53.8545	14	14	57.1
PF3D7_1414500	atypical protein kinase, ABC-1 family, putative	0.57168	-0.806719	0.638225	134.912	6	6	326
PF3D7_1357900	pyrroline-5-carboxylate reductase, putative	0.571624	-0.806862			5	5	28.4
PF3D7_0823200	RNA-binding protein, putative	0.571421	-0.807373	1.24845e-05	16.4653	39	53	32.4
PF3D7_0213500	tetratricopeptide repeat protein, putative	0.571157	-0.808042	0.255074	54.672	6	6	55.2
PF3D7_1412800	glycylpeptide N-tetradecanoyltransferase	0.570568	-0.80953	0.323411	64.501	6	6	48
PF3D7_0418600	regulator of chromosome condensation, putative	0.569522	-0.812177	0.0984919	33.1276	7	8	236.4
PF3D7_0823900	dicarboxylate/tricarboxylate carrier	0.569294	-0.812754	2.1875e-06	12.7731	27	31	35.4
PF3D7_0807500	proteasome subunit alpha type-6, putative	0.566222	-0.82056	0.481225	90.467	6	6	29.5
PF3D7_1012600	GMP synthase [glutamine-hydrolyzing]	0.563929	-0.826414	0.0591078	33.7507	10	11	63.9
PF3D7_1406700	vacuolar protein sorting-associated protein 29	0.563129	-0.828462	0.0950709	32.6673	6	6	21.8
PF3D7_1207000	conserved Plasmodium protein, unknown function	0.562464	-0.830167	0.402198	76.749	6	6	311.4
PF3D7_1251200	coronin	0.562127	-0.831033	4.75991e-05	17.5517	34	40	69
PF3D7_0610800	transketolase	0.560889	-0.834214	0.0214458	33.1457	30	31	75.8
PF3D7_0627500	protein DJ-1	0.556579	-0.845341	2.40354e-05	13.6529	20	22	20.3
PF3D7_1224500	histone chaperone ASF1, putative	0.555773	-0.847432			3	3	31.5
PF3D7_0826500	ubiquitin conjugation factor E4 B, putative	0.555675	-0.847686			5	5	154.6
PF3D7_0909400	exoribonuclease, putative	0.554702	-0.850215	0.195847	46.5179	6	6	155
PF3D7_0819900	U6 snRNA-associated Sm-like protein LSm3, putative	0.554295	-0.851274	0.436302	82.9177	6	6	10.7
PF3D7_1237600	periodic tryptophan protein 1, putative	0.553045	-0.85453			4	4	58.8
PF3D7_0206500	conserved Plasmodium protein, unknown function	0.552422	-0.856156	0.260465	55.4523	6	6	164.8
PF3D7_0708800	heat shock protein 110	0.550948	-0.860012	6.29972e-11	10.1325	53	68	100
PF3D7_1109900	60S ribosomal protein L36	0.549136	-0.864765	4.39032e-05	18.516	44	51	12.8
PF3D7_0909600	conserved protein, unknown function	0.54726	-0.869702			11	11	72.2
PF3D7_1434600	methionine aminopeptidase 2	0.546593	-0.871462	0.0426275	29.301	9	9	71.7
PF3D7_0308200	T-complex protein 1 subunit eta	0.546004	-0.873017	0.0488758	35.486	15	15	59.6
PF3D7_1461200	U3 small nucleolar ribonucleoprotein protein IMP3, putative	0.545157	-0.875257	0.0453672	19.9557	5	5	22
PF3D7_1110700	actin-like protein, putative	0.545022	-0.875614	0.33496	66.2545	6	6	42.5
PF3D7_1414400	serine/threonine protein phosphatase PP1	0.544307	-0.877506	0.0194133	23.5896	9	15	34.9
PF3D7_0731300	Plasmodium exported protein (PHISTb), unknown function	0.544063	-0.878153	0.000104401	18.1886	29	41	37.7
PF3D7_0802800	serine/threonine protein phosphatase 2B catalytic subunit A	0.541202	-0.885761	0.00338435	17.3286	10	10	70.1
PF3D7_0711000	AAA family ATPase, CDC48 subfamily	0.54103	-0.88622	0.0404268	23.6194	6	6	142.1
PF3D7_0503300	serine/arginine-rich splicing factor 12	0.535981	-0.899745	0.00399396	24.4099	21	22	37.7
PF3D7_1464700	ATP synthase (C/AC39) subunit, putative	0.535813	-0.900199	0.0160166	27.9326	15	16	44.5
PF3D7_0920700	CRAL/TRIO domain-containing protein, putative	0.535363	-0.90141			5	5	70.6
PF3D7_0815200	importin subunit beta, putative	0.53483	-0.902846	0.0305169	24.4689	8	10	100
PF3D7_1024800	exported protein 3	0.533695	-0.905913	7.16937e-05	19.3326	47	54	171.1
PF3D7_0424600	Plasmodium exported protein (PHISTb), unknown function	0.532136	-0.910133	2.26682e-05	16.9183	35	36	36
PF3D7_1366900	conserved protein, unknown function	0.53025	-0.915256	0.000349567	20.8363	36	41	78.6
PF3D7_1216200	glycerol-3-phosphate dehydrogenase [NAD(+)], putative	0.528282	-0.920621	0.0102195	28.7992	24	24	41.2
PF3D7_0730400	IMP1-like protein, putative	0.52764	-0.922374	0.390794	74.7261	6	6	17.8
PF3D7_0321400	protein kinase, putative	0.527199	-0.923581	0.00684549	13.1274	6	6	38
PF3D7_1123500	golgi protein 2	0.526238	-0.926212	0.0644125	36.6689	12	12	153.7
PF3D7_1124600	ethanolamine kinase	0.524867	-0.929977	1.56721e-09	12.1623	64	77	49.9
PF3D7_0913000	conserved protein, unknown function	0.52165	-0.938847	0.0685637	28.592	6	6	17.4
PF3D7_1408000	plasmepsin II	0.519912	-0.94366	0.000231524	20.1135	35	37	51.5
PF3D7_0626800	pyruvate kinase	0.509822	-0.971936	1.14518e-13	10.2382	103	106	55.7
PF3D7_0207400	serine repeat antigen 7	0.508684	-0.975158	0.0764423	38.4961	12	18	109.6
PF3D7_1226600	proliferating cell nuclear antigen 2	0.506114	-0.982467	0.0607434	27.4095	6	6	30.2
PF3D7_1124800	ribosome biogenesis regulatory protein, putative	0.502986	-0.99141	0.219191	49.4589	7	8	29.8
PF3D7_1407900	plasmepsin I	0.501661	-0.995214	0.0971971	43.0428	16	16	51.5
PF3D7_1215900	serpentine receptor, putative	0.499717	-1.00082	0.0339157	17.5505	5	5	76.9
PF3D7_0511800	inositol-3-phosphate synthase	0.498438	-1.00451	6.35743e-05	18.6639	39	45	69.1
PF3D7_1136900	subtilisin-like protease 2	0.497218	-1.00805	0.223635	59.179	16	16	154.8
PF3D7_0202500	early transcribed membrane protein 2	0.496367	-1.01052	0.104943	41.6902	11	11	11.5
PF3D7_1109400	essential nuclear protein 1, putative	0.495827	-1.01209			5	5	51.7
PF3D7_1354300	large subunit rRNA methyltransferase, putative	0.494125	-1.01705	0.313038	62.8553	6	6	120.3
PF3D7_0813400	conserved protein, unknown function	0.48849	-1.0336	2.8002e-08	12.9345	53	58	76.9
PF3D7_0402100	Plasmodium exported protein (PHISTb), unknown function	0.486969	-1.0381			4	4	67.8
PF3D7_0807600	conserved Plasmodium protein, unknown function	0.486393	-1.03981	0.00611797	17.8904	9	10	159
PF3D7_1213800	proline--tRNA ligase	0.486059	-1.0408	0.0103449	29.463	30	41	86.6
PF3D7_1404800	conserved Plasmodium protein, unknown function	0.48563	-1.04207	0.496897	82.2694	4	4	112.8
PF3D7_1324900	L-lactate dehydrogenase	0.485344	-1.04292	3.32208e-09	12.7045	70	75	34.1
PF3D7_1125800	kelch domain-containing protein, putative	0.483514	-1.04837	0.0871606	31.5822	6	6	67.6
PF3D7_0520900	adenosylhomocysteinase	0.483478	-1.04848	1.65715e-17	6.54929	57	60	53.8
PF3D7_1401800	choline kinase	0.483098	-1.04961	0.163407	42.3042	6	6	52.2
PF3D7_0305700	ubiquitin-conjugating enzyme E2, putative	0.483016	-1.04986	0.102252	33.6925	6	6	16.1
PF3D7_0807900	tyrosine--tRNA ligase	0.482254	-1.05213	0.160713	49.8464	12	12	43.5
PF3D7_1406800	glideosome associated protein with multiple membrane spans 3	0.482206	-1.05228	0.484883	91.3461	6	6	32.9
PF3D7_1032100	mRNA-decapping enzyme subunit 1, putative	0.481187	-1.05533			3	3	138
PF3D7_1037700	enhancer of rudimentary homolog, putative	0.480112	-1.05856	0.00329097	22.4685	18	24	12.3
PF3D7_0805200	gamete release protein, putative	0.477455	-1.06656	0.198915	47.0937	6	6	10.3
PF3D7_0109800	phenylalanine--tRNA ligase alpha subunit	0.476	-1.07097	0.0821055	26.2069	6	8	67.7
PF3D7_1126600	steryl ester hydrolase, putative	0.474389	-1.07586	0.605736	122.197	6	6	81.1
PF3D7_0402000	Plasmodium exported protein (PHISTa), unknown function	0.473855	-1.07748	0.024162	26.5836	10	12	49.7
PF3D7_0907600	translation initiation factor SUI1, putative	0.473414	-1.07883			5	5	95.3
PF3D7_1466800	conserved Plasmodium protein, unknown function	0.46921	-1.0917	0.000182869	12.7329	13	16	105.4
PF3D7_0627700	transportin	0.466948	-1.09867	0.00576596	24.5297	17	17	132.8
PF3D7_1474200	conserved Plasmodium membrane protein, unknown function	0.465673	-1.10261			3	3	578
PF3D7_0604500	conserved Plasmodium protein, unknown function	0.465459	-1.10327	2.26682e-05	17.0513	38	42	334.4
PF3D7_1324700	SNARE protein, putative	0.464181	-1.10724	0.0233523	24.7262	10	13	25.7
PF3D7_0207500	serine repeat antigen 6	0.46266	-1.11198	0.00407513	22.0964	15	17	118.8
PF3D7_1240100	early transcribed membrane protein 12	0.461122	-1.11678			4	4	11.7
PF3D7_0507500	subtilisin-like protease 1	0.460065	-1.12009	0.00446752	22.4198	16	30	77.6
PF3D7_0306300	glutaredoxin 1	0.459587	-1.12159			5	5	12.4
PF3D7_0206700	adenylosuccinate lyase	0.457522	-1.12809	0.0372201	18.2884	5	5	55.2
PF3D7_0629500	amino acid transporter AAT1	0.453365	-1.14125	0.426834	85.4875	9	10	68.9
PF3D7_0811400	conserved protein, unknown function	0.449419	-1.15387	0.0010975	13.9712	10	11	71.4
PF3D7_0910600	SNARE protein	0.44351	-1.17296	0.412423	74.4181	5	5	23.3
PF3D7_1361800	glideosome-associated connector	0.435302	-1.19991	6.32832e-23	8.20709	219	230	291
PF3D7_1127600	CRAL/TRIO domain-containing protein, putative	0.433775	-1.20498	0.000115941	16.802	22	34	35
PF3D7_1128100	prefoldin subunit 5, putative	0.432476	-1.20931			4	4	29.1
PF3D7_0420300	AP2 domain transcription factor, putative	0.431152	-1.21373			4	4	400.2
PF3D7_1202200	mitochondrial phosphate carrier protein	0.425978	-1.23115	0.109436	34.8009	6	6	36.8
PF3D7_1120000	conserved protein, unknown function	0.42582	-1.23168	4.14176e-16	6.8694	54	68	129
PF3D7_0102200	ring-infected erythrocyte surface antigen	0.424033	-1.23775	9.64319e-13	9.9046	72	74	126.5
PF3D7_0936800	Plasmodium exported protein (PHISTc), unknown function	0.421554	-1.24621	0.00347596	21.5053	15	21	45.5
PF3D7_1321400	palmitoyltransferase DHHC8, putative	0.413799	-1.273			4	4	36.5
PF3D7_1473700	nucleoporin NUP116/NSP116, putative	0.404811	-1.30468	0.0110774	26.1589	15	17	142.2
PF3D7_1454700	6-phosphogluconate dehydrogenase, decarboxylating	0.401657	-1.31596	2.02533e-05	18.4524	59	59	53
PF3D7_0828800	GPI-anchored micronemal antigen	0.399752	-1.32282	0.0339864	33.1773	16	16	85.2
PF3D7_1137700	calcium-binding protein, putative	0.376341	-1.40989	0.356448	69.4086	6	6	88.3
PF3D7_1453800	glucose-6-phosphate dehydrogenase-6-phosphogluconolactonase	0.370258	-1.4334	2.34955e-06	9.3888	17	25	107
PF3D7_1132800	aquaglyceroporin	0.369774	-1.43529	0.12318	42.9746	10	10	28.3
PF3D7_0816000	ribosome assembly protein RRB1, putative	0.36859	-1.43991			3	3	56.5
PF3D7_1409800	CUGBP Elav-like family member 2, putative	0.361162	-1.46928	0.131675	42.6518	9	9	59.3
PF3D7_1342800	phosphoenolpyruvate carboxykinase	0.360061	-1.47369	0.279443	53.9247	6	6	66.2
PF3D7_1423300	serine/threonine protein phosphatase 7	0.344831	-1.53604	1.0831e-06	12.4278	27	33	112.6
PF3D7_0317000	proteasome subunit alpha type-3, putative	0.341767	-1.54891			3	3	29.3
PF3D7_0922600	glutamine synthetase, putative	0.3396	-1.55809	0.190497	41.4442	5	5	63.2
PF3D7_0629300	phospholipase, putative	0.338406	-1.56317			18	18	99.2
PF3D7_0530900	formin 1	0.332049	-1.59053			3	3	309.5
PF3D7_1355500	serine/threonine protein phosphatase 5	0.31971	-1.64516			4	4	76.9
PF3D7_0507700	nuclear protein localization protein 4, putative	0.317853	-1.65357	0.103521	29.3546	5	5	62.6
PF3D7_1312500	conserved Plasmodium protein, unknown function	0.304835	-1.7139	0.0925283	40.7114	12	12	7.2
PF3D7_1226900	parasitophorous vacuolar protein 2	0.300485	-1.73464	0.00626331	18.0104	9	9	57.3
PF3D7_1014100	merozoite surface protein MSA180, putative	0.275604	-1.85933	1.84806e-11	9.75962	54	58	173.3
PF3D7_1026000	conserved Plasmodium protein, unknown function	0.270837	-1.8845	0.00574194	20.6724	12	18	43.2
PF3D7_0219200	40S ribosomal protein S30	0.257823	-1.95555			5	5	6.5
PF3D7_1438400	metacaspase-2	0.255554	-1.9683	0.287598	46.8486	4	4	237.8
PF3D7_1472900	dihydroorotase, putative	0.247811	-2.01269	0.000106063	9.37796	10	11	41.7
PF3D7_1364200	nucleoporin NUP205, putative	0.232831	-2.10265			5	5	207.3
PF3D7_0113000	glutamic acid-rich protein GARP	0.215547	-2.21392	4.71359e-08	9.181	23	24	79.8
PF3D7_0406700	conserved Plasmodium protein, unknown function	0.201844	-2.30868	0.496897	94.0927	6	6	102.3
PF3D7_0928700	conserved Plasmodium protein, unknown function	0.156045	-2.67996	0.129593	37.6124	6	6	181.4
PF3D7_1138500	protein phosphatase PPM2	0.154847	-2.69108			3	3	105.4
PF3D7_0813000	conserved protein, unknown function	0.150297	-2.73411	0.148525	40.2897	6	6	70.7
PF3D7_0204500	aspartate transaminase	0.001	-1000			4	4	47
PF3D7_0905100	nucleoporin NUP221, putative	0.001	-1000			3	3	235.5
PF3D7_1021300	apicoplast integral membrane protein, putative	0.001	-1000			3	3	55.2
PF3D7_1028300	rRNA-processing protein EBP2, putative	0.001	-1000			3	3	37.7
PF3D7_1133700	FHA domain-containing protein, putative	0.001	-1000			3	3	120.5
PF3D7_1200700	acyl-CoA synthetase	0.001	-1000			3	3	104.6
PF3D7_1202700	conserved Plasmodium protein, unknown function	0.001	-1000			3	3	49.2
PF3D7_1246300	clathrin adaptor domain-containing protein, putative	0.001	-1000			5	5	104
PF3D7_1315900	exportin-T, putative	0.001	-1000			3	3	143
PF3D7_1329500	conserved protein, unknown function	0.001	-1000			3	3	218.4
PF3D7_1342400	casein kinase II beta chain	0.001	-1000			4	4	45.3
PF3D7_1350200	small nuclear ribonucleoprotein E, putative	0.001	-1000			4	4	10.9
PF3D7_1408100	plasmepsin III	0.001	-1000			3	3	51.7
PF3D7_1422800	actin-related protein, putative	0.001	-1000			3	3	60.7

## Sheet: Legend
Source data for Tables EV5-6 (comparison of var gene promoter-targeted dCas9 to var gene intron-targeted dCas9 immunoprecipitations). Ratio, log2(ratio), peptides used (Pept. used), total peptides, and protein molecular weight (MW) in kilodaltons (kDa) are provided for all proteins. Adjusted p-value and the percent coefficient of variation (CV %) are shown for proteins present in both strains. Al…
