# Supplementary material for: Exploring the virulence gene interactome with CRISPR/dCas9 in the human malaria parasite
Source: Mol Syst Biol. 2020 Aug 20;16(8):e9569. doi: 10.15252/msb.20209569 (PMC7440042; doi:10.15252/msb.20209569)
Supplement: Supplementary file 16 — Source Data for Expanded View [file MSB-16-e9569-s018.zip › BRYANT_SourceDataForTable_EV12.xlsx]

## Sheet: Table
Source Data for Table EV12: Differential gene expression analysis at 14 hpi of glucosamine-treated over untreated ISWI-3HA-ribo parasites (all genes)
Gene ID	baseMean	log2(FoldChange)	p-value	q-value
PF3D7_0100100	752.966	0.616254	1.77635e-07	7.76463e-06
PF3D7_0100200	201.387	0.628019	2.90808e-05	0.000558144
PF3D7_0100300	2.76402	-0.01281	0.868179	NA
PF3D7_0100400	0.904046	-0.0450168	0.314283	NA
PF3D7_0100500	0	NA	NA	NA
PF3D7_0100600	0	NA	NA	NA
PF3D7_0100700	0	NA	NA	NA
PF3D7_0100800	0	NA	NA	NA
PF3D7_0100900	0.243276	-0.0107456	0.67179	NA
PF3D7_0101000	0.348794	0.0104122	0.727874	NA
PF3D7_0101100	2.03014	0.0351641	0.559004	NA
PF3D7_0101200	0.932765	0.012739	0.747155	NA
PF3D7_0101300	0.783997	0.00681517	0.856106	NA
PF3D7_0101400	0	NA	NA	NA
PF3D7_0101500	0	NA	NA	NA
PF3D7_0101600	1.94638	0.00594268	0.929694	NA
PF3D7_0101700	0.538875	0.0184052	0.582748	NA
PF3D7_0101800	0.755832	0.00684289	0.864358	NA
PF3D7_0101900	6.27599	-0.117239	0.274968	NA
PF3D7_0102000	5.03371	0.0818478	0.364983	NA
PF3D7_0102100	2.16197	0.0735714	0.23195	NA
PF3D7_0102200	47505.9	-0.0550109	0.585238	0.765458
PF3D7_0102300	27.6679	-0.221212	0.179885	0.385439
PF3D7_0102400	9.3372	0.0854776	0.489473	NA
PF3D7_0102500	682.361	-0.202683	0.142657	0.328434
PF3D7_0102600	696.358	-0.108224	0.360587	0.582821
PF3D7_0102700	573.772	0.866863	7.114e-13	1.27211e-10
PF3D7_0102800	17.6866	-0.043781	0.769834	NA
PF3D7_0102900	3548.19	0.0214416	0.81994	0.906589
PF3D7_0103000	18.3193	0.239511	0.0887635	NA
PF3D7_0103100	23.9072	-0.0643501	0.676164	NA
PF3D7_0103200	1487.43	0.197774	0.0682569	0.195574
PF3D7_0103300	1888.45	-0.0277378	0.818445	0.906139
PF3D7_0103400	418.219	-0.183963	0.192775	0.401896
PF3D7_0103500	8.70106	0.0315415	0.792546	NA
PF3D7_0103600	97.3244	0.26588	0.110978	0.275734
PF3D7_0103700	186.221	0.119136	0.438869	0.648333
PF3D7_0103800	29.6405	-0.0610132	0.710553	0.843546
PF3D7_0103900	83.7395	0.112917	0.503151	0.6982
PF3D7_0104000	3.67003	0.0254776	0.754977	NA
PF3D7_0104100	28.1152	0.128754	0.423458	0.635833
PF3D7_0104200	463.948	0.33601	0.0101954	0.049143
PF3D7_0104300	3977.47	-0.312689	0.0154819	0.0668126
PF3D7_0104400	116.239	0.102444	0.527761	0.720682
PF3D7_0104500	913.96	-0.0851055	0.451795	0.656823
PF3D7_0104600	45.0326	-0.0631958	0.710364	0.843546
PF3D7_0104700	1.06324	0.042712	0.260196	NA
PF3D7_0104800	86.3535	0.0694283	0.68201	0.828094
PF3D7_0104900	66.7035	0.139834	0.408776	0.622472
PF3D7_0105000	101.071	-0.24282	0.142678	0.328434
PF3D7_0105100	3.84781	0.033858	0.686931	NA
PF3D7_0105200	125.189	0.125368	0.439774	0.648939
PF3D7_0105300	107.57	0.135589	0.405321	0.619151
PF3D7_0105400	68.2872	0.175756	0.30023	0.526988
PF3D7_0105500	1.44432	0.0403562	0.439759	NA
PF3D7_0105600	430.855	-0.397295	0.00179626	0.0131396
PF3D7_0105700	56.1084	0.146542	0.387091	0.603381
PF3D7_0105800	110.198	-0.0136704	0.93439	0.969059
PF3D7_0105900	6.50569	0.112943	0.253635	NA
PF3D7_0106000	113.012	0.0924919	0.574789	0.758747
PF3D7_0106100	526.068	-0.0298894	0.819778	0.906589
PF3D7_0106200	32.6357	0.02291	0.888797	0.945774
PF3D7_0106300	10613.7	-0.252987	0.00606298	0.0333181
PF3D7_0106400	1736.35	0.268667	0.0170984	0.0720185
PF3D7_0106500	24.6263	0.0072626	0.963708	NA
PF3D7_0106600	5.11452	0.00885483	0.923786	NA
PF3D7_0106700	2643.29	-0.294417	0.0210282	0.0835606
PF3D7_0106800	121.901	0.513738	0.00165108	0.0123721
PF3D7_0106900	15.2602	0.233712	0.0810669	NA
PF3D7_0107000	167.551	0.113042	0.45452	0.659323
PF3D7_0107100	5.63086	-0.0918242	0.362812	NA
PF3D7_0107200	5.41793	0.0234048	0.815449	NA
PF3D7_0107300	8.53638	-0.0260954	0.830289	NA
PF3D7_0107400	25.9365	0.250963	0.0989035	0.254638
PF3D7_0107500	12489.9	-0.511094	3.56212e-08	2.00191e-06
PF3D7_0107600	6.30715	0.119715	0.252303	NA
PF3D7_0107700	0.593916	-0.00087037	0.980588	NA
PF3D7_0107800	39.9744	0.148167	0.355577	0.578446
PF3D7_0107900	145.481	0.137799	0.377804	0.598015
PF3D7_0108000	2072.86	0.204647	0.0470854	0.149022
PF3D7_0108100	38.6054	0.188139	0.2563	0.47673
PF3D7_0108300	7592.95	-0.308068	0.0696648	0.198739
PF3D7_0108400	632.895	0.635169	3.13595e-07	1.25886e-05
PF3D7_0108500	17229.7	0.0458348	0.66102	0.817101
PF3D7_0108600	52.6086	-0.0535482	0.753578	0.868303
PF3D7_0108700	3078.59	-0.449992	0.000281421	0.00304989
PF3D7_0108800	244.329	0.0102965	0.943633	0.972303
PF3D7_0108900	4.5895	0.0421607	0.652687	NA
PF3D7_0109000	725.825	0.240786	0.0395825	0.132076
PF3D7_0109100	38.0678	-0.0103128	0.951165	0.975465
PF3D7_0109200	257.886	0.10574	0.453531	0.658664
PF3D7_0109300	1.61769	0.041651	0.403363	NA
PF3D7_0109400	216.596	0.434934	0.00381345	0.0236359
PF3D7_0109500	1283.92	-0.175612	0.123299	0.294867
PF3D7_0109600	231.423	0.00919179	0.950522	0.975314
PF3D7_0109700	1636.41	0.200721	0.0676376	0.19465
PF3D7_0109800	1530.23	-0.290999	0.00728163	0.0381946
PF3D7_0109850	20.2551	0.0634504	0.675625	NA
PF3D7_0109950	144.717	0.409657	0.00975973	0.0475262
PF3D7_0110000	287.93	0.362116	0.00925991	0.0455926
PF3D7_0110100	1047.48	0.41168	0.00018106	0.00221897
PF3D7_0110200	391.681	0.114265	0.382263	0.600371
PF3D7_0110300	32.0398	0.00808209	0.959959	0.980648
PF3D7_0110400	4158.61	0.0203919	0.843802	0.917263
PF3D7_0110500	529.554	0.115187	0.391846	0.607137
PF3D7_0110600	5205.01	-0.324261	0.0010108	0.00833648
PF3D7_0110700	418.871	-0.140281	0.289149	0.514478
PF3D7_0110800	2604.13	-0.0686023	0.47467	0.676331
PF3D7_0110900	262.652	0.374364	0.00767136	0.0399724
PF3D7_0111000	55.3179	-0.150008	0.379388	0.599213
PF3D7_0111200	0.887669	0.0355447	0.3368	NA
PF3D7_0111300	45.19	0.124104	0.457897	0.662511
PF3D7_0111400	13.8719	0.121291	0.361137	NA
PF3D7_0111500	194.88	-0.0100951	0.946382	0.972842
PF3D7_0111600	95.8809	-0.298717	0.0712656	0.201988
PF3D7_0111700	1.88133	-0.111833	0.0556398	NA
PF3D7_0111800	272.867	-0.341691	0.0152379	0.0663119
PF3D7_0111900	268.465	0.285587	0.0458326	0.146471
PF3D7_0112000	472.96	0.461885	0.000266177	0.00295749
PF3D7_0112100	20.3805	0.403577	0.00418971	NA
PF3D7_0112200	117.454	-0.157947	0.347032	0.571702
PF3D7_0112300	25.5198	0.0709995	0.655588	0.813432
PF3D7_0112400	0	NA	NA	NA
PF3D7_0112500	0.243276	-0.0107456	0.67179	NA
PF3D7_0112600	2.22158	0.0431595	0.486041	NA
PF3D7_0112700	318.704	-0.355554	0.0125557	0.0573017
PF3D7_0112800	434.951	1.01799	1.65106e-13	3.60848e-11
PF3D7_0112900	6.56593	0.103178	0.336658	NA
PF3D7_0113000	13072.6	-0.55559	1.34752e-06	4.3811e-05
PF3D7_0113100	6.7569	0.248526	0.0158546	NA
PF3D7_0113200	672.581	0.620936	1.40048e-07	6.5589e-06
PF3D7_0113300	3995.61	0.194217	0.0420645	0.138479
PF3D7_0113400	142.64	1.23586	7.11172e-14	1.64574e-11
PF3D7_0113600	127.132	0.433659	0.00793429	0.0409626
PF3D7_0113700	5874.86	-0.174511	0.0679334	0.195073
PF3D7_0113800	23.5578	-0.207204	0.198172	NA
PF3D7_0113900	1170.84	0.0120387	0.915015	0.9594
PF3D7_0114000	117.036	0.0812802	0.627079	0.79164
PF3D7_0114100	0.169169	0.0026111	0.917938	NA
PF3D7_0114200	0	NA	NA	NA
PF3D7_0114300	0.35925	0.00900114	0.740084	NA
PF3D7_0114400	0.243276	-0.0107456	0.67179	NA
PF3D7_0114500	1.63928	-0.0793057	0.111305	NA
PF3D7_0114600	0	NA	NA	NA
PF3D7_0114700	0	NA	NA	NA
PF3D7_0114800	0	NA	NA	NA
PF3D7_0114900	0	NA	NA	NA
PF3D7_0115000	0.762238	0.00615073	0.869406	NA
PF3D7_0115050	0	NA	NA	NA
PF3D7_0115100	0.179625	0.0026111	0.917938	NA
PF3D7_0115150	0	NA	NA	NA
PF3D7_0115200	0.169169	0.0026111	0.917938	NA
PF3D7_0115300	0	NA	NA	NA
PF3D7_0115400	0	NA	NA	NA
PF3D7_0115500	0	NA	NA	NA
PF3D7_0115600	0.933611	0.0165364	0.715326	NA
PF3D7_0115700	34.7268	-0.00130435	0.993777	0.996563
PF3D7_0200100	199.657	0.281973	0.0586994	0.175928
PF3D7_0200200	0.773541	0.00743439	0.853275	NA
PF3D7_0200300	0	NA	NA	NA
PF3D7_0200400	0.179625	0.0026111	0.917938	NA
PF3D7_0200500	0	NA	NA	NA
PF3D7_0200600	0	NA	NA	NA
PF3D7_0200700	0.169169	0.0026111	0.917938	NA
PF3D7_0200800	0.172372	0.0026111	0.917938	NA
PF3D7_0200900	0	NA	NA	NA
PF3D7_0201000	0.169169	0.0026111	0.917938	NA
PF3D7_0201100	0	NA	NA	NA
PF3D7_0201200	0.179625	0.0026111	0.917938	NA
PF3D7_0201300	0	NA	NA	NA
PF3D7_0201400	0.348794	0.0104122	0.727874	NA
PF3D7_0201500	292.672	-0.658062	2.3957e-06	7.1944e-05
PF3D7_0201600	5742.1	-0.28578	0.00162723	0.0122635
PF3D7_0201700	10725	-0.342229	0.000600209	0.00556892
PF3D7_0201800	13521.9	-0.328094	0.000442406	0.00438394
PF3D7_0201900	4847.23	-0.422106	0.0143561	0.0633861
PF3D7_0202000	204314	-0.562589	2.78506e-09	2.06725e-07
PF3D7_0202100	5488.38	0.127685	0.212631	0.425046
PF3D7_0202200	7388.89	-0.0495401	0.619872	0.7874
PF3D7_0202300	40.2827	0.128589	0.445859	0.652534
PF3D7_0202400	489.629	-0.123501	0.368599	0.590398
PF3D7_0202500	24784.2	-0.338483	0.000406073	0.00409614
PF3D7_0202600	242.431	-0.464912	0.00115275	0.00923869
PF3D7_0202700	8.13013	-0.0377261	0.743003	NA
PF3D7_0202800	5.97327	-0.0883096	0.418571	NA
PF3D7_0202900	3.91471	0.139055	0.0668076	NA
PF3D7_0203000	143.192	-0.0375641	0.815783	0.905807
PF3D7_0203100	112.78	-0.0329903	0.844566	0.917317
PF3D7_0203200	332.02	0.204498	0.147546	0.334937
PF3D7_0203300	147.625	0.707609	1.14194e-05	0.000256707
PF3D7_0203400	104.057	0.0384416	0.817333	0.905807
PF3D7_0203500	0.172372	0.0026111	0.917938	NA
PF3D7_0203600	2.66948	0.0986103	0.149768	NA
PF3D7_0203700	5390.18	-0.107583	0.31027	0.535073
PF3D7_0203800	19.1259	0.0860815	0.560843	NA
PF3D7_0203900	19.7911	-0.149163	0.311337	NA
PF3D7_0204000	5.03749	-0.0436866	0.651266	NA
PF3D7_0204100	177.366	-0.339787	0.0372481	0.125672
PF3D7_0204200	3596.37	-0.0345397	0.741763	0.861049
PF3D7_0204300	1511.19	0.167261	0.141592	0.326318
PF3D7_0204400	173.51	0.286823	0.0587172	0.175928
PF3D7_0204500	1285.93	0.142814	0.183349	0.390099
PF3D7_0204600	118.594	0.213617	0.197395	0.407639
PF3D7_0204700	5106.65	-0.0766501	0.450313	0.654957
PF3D7_0204800	10.2497	0.119743	0.294271	NA
PF3D7_0204900	24.6942	0.187487	0.219583	NA
PF3D7_0205000	7.37894	0.0267301	0.811158	NA
PF3D7_0205100	12.5637	0.0937635	0.458666	NA
PF3D7_0205200	0.683082	0.028802	0.441389	NA
PF3D7_0205300	3.26164	0.0320539	0.665913	NA
PF3D7_0205400	725.558	-0.0446528	0.695444	0.836987
PF3D7_0205500	1065.9	-0.098839	0.418379	0.631582
PF3D7_0205600	127.9	-0.00318761	0.98401	0.993816
PF3D7_0205700	1968.26	0.141328	0.187878	0.394964
PF3D7_0205800	46.653	-0.120563	0.478608	0.678746
PF3D7_0205900	2694.72	-0.240564	0.013364	0.0600844
PF3D7_0206000	788.069	-0.202386	0.132159	0.308678
PF3D7_0206100	1188.7	0.0285224	0.801892	0.896857
PF3D7_0206200	410.246	0.071118	0.608658	0.78078
PF3D7_0206300	2689.71	0.0116314	0.945516	0.972641
PF3D7_0206500	1366.71	-0.410114	0.00131523	0.0101877
PF3D7_0206600	90.333	-0.0686717	0.681799	0.828094
PF3D7_0206700	1815.36	0.159371	0.109329	0.273459
PF3D7_0206800	3541.69	0.223389	0.01896	0.0777775
PF3D7_0206900	599.948	0.27282	0.0291359	0.10535
PF3D7_0207000	1458.09	0.180475	0.0788473	0.216308
PF3D7_0207100	248.025	0.112783	0.446498	0.6529
PF3D7_0207200	8.79149	0.0870761	0.468188	NA
PF3D7_0207300	50.2443	0.522188	0.00201906	0.0142603
PF3D7_0207400	419.566	-0.0563647	0.667405	0.819058
PF3D7_0207500	384.927	0.0407151	0.771998	0.878773
PF3D7_0207600	3030.46	-0.147026	0.18707	0.394964
PF3D7_0207700	378.638	-0.00877638	0.947954	0.974204
PF3D7_0207800	691.376	0.840497	3.32972e-12	4.85153e-10
PF3D7_0207900	54.9774	0.28987	0.0881888	0.234415
PF3D7_0208000	117.614	0.0900783	0.574055	0.758747
PF3D7_0208100	139.726	-0.180929	0.249792	0.470171
PF3D7_0208200	3185.47	-0.0997608	0.307603	0.532619
PF3D7_0208300	497.643	-0.180034	0.175021	0.378731
PF3D7_0208400	1074.78	-0.076443	0.570723	0.755967
PF3D7_0208500	17.2746	0.166336	0.26047	NA
PF3D7_0208600	78.937	0.182146	0.277526	0.500813
PF3D7_0208700	914.493	-0.0587901	0.626373	0.791568
PF3D7_0208800	298.44	0.296807	0.0283373	0.103031
PF3D7_0208900	8.04699	0.00474011	0.968537	NA
PF3D7_0209000	8.74823	-0.095734	0.444722	NA
PF3D7_0209100	2154.18	-0.127613	0.188045	0.394964
PF3D7_0209200	1793.18	0.10611	0.310381	0.535073
PF3D7_0209300	86.7624	0.207016	0.220272	0.436111
PF3D7_0209400	945.644	0.13439	0.259397	0.479317
PF3D7_0209500	61.1346	0.141022	0.407274	0.621014
PF3D7_0209600	140.49	0.249318	0.116913	0.285319
PF3D7_0209700	5139.15	-0.228676	0.0165941	0.0703462
PF3D7_0209800	15407.6	-0.210446	0.0203349	0.0814639
PF3D7_0209900	26.9122	0.19696	0.208876	0.420531
PF3D7_0210000	2132.6	-0.108846	0.30368	0.528853
PF3D7_0210100	8311.99	-0.331093	0.000569728	0.00538777
PF3D7_0210200	60.9144	0.069714	0.682317	0.828212
PF3D7_0210300	23.3464	0.163091	0.295176	NA
PF3D7_0210400	25.3663	0.298465	0.0490969	0.154271
PF3D7_0210500	49.0641	0.21577	0.201969	0.413181
PF3D7_0210600	884.345	0.275792	0.0136486	0.0610152
PF3D7_0210700	9.26542	0.185972	0.118157	NA
PF3D7_0210800	517.665	0.359624	0.00419715	0.0254808
PF3D7_0210900	5621.34	-0.0387427	0.684512	0.829519
PF3D7_0211000	42.5086	0.178322	0.273436	0.495028
PF3D7_0211100	2.34937	-0.00378182	0.956066	NA
PF3D7_0211200	29.2564	0.0351574	0.830047	0.910852
PF3D7_0211300	12.7835	0.293511	0.0247285	NA
PF3D7_0211400	8.37531	-0.033859	0.78181	NA
PF3D7_0211500	26.7	-0.0420125	0.795049	0.893379
PF3D7_0211600	6.04605	0.0958337	0.324842	NA
PF3D7_0211700	19.4591	-0.064739	0.672439	NA
PF3D7_0211800	7285.29	-0.403288	2.93628e-05	0.000558144
PF3D7_0211900	29.4844	0.11415	0.483131	0.68221
PF3D7_0212000	25.4769	0.229042	0.147281	0.334529
PF3D7_0212100	2009.06	-0.479762	0.000185443	0.00224418
PF3D7_0212200	279.845	-0.389177	0.00464016	0.0272861
PF3D7_0212300	7740.45	-0.206612	0.026819	0.0995172
PF3D7_0212400	1192.79	-0.45934	0.000609256	0.00562632
PF3D7_0212500	2712.16	-0.434839	0.000952661	0.00797865
PF3D7_0212600	560.993	0.178053	0.157082	0.349511
PF3D7_0212700	236.858	-0.0171265	0.909805	0.957254
PF3D7_0212800	68.2204	0.124826	0.462837	0.66696
PF3D7_0212900	116.731	0.121158	0.449984	0.654957
PF3D7_0213000	23.4383	0.144949	0.352869	NA
PF3D7_0213100	3476.36	-0.00715191	0.942303	0.971978
PF3D7_0213200	1.9896	0.0662032	0.267837	NA
PF3D7_0213300	9.90488	0.0288282	0.816685	NA
PF3D7_0213400	31.3617	0.114694	0.486788	0.685651
PF3D7_0213500	220.371	-0.138913	0.345484	0.571664
PF3D7_0213600	10.5663	0.0305955	0.810578	NA
PF3D7_0213700	843.134	-0.0583688	0.616033	0.784803
PF3D7_0213800	17.4854	-0.0261228	0.855503	NA
PF3D7_0213900	1043.23	-0.156104	0.23367	0.450396
PF3D7_0214000	4908.26	0.0415496	0.650329	0.808411
PF3D7_0214100	12947.9	-0.289324	0.00175743	0.0129471
PF3D7_0214200	200.431	0.580222	0.000194561	0.00229172
PF3D7_0214300	81.3178	0.199189	0.238438	0.455569
PF3D7_0214400	3268.21	-0.162509	0.112981	0.278738
PF3D7_0214500	1.97054	0.0655364	0.271606	NA
PF3D7_0214600	502.931	0.0588946	0.67208	0.823152
PF3D7_0214700	132.148	0.196576	0.224373	0.441342
PF3D7_0214800	2541.32	-0.203012	0.0414307	0.136735
PF3D7_0214900	312.542	-0.126298	0.417032	0.630032
PF3D7_0215000	264.071	0.183628	0.206066	0.418676
PF3D7_0215100	426.689	-0.370778	0.00498888	0.0287775
PF3D7_0215200	39.8808	0.0935017	0.573855	0.758747
PF3D7_0215300	2210	-0.466664	2.94766e-06	8.46431e-05
PF3D7_0215400	3743.46	-0.189262	0.0431736	0.1406
PF3D7_0215500	900.746	0.0339187	0.756783	0.870253
PF3D7_0215600	1088.54	-0.299722	0.00563664	0.0315427
PF3D7_0215700	9464.72	-0.216732	0.0195331	0.0791384
PF3D7_0215800	22.2509	-0.246858	0.11136	NA
PF3D7_0215900	2.16467	0.0735049	0.23208	NA
PF3D7_0216000	16.8398	-0.05272	0.722816	NA
PF3D7_0216100	96.4383	0.213974	0.19503	0.403717
PF3D7_0216200	1217.98	0.100429	0.386971	0.603381
PF3D7_0216300	291.916	-0.0430184	0.76151	0.872775
PF3D7_0216400	14.1106	0.0674312	0.62233	NA
PF3D7_0216500	11.1789	0.0575968	0.662105	NA
PF3D7_0216600	3072.2	-0.144731	0.145738	0.332371
PF3D7_0216700	370.851	0.199892	0.125422	0.298598
PF3D7_0216800	31.7605	0.108162	0.513076	0.707232
PF3D7_0216900	71.2685	0.123214	0.467516	0.670266
PF3D7_0217000	9.7523	-0.0508505	0.69268	NA
PF3D7_0217100	174.881	0.0709421	0.637467	0.797621
PF3D7_0217200	33.5514	-0.432308	0.0104533	0.0499676
PF3D7_0217300	251.309	0.105272	0.471866	0.673316
PF3D7_0217400	70.6756	-0.287964	0.0896694	0.23707
PF3D7_0217500	977.251	0.00110709	0.991881	0.99549
PF3D7_0217600	787.454	-0.232889	0.063637	0.186271
PF3D7_0217700	561.854	-0.246722	0.0409136	0.13532
PF3D7_0217800	6344.24	-0.392288	5.76972e-05	0.000897158
PF3D7_0217900	56.1107	0.134657	0.428968	0.639748
PF3D7_0218000	50.622	0.0488873	0.771046	0.878773
PF3D7_0218100	2.43613	-0.0287177	0.69768	NA
PF3D7_0218200	228.414	0.176071	0.22295	0.439835
PF3D7_0218300	78.6249	0.108508	0.518325	0.711973
PF3D7_0218400	3101.52	-0.105485	0.260219	0.480237
PF3D7_0218500	2116.72	-0.0865209	0.43013	0.640716
PF3D7_0218600	846.478	-0.293337	0.0334185	0.116138
PF3D7_0218700	2415.66	0.0340605	0.732542	0.855902
PF3D7_0218800	333.33	-0.0317255	0.818612	0.906139
PF3D7_0218900	17.7795	0.194163	0.179979	NA
PF3D7_0219000	1.19239	-0.00152734	0.976739	NA
PF3D7_0219100	142.037	0.202267	0.199831	0.411126
PF3D7_0219200	5680.9	-0.247143	0.0147984	0.064974
PF3D7_0219300	216.478	0.319882	0.0324719	0.114262
PF3D7_0219400	1284.04	-0.0931613	0.44139	0.650558
PF3D7_0219500	43.1139	-0.11318	0.506052	0.700003
PF3D7_0219600	64.1475	-0.106118	0.533507	0.726252
PF3D7_0219700	3059.47	0.113111	0.256775	0.477104
PF3D7_0219800	1218.81	-0.135098	0.194647	0.403234
PF3D7_0219900	353.978	0.130633	0.356586	0.578956
PF3D7_0220000	16063.9	-0.449145	0.000356743	0.00369323
PF3D7_0220100	5521.44	-0.227936	0.0156888	0.0675271
PF3D7_0220200	5063.86	-0.166035	0.105128	0.266307
PF3D7_0220300	84.5764	-0.213808	0.2038	0.414983
PF3D7_0220400	80.409	0.217101	0.195337	0.404025
PF3D7_0220500	251.863	-0.332872	0.0175292	0.0734396
PF3D7_0220600	496.578	-0.291492	0.0235185	0.0906187
PF3D7_0220700	2805.33	0.166576	0.102393	0.261867
PF3D7_0220800	189.242	-0.297664	0.0502113	0.15702
PF3D7_0220900	0	NA	NA	NA
PF3D7_0221000	0.172372	0.0026111	0.917938	NA
PF3D7_0221100	0	NA	NA	NA
PF3D7_0221200	123.217	0.249166	0.122863	0.294183
PF3D7_0221300	0	NA	NA	NA
PF3D7_0221400	0	NA	NA	NA
PF3D7_0221500	0.169169	0.0026111	0.917938	NA
PF3D7_0221600	0	NA	NA	NA
PF3D7_0221650	0	NA	NA	NA
PF3D7_0221700	13.2024	-0.13699	0.318952	NA
PF3D7_0221800	1.11324	0.0252699	0.599723	NA
PF3D7_0221900	0	NA	NA	NA
PF3D7_0222000	0.179625	0.0026111	0.917938	NA
PF3D7_0222100	0	NA	NA	NA
PF3D7_0222200	0.169169	0.0026111	0.917938	NA
PF3D7_0222300	29.5498	-0.194588	0.24089	0.458916
PF3D7_0222400	0	NA	NA	NA
PF3D7_0222500	0.179625	0.0026111	0.917938	NA
PF3D7_0222600	0.593916	-0.00087037	0.980588	NA
PF3D7_0222700	0.172372	0.0026111	0.917938	NA
PF3D7_0222800	0	NA	NA	NA
PF3D7_0222900	0	NA	NA	NA
PF3D7_0223100	0.179625	0.0026111	0.917938	NA
PF3D7_0223200	0	NA	NA	NA
PF3D7_0223300	0	NA	NA	NA
PF3D7_0223400	3.65758	0.0279893	0.74363	NA
PF3D7_0223500	104.356	-0.185756	0.264179	0.484739
PF3D7_0300100	198.125	0.252661	0.0958242	0.248991
PF3D7_0300200	1.3457	0.0053623	0.91763	NA
PF3D7_0300300	0	NA	NA	NA
PF3D7_0300400	0	NA	NA	NA
PF3D7_0300500	1.10919	0.0246617	0.604505	NA
PF3D7_0300600	0	NA	NA	NA
PF3D7_0300700	0.169169	0.0026111	0.917938	NA
PF3D7_0300800	0	NA	NA	NA
PF3D7_0300900	0	NA	NA	NA
PF3D7_0301000	5.38431	-0.0328879	0.753611	NA
PF3D7_0301100	0	NA	NA	NA
PF3D7_0301200	1490.02	0.101379	0.334493	0.559717
PF3D7_0301300	821.557	-0.0364167	0.759878	0.872775
PF3D7_0301400	65.8635	-0.0625535	0.712392	0.844307
PF3D7_0301500	569.584	0.11866	0.336764	0.5628
PF3D7_0301600	5873.45	-0.190454	0.0393397	0.131489
PF3D7_0301700	1272.25	-0.0233378	0.829451	0.91072
PF3D7_0301800	3411.87	0.388422	0.000227539	0.00260974
PF3D7_0301900	0.876366	0.0360448	0.335718	NA
PF3D7_0302000	2187.9	-0.0659272	0.505615	0.699644
PF3D7_0302100	2610.75	-0.528453	1.76062e-05	0.000372381
PF3D7_0302200	17.2686	0.094205	0.521799	NA
PF3D7_0302300	482.303	-0.366205	0.00976135	0.0475262
PF3D7_0302400	0.243276	-0.0107456	0.67179	NA
PF3D7_0302500	3401.4	-0.00127587	0.989267	0.995276
PF3D7_0302600	10.9729	-0.121242	0.363435	NA
PF3D7_0302700	52.994	0.551867	0.00115307	0.00923869
PF3D7_0302800	541.273	-0.11208	0.343398	0.569531
PF3D7_0302900	2929.78	-0.437328	3.70593e-06	0.000104137
PF3D7_0303000	394.538	-0.00259272	0.985027	0.993875
PF3D7_0303100	110.477	-0.157869	0.326467	0.551407
PF3D7_0303200	516.579	-0.263057	0.0510468	0.159001
PF3D7_0303300	1882.31	-0.010814	0.917764	0.961203
PF3D7_0303400	50.3834	0.226593	0.182661	0.389267
PF3D7_0303500	22.0082	0.0579123	0.703939	NA
PF3D7_0303600	19.3863	0.163002	0.275862	NA
PF3D7_0303700	119.158	0.051609	0.748515	0.864794
PF3D7_0303800	11.5066	0.137975	0.280339	NA
PF3D7_0303900	12.559	0.188963	0.135104	NA
PF3D7_0304000	11.9111	-0.0557225	0.676617	NA
PF3D7_0304100	266.806	0.0679977	0.633689	0.795701
PF3D7_0304200	1782.39	-0.226041	0.0256839	0.096597
PF3D7_0304300	19.8483	-0.0103247	0.946098	NA
PF3D7_0304400	8022.37	-0.373609	0.000125326	0.00164344
PF3D7_0304500	14.4951	-0.00556016	0.968513	NA
PF3D7_0304600	245.4	1.18297	1.20131e-15	4.6217e-13
PF3D7_0304700	2.79912	0.0424046	0.553042	NA
PF3D7_0304800	4.13937	-0.00601115	0.946118	NA
PF3D7_0304900	599.945	0.0459315	0.723473	0.851119
PF3D7_0305000	591.451	0.0503423	0.677229	0.82567
PF3D7_0305100	78.1778	-0.114266	0.500323	0.696486
PF3D7_0305200	536.034	0.00161216	0.989763	0.995276
PF3D7_0305300	4870.44	-0.168531	0.0668531	0.193069
PF3D7_0305400	114.812	-0.190591	0.25274	0.472634
PF3D7_0305500	2577.05	-0.664073	1.6906e-07	7.55775e-06
PF3D7_0305600	136	0.0853368	0.594271	0.770554
PF3D7_0305700	2670.42	-0.219819	0.0302173	0.108462
PF3D7_0305800	9.90749	0.0051169	0.965835	NA
PF3D7_0305900	1.51198	-0.0343476	0.511844	NA
PF3D7_0306000	47.686	0.0453118	0.790063	0.89032
PF3D7_0306100	829.036	-0.0585224	0.611492	0.782313
PF3D7_0306200	774.431	0.117383	0.302193	0.527453
PF3D7_0306300	2591.18	0.165407	0.112459	0.278074
PF3D7_0306400	134.621	0.221512	0.172371	0.373964
PF3D7_0306500	98.8955	0.000378698	0.99816	0.999154
PF3D7_0306600	44.6523	0.474208	0.00482498	0.0279642
PF3D7_0306700	799.335	-0.0709321	0.560107	0.748459
PF3D7_0306800	7444.15	-0.193529	0.0330934	0.115416
PF3D7_0306900	13303.3	-0.370481	0.000130145	0.00169534
PF3D7_0307000	3.26692	-0.0477	0.577565	NA
PF3D7_0307100	9328.08	-0.283929	0.00452182	0.0267501
PF3D7_0307200	22808.8	-0.328693	0.000518632	0.0049885
PF3D7_0307300	25.2721	0.248263	0.117546	0.286078
PF3D7_0307400	34.7999	-0.0165311	0.921407	0.96248
PF3D7_0307500	28.6626	-0.0566371	0.730884	0.854732
PF3D7_0307600	39.7935	-0.180975	0.28422	0.508027
PF3D7_0307700	500.291	-0.050735	0.679272	0.826812
PF3D7_0307800	1601.63	0.249121	0.0212413	0.0839832
PF3D7_0307900	13.28	0.0178785	0.898076	NA
PF3D7_0308000	18.3182	0.0439546	0.771513	NA
PF3D7_0308100	44.3876	-0.259108	0.129064	0.304217
PF3D7_0308200	7109.31	-0.0909895	0.3485	0.573399
PF3D7_0308300	184.543	-0.0211925	0.889437	0.945943
PF3D7_0308400	27.8676	-0.209737	0.194475	0.403234
PF3D7_0308500	920.826	0.532392	6.03143e-05	0.000930496
PF3D7_0308600	3069.02	-0.0791212	0.434036	0.643263
PF3D7_0308700	106.859	0.0081383	0.961067	0.981271
PF3D7_0308800	43.9653	0.0002886	0.998646	0.999154
PF3D7_0308900	3918.78	-0.359898	0.00215233	0.0149072
PF3D7_0309000	809.417	0.0091087	0.93434	0.969059
PF3D7_0309100	13.1564	0.217832	0.0941943	NA
PF3D7_0309200	200.629	-0.0174423	0.911428	0.958193
PF3D7_0309300	4265.67	0.0749752	0.420908	0.632799
PF3D7_0309400	0.584817	-0.00111802	0.976205	NA
PF3D7_0309500	14869.3	-0.0848944	0.380799	0.599366
PF3D7_0309600	12023.6	-0.325413	0.000739397	0.00661088
PF3D7_0309700	752.077	0.813685	2.34783e-12	3.69454e-10
PF3D7_0309800	1785.17	0.209576	0.0443717	0.143315
PF3D7_0309900	8.07707	-0.0193878	0.870987	NA
PF3D7_0310000	24.1898	-0.0633798	0.689675	NA
PF3D7_0310100	4.43543	0.137051	0.0919002	NA
PF3D7_0310200	2934.24	-0.243854	0.0608958	0.1801
PF3D7_0310300	2018	-0.310227	0.0149156	0.0654156
PF3D7_0310400	147.696	-0.142991	0.376907	0.597402
PF3D7_0310500	1035.14	-0.384461	0.0029685	0.0193793
PF3D7_0310600	731.62	0.00224822	0.985033	0.993875
PF3D7_0310700	356.16	-0.0955039	0.466749	0.669898
PF3D7_0310800	826.655	-0.193018	0.102556	0.261867
PF3D7_0310900	57.4562	0.225944	0.184059	0.390489
PF3D7_0311000	0	NA	NA	NA
PF3D7_0311100	1256.06	-0.225468	0.0491762	0.154397
PF3D7_0311200	172.202	-0.509234	0.0015626	0.0118903
PF3D7_0311300	305.746	-0.0144014	0.920188	0.96248
PF3D7_0311400	15.1839	-0.242752	0.0949056	NA
PF3D7_0311500	676.208	0.293604	0.0275886	0.10115
PF3D7_0311600	79.2697	0.448081	0.00769047	0.0400189
PF3D7_0311700	47.6773	0.233877	0.166865	0.364975
PF3D7_0311800	65.8245	0.167941	0.322753	0.547998
PF3D7_0311900	0.753986	0.00692593	0.863463	NA
PF3D7_0312000	15.3949	0.00333625	0.980986	NA
PF3D7_0312100	34.68	0.150322	0.365424	0.587769
PF3D7_0312200	47.8861	0.194877	0.250086	0.470286
PF3D7_0312300	374.407	0.137791	0.31098	0.535637
PF3D7_0312400	516.663	0.28094	0.0214217	0.0843573
PF3D7_0312500	422.772	0.189362	0.164253	0.361393
PF3D7_0312600	31.4889	-0.178008	0.282716	0.506987
PF3D7_0312700	1.00772	-0.0104646	0.832959	NA
PF3D7_0312800	9278.87	-0.359102	0.000363066	0.00373901
PF3D7_0312900	234.752	-0.357777	0.0119963	0.0552761
PF3D7_0313000	1175.16	0.115267	0.269535	0.490903
PF3D7_0313100	921.008	-0.195835	0.074435	0.207091
PF3D7_0313200	36.6018	-0.299277	0.0772195	0.212783
PF3D7_0313300	26.4937	-0.0257013	0.869805	0.93212
PF3D7_0313400	497.191	-0.405406	0.00201802	0.0142603
PF3D7_0313500	758.764	0.328821	0.00397277	0.0243818
PF3D7_0313600	32.8651	-0.0364954	0.826367	0.909982
PF3D7_0313700	22.0103	0.145526	0.348506	NA
PF3D7_0313800	20.1966	0.169856	0.262672	NA
PF3D7_0313900	1.08552	-0.0381331	0.462366	NA
PF3D7_0314000	124.454	-0.0963399	0.559983	0.748459
PF3D7_0314100	1133.5	-0.0163481	0.885901	0.943714
PF3D7_0314200	9.44492	0.0365498	0.766688	NA
PF3D7_0314300	3.49261	0.0203127	0.810139	NA
PF3D7_0314400	1971.61	-0.179345	0.0884523	0.23464
PF3D7_0314500	784.9	0.293317	0.00961382	0.0469823
PF3D7_0314600	447.437	0.0788237	0.546929	0.736855
PF3D7_0314700	214.242	0.15519	0.309359	0.534484
PF3D7_0314800	5.11144	0.0820502	0.359477	NA
PF3D7_0314900	32.1106	-0.223161	0.178594	0.384559
PF3D7_0315000	4.95464	0.0597297	0.53906	NA
PF3D7_0315100	2537.32	-0.148912	0.16339	0.360301
PF3D7_0315200	261.801	-0.330321	0.0266047	0.099019
PF3D7_0315300	6.35118	0.0382094	0.724312	NA
PF3D7_0315400	17.984	0.0100587	0.945483	NA
PF3D7_0315500	32.4431	0.272389	0.0973243	0.252389
PF3D7_0315600	92.5671	0.371219	0.025614	0.0964262
PF3D7_0315700	9.37898	0.101528	0.38493	NA
PF3D7_0315800	1970.07	0.0691359	0.492218	0.691073
PF3D7_0315900	15.9336	0.16031	0.262139	NA
PF3D7_0316000	69.1536	0.0843752	0.619653	0.7874
PF3D7_0316100	38.9695	0.187133	0.261839	0.482102
PF3D7_0316200	38.7553	-0.057497	0.733823	0.857033
PF3D7_0316300	305.675	0.05366	0.708265	0.843546
PF3D7_0316400	61.5318	-0.126733	0.45709	0.661587
PF3D7_0316500	47.5186	-0.03118	0.85474	0.923269
PF3D7_0316600	5997.28	-0.633305	1.75905e-10	1.68783e-08
PF3D7_0316700	508.955	-0.338526	0.00795596	0.0409848
PF3D7_0316800	12745.9	-0.380628	0.000124604	0.00164043
PF3D7_0316900	980.876	-0.0373984	0.745771	0.864172
PF3D7_0317000	1958.74	-0.0769838	0.495205	0.693534
PF3D7_0317100	92.6268	0.0473012	0.774047	0.879769
PF3D7_0317200	286.453	-0.381987	0.0112876	0.0528006
PF3D7_0317300	2597.04	-0.297678	0.0299616	0.107643
PF3D7_0317400	22.0785	0.0229242	0.881346	NA
PF3D7_0317500	505.787	-0.564925	9.49613e-06	0.000227791
PF3D7_0317600	12320	-0.35556	0.000221237	0.00254487
PF3D7_0317700	1561.67	-0.243762	0.0530972	0.163831
PF3D7_0317800	926.222	0.188356	0.0923375	0.24298
PF3D7_0317900	323.571	-0.0516698	0.698737	0.83857
PF3D7_0318000	2.79856	0.0661938	0.321663	NA
PF3D7_0318100	99.0059	0.0974783	0.562354	0.749351
PF3D7_0318200	13568.6	-0.663465	4.3145e-09	3.03094e-07
PF3D7_0318300	1506.33	-0.253161	0.0233873	0.0902015
PF3D7_0318400	20.0739	0.253903	0.0801257	NA
PF3D7_0318500	88.8043	0.0953099	0.574033	0.758747
PF3D7_0318600	2039.09	-0.240463	0.0193053	0.078539
PF3D7_0318700	64.8531	0.300572	0.0751045	0.208365
PF3D7_0318800	3.87282	0.0895229	0.266759	NA
PF3D7_0318900	1659.16	-0.0101709	0.921867	0.96248
PF3D7_0319000	108.151	-0.232037	0.164472	0.361673
PF3D7_0319100	235.135	0.210552	0.143747	0.329682
PF3D7_0319200	783.654	-0.0633622	0.596853	0.77263
PF3D7_0319300	621.059	0.0201714	0.86949	0.932036
PF3D7_0319400	33.5848	0.0680403	0.681214	0.828059
PF3D7_0319500	3770.54	-0.0117358	0.902076	0.952945
PF3D7_0319600	6718.96	-0.145378	0.133017	0.309821
PF3D7_0319700	2397.62	-0.205022	0.108224	0.271699
PF3D7_0319800	1.01497	-0.00920151	0.845696	NA
PF3D7_0319900	520.172	-0.186521	0.125466	0.298598
PF3D7_0320000	139.832	0.118799	0.447517	0.653887
PF3D7_0320100	664.137	0.0935554	0.431144	0.641256
PF3D7_0320200	11.5282	0.116479	0.367791	NA
PF3D7_0320300	6657.21	-0.107683	0.236552	0.453507
PF3D7_0320400	9.16379	-0.0501357	0.690465	NA
PF3D7_0320500	149.296	-0.118043	0.465068	0.669439
PF3D7_0320600	0.348794	0.0104122	0.727874	NA
PF3D7_0320700	109.882	0.120045	0.472929	0.674584
PF3D7_0320800	108.76	0.0350883	0.832763	0.911798
PF3D7_0320900	8203.59	-0.11764	0.228057	0.445435
PF3D7_0321000	1639.29	-0.143333	0.166277	0.364623
PF3D7_0321100	41.3411	-0.00421749	0.980064	0.99115
PF3D7_0321200	7.81381	0.0198454	0.86414	NA
PF3D7_0321300	0.686285	0.0284808	0.443158	NA
PF3D7_0321400	102.901	0.0558328	0.738099	0.85938
PF3D7_0321500	89.1414	-0.0386569	0.818447	0.906139
PF3D7_0321600	500.465	0.595134	1.0036e-05	0.000236418
PF3D7_0321700	50.7678	0.101639	0.550396	0.740512
PF3D7_0321800	1886.03	-0.383822	0.00386595	0.0238243
PF3D7_0321900	3060	0.029004	0.77738	0.882601
PF3D7_0322000	14696.4	-0.22051	0.0190975	0.0781786
PF3D7_0322100	1907.69	-0.10162	0.297998	0.524469
PF3D7_0322200	9.84114	0.103922	0.403193	NA
PF3D7_0322300	340.063	0.000855235	0.994921	0.9973
PF3D7_0322400	1915.31	-0.047529	0.630481	0.793411
PF3D7_0322500	12.0564	-0.201536	0.132441	NA
PF3D7_0322600	4.87549	0.0850067	0.371797	NA
PF3D7_0322700	1177.82	-0.14803	0.264871	0.485555
PF3D7_0322800	6.87648	0.0058427	0.957261	NA
PF3D7_0322900	14782.9	-0.311862	0.000901749	0.00762899
PF3D7_0323000	1430.47	-0.262719	0.0176609	0.073756
PF3D7_0323100	701.485	-0.781033	3.03677e-11	3.31852e-09
PF3D7_0323200	8.9558	-0.029189	0.804295	NA
PF3D7_0323300	6.26168	0.00688285	0.949303	NA
PF3D7_0323400	453.827	0.118332	0.370169	0.59173
PF3D7_0323500	1393.5	-0.104997	0.301375	0.527407
PF3D7_0323600	283.839	0.00782066	0.955776	0.977899
PF3D7_0323700	1961.46	-0.28465	0.0124056	0.0567482
PF3D7_0323800	1630.07	-0.134044	0.195085	0.403717
PF3D7_0323900	1.17973	-0.00165966	0.971337	NA
PF3D7_0324000	0	NA	NA	NA
PF3D7_0324100	0	NA	NA	NA
PF3D7_0324200	1.39785	-0.0768443	0.133688	NA
PF3D7_0324300	14.509	-0.0981158	0.497647	NA
PF3D7_0324400	0	NA	NA	NA
PF3D7_0324500	0.169169	0.0026111	0.917938	NA
PF3D7_0324600	0	NA	NA	NA
PF3D7_0324700	0.488398	-0.031227	0.385139	NA
PF3D7_0324800	2.24113	0.0431607	0.484081	NA
PF3D7_0324900	504.959	0.825025	1.66895e-10	1.64141e-08
PF3D7_0400100	150.082	-0.17995	0.264147	0.484739
PF3D7_0400200	328.041	0.0905523	0.507695	0.701535
PF3D7_0400300	0.834988	-0.0161435	0.698431	NA
PF3D7_0400400	13.6324	0.031389	0.823372	NA
PF3D7_0400500	0.417494	-0.0080587	0.793578	NA
PF3D7_0400600	0	NA	NA	NA
PF3D7_0400700	0.172372	0.0026111	0.917938	NA
PF3D7_0400800	0.179625	0.0026111	0.917938	NA
PF3D7_0400900	0.524369	0.0208322	0.561032	NA
PF3D7_0401000	0.179625	0.0026111	0.917938	NA
PF3D7_0401100	0	NA	NA	NA
PF3D7_0401200	0	NA	NA	NA
PF3D7_0401300	0	NA	NA	NA
PF3D7_0401400	0.245122	-0.0107456	0.670885	NA
PF3D7_0401500	0.245122	-0.0107456	0.670885	NA
PF3D7_0401600	3839.5	-0.0939796	0.350275	0.57487
PF3D7_0401700	1.45073	0.040553	0.437838	NA
PF3D7_0401800	509.524	-0.127169	0.326903	0.551473
PF3D7_0401900	34.0817	-0.050816	0.758974	0.872022
PF3D7_0402000	393.148	-0.495587	0.000126774	0.00165691
PF3D7_0402100	3663.51	-0.469534	5.08909e-07	1.85375e-05
PF3D7_0402200	481.327	-0.00206564	0.988261	0.995276
PF3D7_0402300	102.182	0.0923308	0.577224	0.760549
PF3D7_0402400	3898.41	0.179228	0.0796627	0.217785
PF3D7_0402500	0	NA	NA	NA
PF3D7_0402600	0.179625	0.0026111	0.917938	NA
PF3D7_0402700	0.243276	-0.0107456	0.67179	NA
PF3D7_0402800	0.172372	0.0026111	0.917938	NA
PF3D7_0402900	48.7078	0.318459	0.0542201	0.166491
PF3D7_0403000	0.245122	-0.0107456	0.670885	NA
PF3D7_0403100	111.204	-0.218608	0.179774	0.385411
PF3D7_0403200	3533.45	-0.349142	0.00191324	0.0136849
PF3D7_0403300	41.8521	0.431359	0.00811438	0.0415209
PF3D7_0403400	1413.76	-0.0723633	0.579079	0.760887
PF3D7_0403500	25.0345	0.097157	0.540688	0.730951
PF3D7_0403600	62.8228	-0.258976	0.13003	0.305692
PF3D7_0403700	5642.93	-0.0527742	0.598516	0.774272
PF3D7_0403800	753.255	-0.0687655	0.549996	0.740227
PF3D7_0403900	57.1636	-0.0837647	0.623315	0.789988
PF3D7_0404000	87.8075	0.102036	0.538202	0.729403
PF3D7_0404100	5.36533	0.149042	0.0955283	NA
PF3D7_0404200	6.68447	0.127093	0.216476	NA
PF3D7_0404300	4839.93	-0.129675	0.25204	0.47261
PF3D7_0404400	8.21172	0.0832709	0.462672	NA
PF3D7_0404500	84.0925	-0.807005	2.13575e-06	6.51321e-05
PF3D7_0404600	596.576	-1.02121	1.30835e-11	1.60846e-09
PF3D7_0404700	395.679	-0.109401	0.417193	0.630034
PF3D7_0404800	99.6569	-0.338511	0.0424666	0.13922
PF3D7_0404900	687.202	0.141767	0.223337	0.440184
PF3D7_0405000	1863.07	0.0240198	0.807899	0.900361
PF3D7_0405100	2446.64	-0.296285	0.00518861	0.0295398
PF3D7_0405200	181.507	-0.0784899	0.609172	0.78078
PF3D7_0405300	22.714	-0.014069	0.927719	NA
PF3D7_0405400	12695.3	-0.572763	5.80665e-06	0.000151396
PF3D7_0405500	547.856	-0.324129	0.00811547	0.0415209
PF3D7_0405600	280.166	-0.00848226	0.95359	0.976933
PF3D7_0405700	55.8625	-0.0431493	0.799679	0.896244
PF3D7_0405800	2.47075	0.0312311	0.664812	NA
PF3D7_0405900	426.994	-0.0414654	0.749249	0.865144
PF3D7_0406000	1523.97	0.141835	0.185555	0.39267
PF3D7_0406100	9037.74	-0.376974	7.40097e-05	0.0010881
PF3D7_0406200	13439.1	0.605922	2.49847e-10	2.28581e-08
PF3D7_0406400	1593.42	0.0959212	0.380279	0.599213
PF3D7_0406500	9627.75	-0.0101108	0.936741	0.970026
PF3D7_0406600	0.351997	0.0104752	0.724895	NA
PF3D7_0406700	30.9883	0.0502088	0.761626	0.872775
PF3D7_0406800	32.8569	0.221696	0.175596	0.379766
PF3D7_0406900	49.1138	-0.232033	0.173168	0.375013
PF3D7_0407000	278.001	0.0604721	0.658452	0.815601
PF3D7_0407100	126.75	0.194714	0.225279	0.442461
PF3D7_0407200	1352.88	0.0937676	0.386384	0.603381
PF3D7_0407300	1058.5	-0.0787115	0.496905	0.694432
PF3D7_0407400	74.626	0.0364946	0.828933	0.91072
PF3D7_0407500	123.903	0.348685	0.032854	0.115032
PF3D7_0407600	1.56346	-0.0746351	0.217732	NA
PF3D7_0407700	137.806	0.031881	0.845207	0.91776
PF3D7_0407800	353.047	-0.392335	0.00851222	0.0429872
PF3D7_0407900	432.448	0.150493	0.231633	0.448447
PF3D7_0408000	271.268	0.322622	0.02097	0.0834134
PF3D7_0408100	563.164	0.075211	0.582143	0.763641
PF3D7_0408200	51.2184	0.070907	0.677285	0.82567
PF3D7_0408300	3643.9	0.412854	2.95882e-05	0.000558144
PF3D7_0408400	6.31809	0.199771	0.0439594	NA
PF3D7_0408500	71.1231	0.27835	0.101156	0.259587
PF3D7_0408600	42.9749	0.417502	0.0127789	0.0580509
PF3D7_0408700	1.71036	0.0250874	0.684758	NA
PF3D7_0408800	4.70541	0.0767757	0.323832	NA
PF3D7_0408900	25.1263	0.463658	0.00316292	0.0204317
PF3D7_0409000	4.55946	0.127906	0.151227	NA
PF3D7_0409100	4919.51	0.0363923	0.693804	0.83622
PF3D7_0409200	3915.62	-0.0069238	0.942823	0.971978
PF3D7_0409300	527.804	-0.0983251	0.431341	0.641305
PF3D7_0409400	1893.38	-0.338186	0.00088369	0.00752475
PF3D7_0409500	44.1253	-0.0941766	0.576653	0.76024
PF3D7_0409600	158.364	-0.0511635	0.753193	0.868303
PF3D7_0409700	57.1611	0.0627937	0.712159	0.844307
PF3D7_0409800	1978.05	-0.0169953	0.877522	0.93809
PF3D7_0409900	20.3111	0.199229	0.191333	NA
PF3D7_0410000	3223.06	-0.0911204	0.348394	0.573399
PF3D7_0410100	2.9787	-0.00379224	0.961969	NA
PF3D7_0410200	0.902689	-0.045212	0.313966	NA
PF3D7_0410300	2122.44	-0.00951384	0.922655	0.962595
PF3D7_0410400	1353.2	0.288589	0.00652692	0.0352221
PF3D7_0410500	16.8116	0.0913254	0.518536	NA
PF3D7_0410600	1120.83	-0.0954312	0.393858	0.609296
PF3D7_0410700	321.331	0.15392	0.284523	0.508027
PF3D7_0410800	795.507	0.20108	0.122046	0.292984
PF3D7_0410900	1047.22	-0.166084	0.133997	0.31155
PF3D7_0411000	4335.34	-1.0203	4.94031e-22	3.4973e-19
PF3D7_0411100	1.40158	0.0646119	0.136946	NA
PF3D7_0411200	38.4666	0.127278	0.434129	0.643263
PF3D7_0411300	11.7734	-0.0407946	0.760356	NA
PF3D7_0411400	168.949	-0.0883859	0.561631	0.749351
PF3D7_0411500	0	NA	NA	NA
PF3D7_0411600	13.5506	0.16453	0.220121	NA
PF3D7_0411700	0	NA	NA	NA
PF3D7_0411800	12.8967	0.00312536	0.980598	NA
PF3D7_0411900	77.793	0.151523	0.372847	0.59356
PF3D7_0412000	93.2913	0.0173038	0.917699	0.961203
PF3D7_0412100	96.7434	0.00464554	0.977347	0.990014
PF3D7_0412200	73.4917	0.207147	0.221552	0.437982
PF3D7_0412300	9.21628	0.204439	0.0780189	NA
PF3D7_0412400	228.019	-0.468096	0.00103249	0.0084798
PF3D7_0412500	0.422901	-0.00813301	0.793655	NA
PF3D7_0412600	0	NA	NA	NA
PF3D7_0412700	152.857	-0.322261	0.0352957	0.121163
PF3D7_0412800	0	NA	NA	NA
PF3D7_0412900	2.50789	-0.0492343	0.495032	NA
PF3D7_0413000	0	NA	NA	NA
PF3D7_0413100	10.1676	-0.0580215	0.655332	NA
PF3D7_0413200	0.581614	-0.00109611	0.975087	NA
PF3D7_0413300	0	NA	NA	NA
PF3D7_0413400	2.69311	0.0120263	0.872512	NA
PF3D7_0413500	77.0746	0.0622611	0.714109	0.845158
PF3D7_0413600	2940.46	-0.205418	0.0347509	0.119683
PF3D7_0413700	104.15	0.19294	0.242564	0.460765
PF3D7_0413800	1.63356	0.0479781	0.374383	NA
PF3D7_0413900	820.371	-0.116586	0.32107	0.546228
PF3D7_0414000	138.176	0.392008	0.0144169	0.0635118
PF3D7_0414100	6.52504	0.120309	0.23891	NA
PF3D7_0414200	6.32329	-0.0662792	0.538622	NA
PF3D7_0414300	272.64	0.22106	0.109342	0.273459
PF3D7_0414400	4.91867	0.00142847	0.988613	NA
PF3D7_0414500	72.8009	0.186746	0.269419	0.490903
PF3D7_0414600	177.291	0.368008	0.0164562	0.0699876
PF3D7_0414700	87.5169	0.338246	0.0431277	0.140567
PF3D7_0414800	16.7655	-0.155826	0.28887	NA
PF3D7_0414900	853.482	0.280824	0.0165032	0.0701119
PF3D7_0415000	604.889	-0.121978	0.354661	0.577977
PF3D7_0415100	126.561	-0.191232	0.238791	0.4558
PF3D7_0415200	25.1329	-0.0929871	0.563418	0.750295
PF3D7_0415300	5953.53	-0.343089	0.00183949	0.013327
PF3D7_0415400	1369.39	-0.0434148	0.706069	0.841975
PF3D7_0415500	2048.91	-0.0397983	0.690522	0.83431
PF3D7_0415600	8.40443	0.073429	0.539972	NA
PF3D7_0415700	4.00148	0.0449301	0.614977	NA
PF3D7_0415800	45.7812	-0.0861368	0.612527	0.783127
PF3D7_0415900	20994.2	-0.338603	0.000430242	0.00431779
PF3D7_0416000	770.286	0.121866	0.291901	0.517736
PF3D7_0416100	102.518	-0.0833877	0.608855	0.78078
PF3D7_0416200	1556.76	0.00897848	0.934573	0.969059
PF3D7_0416300	42.0427	-0.214931	0.202784	0.413968
PF3D7_0416400	426.756	-0.227281	0.117964	0.286818
PF3D7_0416500	36.9032	0.356493	0.0326436	0.114558
PF3D7_0416600	4.15527	0.128583	0.110303	NA
PF3D7_0416700	311.41	0.0488885	0.723406	0.851119
PF3D7_0416800	4228.82	-0.316945	0.00090053	0.00762899
PF3D7_0416900	641.553	0.0977397	0.48046	0.679658
PF3D7_0417000	5.83833	0.0667192	0.505793	NA
PF3D7_0417100	2.09684	0.0115626	0.854557	NA
PF3D7_0417200	62.7133	0.252326	0.137637	0.318508
PF3D7_0417300	1278.29	-0.36424	0.000502305	0.00486716
PF3D7_0417400	2133.4	-0.645186	9.32692e-07	3.16311e-05
PF3D7_0417500	126.114	0.388889	0.0153603	0.0666232
PF3D7_0417600	10.4723	0.225499	0.0467373	NA
PF3D7_0417700	4.59588	0.12005	0.160908	NA
PF3D7_0417800	277.184	0.140297	0.354984	0.578264
PF3D7_0417900	38.6052	0.411567	0.0127097	0.0578702
PF3D7_0418000	18.0597	0.0333317	0.82224	NA
PF3D7_0418100	1837.69	-0.320751	0.00321784	0.0206509
PF3D7_0418200	4075.42	-0.20687	0.0263879	0.0984916
PF3D7_0418300	16085.6	-0.334672	0.00199125	0.0141875
PF3D7_0418400	497.447	0.044135	0.725588	0.852372
PF3D7_0418500	333.958	0.177374	0.202323	0.413477
PF3D7_0418600	339.876	-0.0521068	0.728006	0.853644
PF3D7_0418700	2917	0.0234964	0.81713	0.905807
PF3D7_0418800	6.25366	0.185924	0.0507967	NA
PF3D7_0418900	18.848	0.11913	0.41809	NA
PF3D7_0419000	21.0293	0.309339	0.030373	NA
PF3D7_0419100	12.079	0.245355	0.0464871	NA
PF3D7_0419200	24.0313	-0.0319118	0.841865	NA
PF3D7_0419300	32.488	0.125962	0.445014	0.652267
PF3D7_0419400	44.4423	-0.0626846	0.712555	0.844307
PF3D7_0419500	236.473	-0.230017	0.11659	0.284708
PF3D7_0419600	11749.1	-0.157318	0.076808	0.212046
PF3D7_0419700	72.9925	0.183491	0.280383	0.504721
PF3D7_0419800	1248.7	-0.135367	0.223048	0.439835
PF3D7_0419900	3703.54	-0.34575	0.0421909	0.138778
PF3D7_0420000	2539.96	-0.0456479	0.787386	0.888776
PF3D7_0420100	2440.87	-0.17679	0.0698094	0.199007
PF3D7_0420200	15.7539	0.128362	0.365167	NA
PF3D7_0420300	2149.57	-0.588281	1.65814e-06	5.30336e-05
PF3D7_0420400	54.2073	0.193654	0.255254	0.475233
PF3D7_0420500	0.595274	-0.000756793	0.984063	NA
PF3D7_0420600	19.3712	0.0332043	0.819678	NA
PF3D7_0420700	12.5377	-0.283045	0.0397819	NA
PF3D7_0420800	0	NA	NA	NA
PF3D7_0420900	11.3918	-0.177498	0.190339	NA
PF3D7_0421000	0	NA	NA	NA
PF3D7_0421100	20.6266	-0.345966	0.0267523	NA
PF3D7_0421200	0.855454	0.0353906	0.344271	NA
PF3D7_0421300	72.9507	-0.230321	0.173207	0.375013
PF3D7_0421400	0.172372	0.0026111	0.917938	NA
PF3D7_0421500	0.348794	0.0104122	0.727874	NA
PF3D7_0421600	0.179625	0.0026111	0.917938	NA
PF3D7_0421700	0.172372	0.0026111	0.917938	NA
PF3D7_0421800	0.412445	-0.00799177	0.795431	NA
PF3D7_0421900	3.53898	-0.0511432	0.520618	NA
PF3D7_0422000	877.698	1.80754	7.54856e-52	2.9696e-48
PF3D7_0422100	882.465	-0.209329	0.0743739	0.207068
PF3D7_0422200	626.451	-0.266079	0.0625348	0.183317
PF3D7_0422300	631.254	0.22959	0.0647396	0.188878
PF3D7_0422400	14775.4	-0.303674	0.00209685	0.0146391
PF3D7_0422500	3357.51	-0.291599	0.0195677	0.079197
PF3D7_0422600	52.7561	0.0757029	0.656727	0.814303
PF3D7_0422700	3465.08	0.00558405	0.954321	0.977173
PF3D7_0422800	12.8439	0.0460892	0.733774	NA
PF3D7_0422900	31.0739	0.429462	0.00719023	0.037926
PF3D7_0423000	14.773	-0.0375055	0.785766	NA
PF3D7_0423100	849.317	0.0298669	0.811137	0.902946
PF3D7_0423200	211.483	-0.171058	0.249224	0.469338
PF3D7_0423300	159.272	0.358602	0.0192673	0.078539
PF3D7_0423400	189.649	0.30239	0.0484766	0.152688
PF3D7_0423500	821.609	0.2944	0.0125272	0.0572382
PF3D7_0423600	1307.25	-0.120312	0.372208	0.593061
PF3D7_0423700	1018.42	0.216305	0.0567827	0.172066
PF3D7_0423800	206.236	0.374689	0.0105446	0.050221
PF3D7_0423900	462.047	0.0102716	0.93783	0.970026
PF3D7_0424000	133.235	0.332141	0.0384252	0.128914
PF3D7_0424100	183.975	0.104205	0.484446	0.683576
PF3D7_0424200	85.158	0.088018	0.598887	0.774498
PF3D7_0424300	204.869	0.0690408	0.636361	0.796924
PF3D7_0424400	51.4193	0.644359	8.78933e-05	0.00124261
PF3D7_0424500	6436.74	-0.233285	0.013343	0.0600589
PF3D7_0424600	9622.83	-0.138642	0.163568	0.360393
PF3D7_0424700	10467.1	-0.474748	4.89604e-05	0.000792635
PF3D7_0424800	93.7501	0.349335	0.0362852	0.123678
PF3D7_0424900	426.364	-0.16492	0.204397	0.415985
PF3D7_0425000	0	NA	NA	NA
PF3D7_0425100	8.30564	-0.0877571	0.474667	NA
PF3D7_0425200	17.4372	0.349389	0.0140312	NA
PF3D7_0425250	0	NA	NA	NA
PF3D7_0425300	0.488398	-0.031227	0.385139	NA
PF3D7_0425400	93.2883	-0.19064	0.258461	0.478375
PF3D7_0425500	0.86996	0.0409611	0.306667	NA
PF3D7_0425600	0	NA	NA	NA
PF3D7_0425700	0.172372	0.0026111	0.917938	NA
PF3D7_0425800	33.2276	-0.149103	0.37381	0.594409
PF3D7_0425900	47.9535	0.632643	0.000182775	0.00221924
PF3D7_0426000	94.0693	0.223719	0.179742	0.385411
PF3D7_0500100	198.128	0.313692	0.0372187	0.125672
PF3D7_0500200	0	NA	NA	NA
PF3D7_0500300	0.422901	-0.00813301	0.793655	NA
PF3D7_0500400	0.344744	0.00874081	0.752996	NA
PF3D7_0500500	0.414291	-0.00801534	0.794124	NA
PF3D7_0500600	1.34065	0.00589167	0.913634	NA
PF3D7_0500700	0	NA	NA	NA
PF3D7_0500800	801.454	-0.370431	0.0302767	0.108577
PF3D7_0500900	23.8119	-0.00072283	0.996365	NA
PF3D7_0501000	7060.9	-0.212866	0.03054	0.109222
PF3D7_0501100	9115.72	-0.127961	0.165395	0.363094
PF3D7_0501200	3232.81	-0.194389	0.0523737	0.162218
PF3D7_0501300	55803.2	-0.264716	0.00579599	0.0322054
PF3D7_0501400	24820.5	-0.495043	4.98254e-05	0.00080117
PF3D7_0501500	240.548	0.198771	0.172438	0.373964
PF3D7_0501600	679.333	0.115551	0.36585	0.588171
PF3D7_0501700	0.771695	0.00751744	0.852385	NA
PF3D7_0501800	128.638	-0.0538993	0.738975	0.859686
PF3D7_0501900	123.719	0.218256	0.17274	0.374412
PF3D7_0502000	422.539	-0.016891	0.894406	0.949431
PF3D7_0502100	36.0687	0.316745	0.0573353	0.172973
PF3D7_0502200	166.075	0.276457	0.0748057	0.207856
PF3D7_0502300	3.48676	0.0755383	0.339126	NA
PF3D7_0502400	5804.87	-0.405643	8.36646e-06	0.000208314
PF3D7_0502500	9.59967	0.14138	0.239426	NA
PF3D7_0502600	41.5459	0.183655	0.265972	0.487347
PF3D7_0502700	237.988	0.246373	0.0868723	0.232645
PF3D7_0502800	163.197	0.373099	0.0150428	0.0657538
PF3D7_0502900	359.291	0.186938	0.159849	0.35388
PF3D7_0503000	236.582	0.220947	0.126278	0.299988
PF3D7_0503100	26.3587	-0.0913298	0.573558	0.758747
PF3D7_0503200	34.5139	0.0759625	0.646271	0.804566
PF3D7_0503300	4464.03	-0.440744	1.03052e-05	0.000237303
PF3D7_0503400	926.853	0.213754	0.051779	0.160772
PF3D7_0503500	226.844	0.129228	0.389693	0.605231
PF3D7_0503600	488.346	-0.19504	0.153671	0.344861
PF3D7_0503800	5633.84	-0.466578	4.74463e-06	0.000129621
PF3D7_0503900	34.3049	-0.0469322	0.778518	0.882741
PF3D7_0504000	118.722	-0.815265	7.64717e-07	2.68607e-05
PF3D7_0504100	34.3138	0.0661257	0.687345	0.832004
PF3D7_0504200	46.3046	0.207866	0.219894	0.43558
PF3D7_0504300	1.35615	0.0062618	0.9083	NA
PF3D7_0504400	44.251	0.114789	0.49804	0.69503
PF3D7_0504500	12.0266	0.109146	0.402619	NA
PF3D7_0504600	113.914	0.269715	0.0984471	0.253948
PF3D7_0504700	43.0227	0.149478	0.377554	0.597987
PF3D7_0504800	53.3244	0.00533812	0.974951	0.989029
PF3D7_0504900	73.9119	0.198936	0.238077	0.455321
PF3D7_0505000	1053.47	-0.298164	0.0230621	0.0894412
PF3D7_0505100	712.101	-0.715093	1.62815e-07	7.36224e-06
PF3D7_0505200	133.979	0.495779	0.00184494	0.0133419
PF3D7_0505300	6.93877	0.195317	0.0374021	NA
PF3D7_0505400	31.6459	-0.0714304	0.666271	0.819041
PF3D7_0505500	365.576	-0.0058304	0.966763	0.985148
PF3D7_0505600	171.855	-0.0653161	0.666433	0.819041
PF3D7_0505700	2036.91	0.0732906	0.470562	0.67316
PF3D7_0505800	3243.75	-0.145735	0.135302	0.313843
PF3D7_0505900	890.434	-0.00775835	0.945752	0.972641
PF3D7_0506000	163.459	-0.0656962	0.667561	0.819058
PF3D7_0506100	1216.33	0.166127	0.136611	0.316321
PF3D7_0506200	396.968	0.0746757	0.583568	0.763978
PF3D7_0506300	18.918	0.0622674	0.677173	NA
PF3D7_0506400	4.25114	0.10598	0.204261	NA
PF3D7_0506500	369.315	-0.117374	0.444416	0.652256
PF3D7_0506600	0.172372	0.0026111	0.917938	NA
PF3D7_0506700	749.959	0.220565	0.0687973	0.196835
PF3D7_0506800	3389.33	-0.0763595	0.412408	0.62593
PF3D7_0506900	910.775	0.157079	0.184096	0.390489
PF3D7_0507000	4.9584	0.11328	0.218308	NA
PF3D7_0507100	38287.3	-0.321768	0.000551467	0.00525277
PF3D7_0507200	50.3537	-0.00642264	0.969671	0.985961
PF3D7_0507300	57.8172	-0.0560595	0.742163	0.861259
PF3D7_0507400	92.6997	0.0577511	0.726854	0.853241
PF3D7_0507500	1383.21	0.0829608	0.420517	0.632799
PF3D7_0507600	1745.51	-0.352729	0.000862488	0.00736015
PF3D7_0507700	1123.98	-0.0406328	0.704208	0.84103
PF3D7_0507800	4906.41	-0.337441	0.00404164	0.0246891
PF3D7_0507900	617.385	0.205314	0.0795742	0.217695
PF3D7_0508000	274.885	0.249523	0.0768086	0.212046
PF3D7_0508100	423.233	-0.0647678	0.63123	0.793627
PF3D7_0508200	58.7332	0.108193	0.524891	0.717984
PF3D7_0508300	648.775	-0.150036	0.194035	0.402816
PF3D7_0508400	40.4665	0.0696415	0.680527	0.827828
PF3D7_0508500	636.704	-0.310212	0.0310015	0.110271
PF3D7_0508600	1570.96	-0.254041	0.0245455	0.093387
PF3D7_0508700	1151.06	-0.062775	0.642705	0.801141
PF3D7_0508800	108.864	0.283363	0.0819987	0.223241
PF3D7_0508900	169.243	-0.0799868	0.61577	0.784803
PF3D7_0509000	923.83	0.206014	0.0604489	0.179341
PF3D7_0509100	51.8256	-0.00268768	0.98725	0.995276
PF3D7_0509200	0.956369	0.0152697	0.720002	NA
PF3D7_0509300	385.927	0.452947	0.000633067	0.00577839
PF3D7_0509400	4575.7	-0.447817	0.000485728	0.00472983
PF3D7_0509500	50.8822	-0.037716	0.824984	0.9091
PF3D7_0509600	670.034	-0.036682	0.750771	0.866647
PF3D7_0509700	10.963	0.125177	0.333968	NA
PF3D7_0509800	1890.53	-0.521143	3.34044e-05	0.000597331
PF3D7_0509900	17.0955	0.0440673	0.766271	NA
PF3D7_0510000	12.2982	0.0769442	0.570438	NA
PF3D7_0510100	113.13	-0.146262	0.370383	0.591831
PF3D7_0510200	880.563	-0.0449978	0.681474	0.828059
PF3D7_0510300	24.9942	0.0913341	0.559444	NA
PF3D7_0510400	157.847	-0.0988581	0.527963	0.720682
PF3D7_0510500	520.771	-0.405693	0.00372511	0.0232612
PF3D7_0510600	0	NA	NA	NA
PF3D7_0510700	0.179625	0.0026111	0.917938	NA
PF3D7_0510800	8.45574	-0.00343219	0.977303	NA
PF3D7_0510900	2.97145	-0.0040366	0.959527	NA
PF3D7_0511000	5329.36	-0.125764	0.222197	0.438597
PF3D7_0511100	12.2099	-0.0231595	0.865123	NA
PF3D7_0511200	70.1136	0.125519	0.459374	0.663672
PF3D7_0511300	201.447	0.279213	0.0553363	0.168754
PF3D7_0511400	42.2317	0.632624	0.000173139	0.00214867
PF3D7_0511500	6382.22	-0.184419	0.165376	0.363094
PF3D7_0511600	34.8644	0.564862	0.000581532	0.00545652
PF3D7_0511700	33.3406	0.16991	0.305157	0.53086
PF3D7_0511800	6459.42	-0.476973	1.87843e-07	8.12062e-06
PF3D7_0511900	73.8909	-0.247748	0.146578	0.333316
PF3D7_0512000	956.429	-0.0141266	0.897709	0.951654
PF3D7_0512100	7.01745	-0.112817	0.318148	NA
PF3D7_0512200	421.527	0.22774	0.077145	0.212783
PF3D7_0512300	603.04	0.0656925	0.58905	0.767698
PF3D7_0512400	57.4286	-0.087595	0.607792	0.780625
PF3D7_0512450	0	NA	NA	NA
PF3D7_0512500	21.1923	-0.195571	0.193454	NA
PF3D7_0512600	2526.94	-0.548169	1.19619e-07	5.66964e-06
PF3D7_0512700	881.564	0.154371	0.187923	0.394964
PF3D7_0512800	60.7064	-0.327144	0.0548734	0.167794
PF3D7_0512900	0.828094	-0.01815	0.680914	NA
PF3D7_0513000	77.372	-0.0559378	0.740386	0.860307
PF3D7_0513100	259.64	0.353955	0.0164482	0.0699876
PF3D7_0513200	1555.73	-0.504379	0.000116948	0.0015543
PF3D7_0513300	11368.1	0.179414	0.05699	0.172248
PF3D7_0513400	97.2192	0.00327839	0.984176	0.993816
PF3D7_0513500	164.964	0.348924	0.0261072	0.097722
PF3D7_0513600	322.551	0.446908	0.000964877	0.008025
PF3D7_0513700	5.32384	0.0695111	0.464971	NA
PF3D7_0513800	67.2774	0.0611106	0.718998	0.84903
PF3D7_0513900	9.48978	0.153736	0.183978	NA
PF3D7_0514000	16.2795	0.145712	0.306503	NA
PF3D7_0514100	30.7082	-0.0711696	0.65496	0.813068
PF3D7_0514200	828.134	0.0412286	0.719718	0.84903
PF3D7_0514300	162.843	0.342505	0.0329539	0.115032
PF3D7_0514400	0	NA	NA	NA
PF3D7_0514500	5.01613	0.0857669	0.35659	NA
PF3D7_0514600	1715.8	0.587872	1.82827e-08	1.12382e-06
PF3D7_0514700	4.21199	-0.0312889	0.740977	NA
PF3D7_0514800	111.205	0.117218	0.466101	0.669898
PF3D7_0514900	542.8	0.235298	0.0645062	0.188395
PF3D7_0515000	7210.04	-0.134325	0.15239	0.342574
PF3D7_0515100	18.9498	-0.0844151	0.582223	NA
PF3D7_0515200	2.19434	-0.00931097	0.88042	NA
PF3D7_0515300	658.744	-0.163407	0.232647	0.449304
PF3D7_0515400	228.06	-0.0076852	0.957461	0.979368
PF3D7_0515500	4.3953	-0.0229879	0.810459	NA
PF3D7_0515600	8.70964	0.112049	0.349321	NA
PF3D7_0515700	1784.43	0.176739	0.0763507	0.211226
PF3D7_0515800	174.457	0.271276	0.077912	0.21404
PF3D7_0515900	33.3026	-0.0422376	0.800385	0.896559
PF3D7_0516000	36.4238	0.0776052	0.642243	0.800819
PF3D7_0516100	7.70005	0.109583	0.307343	NA
PF3D7_0516200	11088.6	-0.345422	0.000433249	0.00432236
PF3D7_0516300	2633.21	-0.244368	0.0129217	0.0583825
PF3D7_0516400	309.939	0.279946	0.0428473	0.140001
PF3D7_0516500	30.0079	0.340155	0.0356808	0.122059
PF3D7_0516600	263.578	-0.348961	0.018097	0.0751779
PF3D7_0516700	2921.06	-0.468424	1.43685e-06	4.63326e-05
PF3D7_0516800	118.697	-0.0781873	0.645656	0.804055
PF3D7_0516900	21478.2	-0.25678	0.00708076	0.0375414
PF3D7_0517000	12023.8	-0.404464	2.48294e-05	0.000493219
PF3D7_0517100	71.0206	-0.253753	0.135467	0.314041
PF3D7_0517200	909.138	-0.399355	0.000801848	0.00700326
PF3D7_0517300	20667.8	-0.250155	0.00525067	0.0297211
PF3D7_0517400	1609.06	-0.022726	0.842557	0.917043
PF3D7_0517500	47.8619	0.143612	0.395229	0.610606
PF3D7_0517600	64.319	-0.0440396	0.795814	0.893914
PF3D7_0517700	8865.8	-0.321192	0.000577239	0.00543268
PF3D7_0517800	4.53225	0.0630783	0.476941	NA
PF3D7_0517900	378.07	0.0754332	0.555836	0.745048
PF3D7_0518000	1695.08	-0.0970469	0.387115	0.603381
PF3D7_0518100	134.785	-0.0532404	0.735954	0.858104
PF3D7_0518200	38.2796	0.306586	0.0617019	0.18147
PF3D7_0518300	1809.72	0.0642325	0.546648	0.736815
PF3D7_0518400	2.35747	-0.00409868	0.955775	NA
PF3D7_0518500	2901.65	-0.321754	0.00869222	0.0436163
PF3D7_0518600	98.3015	0.123306	0.455162	0.66001
PF3D7_0518700	428.685	0.634928	7.86103e-06	0.000196976
PF3D7_0518800	11.3222	0.140061	0.284682	NA
PF3D7_0518900	7.05702	0.148532	0.165576	NA
PF3D7_0519000	8.85883	0.0616693	0.605608	NA
PF3D7_0519100	22.3427	0.215199	0.16208	NA
PF3D7_0519200	3328.11	-0.350288	0.000790326	0.00692543
PF3D7_0519300	36.0711	0.00245095	0.9882	0.995276
PF3D7_0519400	10578.3	-0.277272	0.00433892	0.02606
PF3D7_0519500	328.416	-0.490517	0.00136116	0.0104791
PF3D7_0519600	1314.16	-0.188182	0.09523	0.247611
PF3D7_0519700	5843.82	-0.202587	0.0482664	0.152392
PF3D7_0519800	6934.12	-0.460288	5.20144e-06	0.000139201
PF3D7_0519900	59.88	0.143495	0.398963	0.613333
PF3D7_0520000	17326.4	-0.367169	0.00010869	0.00146937
PF3D7_0520100	1296.22	-0.242245	0.0196617	0.0793041
PF3D7_0520200	346.345	-0.0647831	0.624246	0.790236
PF3D7_0520300	521.459	-0.127214	0.317694	0.542922
PF3D7_0520400	54.6907	0.712293	3.03024e-05	0.000559488
PF3D7_0520500	57.6684	0.0561835	0.741535	0.861039
PF3D7_0520600	4045.93	-0.0518289	0.606916	0.779754
PF3D7_0520700	201.597	0.0401867	0.785314	0.887766
PF3D7_0520800	226.765	-0.366481	0.0192896	0.078539
PF3D7_0520900	13177.3	0.136023	0.144574	0.331057
PF3D7_0521000	1171.28	-0.0706901	0.552865	0.742818
PF3D7_0521100	0.602527	-0.000428277	0.990558	NA
PF3D7_0521200	4.27396	1.82059e-05	0.999825	NA
PF3D7_0521300	925.15	-0.186382	0.107278	0.270359
PF3D7_0521400	25.1301	0.264908	0.086201	0.232096
PF3D7_0521500	130.275	0.14828	0.365451	0.587769
PF3D7_0521600	74.9925	0.385103	0.0230992	0.0894412
PF3D7_0521700	524.449	0.146688	0.228356	0.445435
PF3D7_0521800	30.5784	0.382915	0.0188304	0.0774882
PF3D7_0521900	76.9188	-0.195659	0.245725	0.465422
PF3D7_0522000	745.67	0.420963	0.000575538	0.00542965
PF3D7_0522100	72.1466	0.337396	0.0458825	0.146511
PF3D7_0522200	459.543	0.392376	0.00462047	0.0272518
PF3D7_0522300	3677.91	0.105835	0.303226	0.528296
PF3D7_0522400	111.919	0.253325	0.125554	0.298628
PF3D7_0522500	29.2353	-0.0725728	0.656783	0.814303
PF3D7_0522600	77.0621	0.116483	0.487527	0.686156
PF3D7_0522700	11.3904	0.115367	0.378588	NA
PF3D7_0522800	1782.95	0.0203757	0.850724	0.920701
PF3D7_0522900	56.7691	0.245597	0.148892	0.337409
PF3D7_0523000	10668.9	-0.272957	0.00469541	0.0274469
PF3D7_0523100	974.052	0.0171006	0.879995	0.939457
PF3D7_0523200	30.6355	-0.145764	0.37207	0.593061
PF3D7_0523300	50.8418	0.18928	0.257887	0.478005
PF3D7_0523400	1651.67	-0.245745	0.0150162	0.0657105
PF3D7_0523500	1.10598	0.0250303	0.602837	NA
PF3D7_0523600	45.6867	0.115583	0.495097	0.693534
PF3D7_0523700	13.2655	0.0170308	0.901963	NA
PF3D7_0523800	1782.79	-0.0926651	0.367943	0.59033
PF3D7_0523900	508.431	-0.335528	0.00970575	0.0473727
PF3D7_0524000	25877.4	-0.471566	2.88651e-07	1.19532e-05
PF3D7_0524100	1218.05	0.14309	0.230407	0.446819
PF3D7_0524200	19.955	0.0788939	0.608075	NA
PF3D7_0524300	871.874	-0.0233762	0.835202	0.913705
PF3D7_0524400	6443.27	-0.275225	0.0054342	0.0306277
PF3D7_0524500	77.8544	-0.152267	0.368691	0.590398
PF3D7_0524600	64.7402	-0.0965106	0.570456	0.755869
PF3D7_0524700	951.676	0.0848265	0.442029	0.650558
PF3D7_0524800	218.834	-0.252159	0.0778555	0.214034
PF3D7_0524900	3225.73	-0.368562	0.000147028	0.00187264
PF3D7_0525000	58.6278	-0.142149	0.404496	0.618696
PF3D7_0525100	12539.7	0.0656322	0.480154	0.679658
PF3D7_0525200	259.037	-0.2594	0.0654778	0.190384
PF3D7_0525300	8.99886	-0.00594422	0.961256	NA
PF3D7_0525400	13.8458	0.134259	0.332407	NA
PF3D7_0525500	376.039	0.00600561	0.964606	0.983863
PF3D7_0525600	26.8015	0.161222	0.308135	0.532899
PF3D7_0525700	17.5637	0.111155	0.427942	NA
PF3D7_0525800	3044.16	0.0701252	0.473913	0.675742
PF3D7_0525900	7.35129	0.027436	0.810386	NA
PF3D7_0526000	7.9045	-0.00122486	0.991409	NA
PF3D7_0526100	0.593916	-0.00087037	0.980588	NA
PF3D7_0526200	140.796	0.0413147	0.794075	0.892795
PF3D7_0526300	1465.07	-0.060612	0.590918	0.768994
PF3D7_0526400	11.1899	0.105104	0.41504	NA
PF3D7_0526500	1788.16	-0.423163	0.000582547	0.00545652
PF3D7_0526600	67.5797	0.335725	0.0474652	0.150103
PF3D7_0526700	203.673	0.250521	0.0856317	0.231053
PF3D7_0526800	4463.35	-0.221983	0.0152069	0.0663119
PF3D7_0526900	3552.9	-0.221445	0.0342782	0.118602
PF3D7_0527000	744.677	-0.0586203	0.604928	0.778726
PF3D7_0527100	3717.47	-0.104145	0.302206	0.527453
PF3D7_0527200	4468.78	0.0896052	0.343575	0.569549
PF3D7_0527300	941.02	-0.498506	2.49493e-05	0.000493219
PF3D7_0527400	1061.35	-0.0577722	0.637651	0.797621
PF3D7_0527500	13153.7	-0.141628	0.133298	0.310292
PF3D7_0527600	658.964	0.231438	0.0715851	0.202341
PF3D7_0527700	0.172372	0.0026111	0.917938	NA
PF3D7_0527800	0.179625	0.0026111	0.917938	NA
PF3D7_0527900	3630.68	-0.0547804	0.576462	0.76024
PF3D7_0528000	238.275	0.215276	0.156869	0.34925
PF3D7_0528100	4119.62	-0.066832	0.484485	0.683576
PF3D7_0528200	5673.91	-0.159384	0.122141	0.292989
PF3D7_0528300	78.9425	-0.00683512	0.967528	0.98531
PF3D7_0528400	296.884	-0.038734	0.77842	0.882741
PF3D7_0528500	38.2954	0.27535	0.0987356	0.254372
PF3D7_0528600	790.456	0.285011	0.0180538	0.0751574
PF3D7_0528700	2728.25	0.0907924	0.400989	0.615486
PF3D7_0528800	1022.56	-0.0472061	0.663468	0.817628
PF3D7_0528900	18.7188	-0.0440928	0.765725	NA
PF3D7_0529000	1998.88	-0.100509	0.347014	0.571702
PF3D7_0529100	30.8324	0.128958	0.426219	0.638008
PF3D7_0529200	8.9774	0.0185227	0.881664	NA
PF3D7_0529300	18.5601	0.230331	0.106332	NA
PF3D7_0529400	446.753	-0.0459475	0.730527	0.854732
PF3D7_0529500	890.314	-0.17452	0.113372	0.279278
PF3D7_0529600	0	NA	NA	NA
PF3D7_0529700	13.1545	0.233808	0.0820233	NA
PF3D7_0529800	48.9883	0.0287664	0.86476	0.928991
PF3D7_0529900	4650.92	-0.0569016	0.563579	0.750295
PF3D7_0530000	1101.16	0.536835	1.19431e-06	3.9817e-05
PF3D7_0530100	1058.73	0.181817	0.105337	0.26632
PF3D7_0530200	38.7053	0.0732068	0.66454	0.818272
PF3D7_0530300	57.2013	-0.111845	0.508359	0.702206
PF3D7_0530400	6.22488	0.0822561	0.421596	NA
PF3D7_0530500	1.00636	-0.0106706	0.829709	NA
PF3D7_0530600	589.626	-0.115986	0.345843	0.571664
PF3D7_0530700	270.859	-0.172306	0.247954	0.467793
PF3D7_0530750	1.21791	0.0553851	0.183348	NA
PF3D7_0530800	42.4942	-0.0341488	0.839249	0.91583
PF3D7_0530900	30.5621	-0.0673833	0.680147	0.82762
PF3D7_0531000	356.066	0.208032	0.112681	0.278271
PF3D7_0531100	8.41994	0.0741244	0.537073	NA
PF3D7_0531200	6.18392	0.0828664	0.421701	NA
PF3D7_0531300	19.0833	0.0660259	0.65624	NA
PF3D7_0531400	237.001	0.22986	0.110475	0.275242
PF3D7_0531500	1.60348	-0.0118848	0.849973	NA
PF3D7_0531600	20493.8	-0.59056	6.2061e-10	5.08642e-08
PF3D7_0531700	5.88404	-0.0590079	0.572509	NA
PF3D7_0531800	0.179625	0.0026111	0.917938	NA
PF3D7_0531900	19.0027	-0.080047	0.597883	NA
PF3D7_0532000	72881.9	-0.461705	1.65373e-05	0.000355507
PF3D7_0532100	24635	-0.34977	0.000267595	0.00295749
PF3D7_0532200	225.575	-0.0449571	0.762955	0.87343
PF3D7_0532300	25938.1	-0.706059	1.29229e-15	4.6217e-13
PF3D7_0532400	4677.19	-0.442326	3.02671e-05	0.000559488
PF3D7_0532500	7.40524	-0.101226	0.388576	NA
PF3D7_0532600	41.933	-0.376997	0.0238579	0.0915677
PF3D7_0532700	0.974951	-0.0655197	0.125999	NA
PF3D7_0532800	9.33442	0.0305206	0.80198	NA
PF3D7_0532900	0	NA	NA	NA
PF3D7_0533000	1.83358	0.0553205	0.319554	NA
PF3D7_0533100	58.0391	-0.377948	0.0275315	0.101034
PF3D7_0600100	0.179625	0.0026111	0.917938	NA
PF3D7_0600200	18.4752	-0.158261	0.278324	NA
PF3D7_0600300	0.172372	0.0026111	0.917938	NA
PF3D7_0600400	0.657567	-0.0278199	0.492645	NA
PF3D7_0600500	0	NA	NA	NA
PF3D7_0600600	0.179625	0.0026111	0.917938	NA
PF3D7_0600700	0	NA	NA	NA
PF3D7_0600800	0	NA	NA	NA
PF3D7_0600900	0.179625	0.0026111	0.917938	NA
PF3D7_0601000	0	NA	NA	NA
PF3D7_0601100	3.79738	0.0312001	0.70583	NA
PF3D7_0601200	7.08549	-0.18945	0.0976562	NA
PF3D7_0601300	0	NA	NA	NA
PF3D7_0601400	0	NA	NA	NA
PF3D7_0601500	0.584817	-0.00111802	0.976205	NA
PF3D7_0601600	1.6199	0.0483486	0.374785	NA
PF3D7_0601700	3.3424	0.058595	0.411323	NA
PF3D7_0601800	2.1137	0.0133093	0.840696	NA
PF3D7_0601900	6770.05	-0.446916	6.87309e-06	0.000175576
PF3D7_0602000	37.7277	0.10205	0.535122	0.727174
PF3D7_0602100	3532.06	-0.270903	0.0206671	0.0823751
PF3D7_0602200	879.001	0.0998519	0.371313	0.592836
PF3D7_0602300	1.17689	-0.00191912	0.970749	NA
PF3D7_0602400	195.22	-0.553913	0.000185969	0.00224418
PF3D7_0602500	183.593	0.108962	0.479356	0.679563
PF3D7_0602600	950.077	-0.315737	0.00695632	0.0370815
PF3D7_0602700	168.932	0.539003	0.000445659	0.00439404
PF3D7_0602800	218.159	0.31494	0.0333744	0.116138
PF3D7_0602900	834.753	0.119288	0.279508	0.503934
PF3D7_0603000	702.8	0.167732	0.159715	0.353782
PF3D7_0603100	3.47582	0.0655072	0.370803	NA
PF3D7_0603200	26.2101	-0.0209583	0.897366	0.951546
PF3D7_0603300	1168.83	0.156998	0.139359	0.321735
PF3D7_0603400	1246.08	-0.315397	0.0105418	0.050221
PF3D7_0603500	49.6495	0.196389	0.248252	0.467793
PF3D7_0603600	37.2473	0.347551	0.0375133	0.126297
PF3D7_0603700	3.58852	0.0530868	0.523146	NA
PF3D7_0603800	174.969	0.125958	0.426378	0.638008
PF3D7_0603900	2.88003	0.073728	0.289295	NA
PF3D7_0604000	4.00277	-0.0940418	0.303813	NA
PF3D7_0604100	133.736	-0.134683	0.416935	0.630032
PF3D7_0604200	8.34935	0.041932	0.721746	NA
PF3D7_0604300	464.309	-0.200873	0.104509	0.265251
PF3D7_0604400	0.414291	-0.00801534	0.794124	NA
PF3D7_0604500	5603.02	-0.215168	0.207243	0.419859
PF3D7_0604600	8.17121	0.0348273	0.767392	NA
PF3D7_0604700	81.8793	0.503769	0.00277227	0.0183605
PF3D7_0604800	12.4299	-0.0365773	0.787363	NA
PF3D7_0604900	20.3964	0.1017	0.491314	NA
PF3D7_0605000	12.5635	0.15095	0.247851	NA
PF3D7_0605100	2637.16	-0.155534	0.1051	0.266307
PF3D7_0605200	38.795	0.263085	0.117587	0.286078
PF3D7_0605300	66.3496	0.192368	0.25791	0.478005
PF3D7_0605400	3.9851	0.129374	0.116412	NA
PF3D7_0605500	17.1263	-0.0171327	0.904236	NA
PF3D7_0605600	11.1637	-0.0609131	0.640936	NA
PF3D7_0605700	16.4183	0.0202736	0.891258	NA
PF3D7_0605800	158.014	-0.0248567	0.877456	0.93809
PF3D7_0605900	1400.22	0.765908	3.34652e-13	6.26915e-11
PF3D7_0606000	7096.17	-0.236661	0.0116567	0.0540774
PF3D7_0606100	4085.4	-0.243793	0.0160125	0.0685454
PF3D7_0606200	1069.16	0.0112404	0.924408	0.963854
PF3D7_0606300	0.486553	-0.0268083	0.42511	NA
PF3D7_0606400	4.76308	0.0443643	0.619487	NA
PF3D7_0606500	4943.37	0.0222248	0.813679	0.904851
PF3D7_0606600	3404.54	-0.235541	0.0725546	0.204024
PF3D7_0606700	6034.43	-0.353759	0.000242173	0.0027535
PF3D7_0606800	138.596	0.0627116	0.699977	0.83929
PF3D7_0606900	425.087	-0.00159865	0.990298	0.995276
PF3D7_0607000	8910.61	-0.530626	1.32756e-05	0.000293354
PF3D7_0607100	4.8964	0.0836183	0.374087	NA
PF3D7_0607200	7.04681	0.032763	0.748366	NA
PF3D7_0607300	6.54637	0.100704	0.343621	NA
PF3D7_0607400	353.97	0.119003	0.364557	0.587293
PF3D7_0607500	146.871	-0.144216	0.349251	0.574155
PF3D7_0607600	96.3179	0.201815	0.227984	0.445435
PF3D7_0607700	50.2349	-0.0606521	0.720185	0.84903
PF3D7_0607800	23.5746	0.200414	0.18962	NA
PF3D7_0607900	22.6044	0.145829	0.352517	NA
PF3D7_0608000	1109.85	0.185407	0.0950513	0.247611
PF3D7_0608100	226.47	-0.498959	0.00165503	0.0123781
PF3D7_0608200	15.7324	0.156274	0.276487	NA
PF3D7_0608300	40.8567	0.430292	0.0103013	0.0494213
PF3D7_0608310	73.426	0.386966	0.022296	0.0870889
PF3D7_0608400	44.0982	0.143319	0.397944	0.612965
PF3D7_0608500	3185.77	0.0886268	0.378904	0.599119
PF3D7_0608600	47.6103	0.029005	0.864701	0.928991
PF3D7_0608700	9000.51	-0.11454	0.212244	0.424704
PF3D7_0608800	1710.44	-0.345001	0.00104786	0.00858807
PF3D7_0608900	15.6881	0.144142	0.271697	NA
PF3D7_0609000	2161.4	-0.40002	0.0190614	0.0781122
PF3D7_0609100	3349.77	-0.133065	0.167892	0.366328
PF3D7_0609200	254.59	0.082028	0.557715	0.746871
PF3D7_0609300	16.0663	0.199412	0.151033	NA
PF3D7_0609400	170.772	0.0611109	0.687102	0.831966
PF3D7_0609500	8.94003	-0.162851	0.197433	NA
PF3D7_0609600	0.86591	0.0401207	0.31234	NA
PF3D7_0609700	4225.9	-0.481515	0.000193298	0.00229046
PF3D7_0609800	119.514	0.235083	0.148461	0.336625
PF3D7_0609900	612.138	0.254654	0.0644299	0.188312
PF3D7_0610000	28.037	0.0165467	0.919195	0.961988
PF3D7_0610100	3970.06	0.0147928	0.87359	0.935158
PF3D7_0610200	2250.89	-0.172999	0.115117	0.282162
PF3D7_0610300	0	NA	NA	NA
PF3D7_0610400	4444.44	0.086277	0.389511	0.605231
PF3D7_0610500	617.537	0.321891	0.00815385	0.0416047
PF3D7_0610600	194.654	0.60566	4.65067e-05	0.000768729
PF3D7_0610700	294.737	0.0957809	0.508644	0.702354
PF3D7_0610800	12637.8	-0.242249	0.00994181	0.0481886
PF3D7_0610900	2950.33	0.0295467	0.800856	0.896831
PF3D7_0611000	2.62526	0.0334741	0.62316	NA
PF3D7_0611100	13.4723	0.0245958	0.860047	NA
PF3D7_0611200	30.4633	0.0477656	0.766024	0.875774
PF3D7_0611300	46.4093	0.30503	0.0715961	0.202341
PF3D7_0611400	360.69	-0.157389	0.236539	0.453507
PF3D7_0611500	9.08213	0.0940324	0.42509	NA
PF3D7_0611600	134.41	-0.413526	0.0101044	0.0488336
PF3D7_0611700	3701.11	-0.32992	0.00179252	0.0131396
PF3D7_0611800	839.418	0.0240662	0.887643	0.945015
PF3D7_0611900	75.8231	0.0815088	0.628319	0.792246
PF3D7_0612000	36.8135	0.120237	0.471869	0.673316
PF3D7_0612100	2754	-0.207079	0.030904	0.110211
PF3D7_0612200	108.162	-0.0149527	0.929641	0.966653
PF3D7_0612300	0.697588	0.0292784	0.433509	NA
PF3D7_0612400	9.42675	0.0105461	0.932929	NA
PF3D7_0612500	53.4105	-0.204957	0.229983	0.446819
PF3D7_0612600	730.181	-0.130144	0.266871	0.488539
PF3D7_0612700	182.528	0.370203	0.013892	0.0618653
PF3D7_0612800	218.464	0.00516078	0.972631	0.988141
PF3D7_0612900	6330.43	-0.226134	0.0139794	0.062001
PF3D7_0613000	49.0896	0.0488238	0.774214	0.879769
PF3D7_0613100	399.282	-0.220032	0.0930869	0.244136
PF3D7_0613200	29.7324	0.135444	0.402426	0.61697
PF3D7_0613300	120.418	0.318322	0.0575597	0.173252
PF3D7_0613400	186.307	0.160194	0.284387	0.508027
PF3D7_0613500	116.239	0.0117237	0.942726	0.971978
PF3D7_0613600	104.546	0.0547851	0.740441	0.860307
PF3D7_0613700	368.021	-0.0500365	0.697874	0.838114
PF3D7_0613800	204.599	-0.130068	0.413855	0.626918
PF3D7_0613900	800.29	0.0131571	0.938432	0.970247
PF3D7_0614000	301.429	0.136716	0.315641	0.540825
PF3D7_0614100	34.3794	-0.0798854	0.632982	0.795321
PF3D7_0614200	419.185	0.393129	0.00201449	0.0142603
PF3D7_0614300	7393.77	-0.561705	5.62027e-10	4.80656e-08
PF3D7_0614400	2231.15	-0.231639	0.0258883	0.0971605
PF3D7_0614500	12848.7	-0.325852	0.000552783	0.00525277
PF3D7_0614600	9.25607	-0.108801	0.369832	NA
PF3D7_0614700	74.2212	0.141013	0.404301	0.618639
PF3D7_0614800	130.898	0.401049	0.0137759	0.061445
PF3D7_0614900	85.2306	0.173437	0.300485	0.526988
PF3D7_0615000	1029.71	-0.0251927	0.82053	0.906731
PF3D7_0615100	11.672	0.0274823	0.838017	NA
PF3D7_0615200	8.37402	0.0189104	0.875704	NA
PF3D7_0615300	30.8874	0.0661527	0.689112	0.833119
PF3D7_0615400	3173	-0.0928868	0.582922	0.763641
PF3D7_0615500	171.104	0.213843	0.157394	0.349823
PF3D7_0615600	1973.18	-0.304211	0.0108665	0.0513191
PF3D7_0615700	1079.34	-0.119518	0.318067	0.543084
PF3D7_0615800	42.9306	-0.147902	0.380072	0.599213
PF3D7_0615900	141.309	-0.361746	0.0274827	0.101022
PF3D7_0616000	261.082	0.00705282	0.95986	0.980648
PF3D7_0616100	460.644	0.91743	3.04902e-12	4.6134e-10
PF3D7_0616200	88.6618	0.102888	0.538528	0.729403
PF3D7_0616300	139.173	-0.117758	0.449401	0.654957
PF3D7_0616400	106.946	0.12778	0.431686	0.641576
PF3D7_0616500	4.18696	-0.0916938	0.339967	NA
PF3D7_0616600	29.247	0.0991442	0.534093	0.726665
PF3D7_0616700	41.6965	0.294219	0.0803848	0.219454
PF3D7_0616800	559.178	0.170459	0.168101	0.36658
PF3D7_0616900	522.519	-0.278509	0.0287296	0.104143
PF3D7_0617000	880.312	-0.315103	0.00617012	0.0337129
PF3D7_0617100	1893.53	-0.249665	0.0139424	0.0619068
PF3D7_0617200	11238.4	-0.485554	5.19973e-08	2.72743e-06
PF3D7_0617300	108.477	-0.155783	0.342555	0.568853
PF3D7_0617400	57.9609	-0.279212	0.102631	0.261867
PF3D7_0617500	0.172372	0.0026111	0.917938	NA
PF3D7_0617600	0.169169	0.0026111	0.917938	NA
PF3D7_0617700	0	NA	NA	NA
PF3D7_0617800	13271.2	-0.0493212	0.602283	0.776846
PF3D7_0617900	7080.14	-0.0468318	0.632794	0.795321
PF3D7_0618000	317.169	0.162211	0.22388	0.440813
PF3D7_0618100	12.0064	0.335173	0.00730769	NA
PF3D7_0618200	4420.72	-0.061539	0.531947	0.724863
PF3D7_0618300	8449.98	-0.366356	0.00035773	0.00369373
PF3D7_0618400	0.936814	0.0166468	0.713641	NA
PF3D7_0618500	113.094	0.31394	0.0518976	0.160887
PF3D7_0618600	15.5242	0.00908354	0.950157	NA
PF3D7_0618700	418.3	0.346695	0.0101649	0.0490658
PF3D7_0618800	1.00095	-0.00998048	0.83268	NA
PF3D7_0618900	17.2255	-0.18911	0.208051	NA
PF3D7_0619000	1974.87	-0.0315514	0.817336	0.905807
PF3D7_0619100	119.856	0.179771	0.260451	0.480363
PF3D7_0619200	1123.36	-0.142356	0.269036	0.490675
PF3D7_0619300	21.4142	0.109884	0.456832	NA
PF3D7_0619400	6450.52	-0.0709534	0.446608	0.6529
PF3D7_0619500	287.82	-0.372875	0.0126524	0.0576761
PF3D7_0619600	5.73851	-0.0157843	0.880507	NA
PF3D7_0619700	43.8573	0.0558823	0.740467	0.860307
PF3D7_0619800	373.342	-0.335201	0.0313029	0.111142
PF3D7_0619900	795.062	-0.0222193	0.84273	0.917043
PF3D7_0620000	63.1686	1.24774	2.11968e-12	3.47451e-10
PF3D7_0620100	14.8107	0.193159	0.167328	NA
PF3D7_0620200	0.169169	0.0026111	0.917938	NA
PF3D7_0620300	8.64094	0.056104	0.642831	NA
PF3D7_0620400	96.5866	-0.252918	0.129209	0.304377
PF3D7_0620500	1107.93	0.00152844	0.989405	0.995276
PF3D7_0620600	29.2284	-0.109648	0.503982	0.698321
PF3D7_0620700	30.1543	0.179885	0.263838	0.484566
PF3D7_0620800	0.847648	-0.0175875	0.690804	NA
PF3D7_0620900	2.42341	-0.0834382	0.242935	NA
PF3D7_0621000	67.4817	0.319296	0.0595443	0.177729
PF3D7_0621100	166.436	-0.0982567	0.514744	0.708291
PF3D7_0621200	9930.25	-0.186689	0.045041	0.14512
PF3D7_0621300	1742.17	-0.204561	0.0465053	0.147542
PF3D7_0621350	0.424747	-0.00815622	0.792355	NA
PF3D7_0621400	153.898	-0.2029	0.184509	0.391087
PF3D7_0621500	147.867	0.469772	0.00250225	0.0168848
PF3D7_0621600	1.3602	0.00652801	0.905406	NA
PF3D7_0621700	88.4306	-0.223188	0.187146	0.394964
PF3D7_0621800	10318.2	-0.312978	0.00113219	0.00912711
PF3D7_0621900	3159.31	-0.197121	0.0377198	0.126829
PF3D7_0622000	104.463	0.0926827	0.568968	0.75466
PF3D7_0622100	55.9136	-0.430798	0.0118144	0.0546799
PF3D7_0622200	3591.94	-0.276848	0.00328861	0.0209343
PF3D7_0622300	36.5269	-0.327039	0.0529987	0.163655
PF3D7_0622400	8.99161	-0.00599534	0.960433	NA
PF3D7_0622500	176.299	0.295083	0.0544042	0.166751
PF3D7_0622600	57.6757	0.0956927	0.574104	0.758747
PF3D7_0622700	28.5832	0.337279	0.0317242	0.112392
PF3D7_0622800	5176.5	-0.489972	4.42764e-05	0.00073887
PF3D7_0622900	4973.98	-0.270998	0.0331733	0.115593
PF3D7_0623000	906.301	0.961881	3.49216e-16	1.52646e-13
PF3D7_0623100	9355.96	-0.334292	0.000298854	0.00316898
PF3D7_0623200	505.642	0.144185	0.248162	0.467793
PF3D7_0623300	29.5257	0.184312	0.252015	0.47261
PF3D7_0623400	4.79901	-0.03085	0.754276	NA
PF3D7_0623500	785.14	0.120178	0.313958	0.539113
PF3D7_0623600	3826.32	-0.00764847	0.937971	0.970026
PF3D7_0623700	34.3098	-0.0823471	0.62372	0.790236
PF3D7_0623800	9156.72	-0.548872	1.82755e-06	5.706e-05
PF3D7_0623900	134.486	0.0885357	0.585476	0.765458
PF3D7_0624000	8755.13	-0.342957	0.000289092	0.00310735
PF3D7_0624100	32.9654	0.15827	0.337937	0.563563
PF3D7_0624200	139.654	0.342331	0.0308446	0.110111
PF3D7_0624300	30.6777	0.278025	0.0871685	0.232852
PF3D7_0624400	582.878	-0.0836288	0.484619	0.683576
PF3D7_0624500	85.3612	0.168876	0.309792	0.534996
PF3D7_0624600	9226.16	-0.849602	5.11772e-12	6.71104e-10
PF3D7_0624700	9.79257	0.118061	0.277291	NA
PF3D7_0624800	3.33935	-0.0121939	0.874142	NA
PF3D7_0624900	9.35279	0.0909005	0.417618	NA
PF3D7_0625000	65.3194	-0.0424769	0.80337	0.897602
PF3D7_0625100	0.837192	-0.0199611	0.667495	NA
PF3D7_0625200	11.6513	0.00146174	0.991116	NA
PF3D7_0625300	40.7988	-0.261252	0.121661	0.292553
PF3D7_0625400	1879.34	-0.232679	0.0531975	0.163893
PF3D7_0625500	69.0085	-0.0888622	0.60217	0.776846
PF3D7_0625600	696.631	-0.128561	0.295133	0.521055
PF3D7_0625700	39.6267	0.212578	0.206516	0.418996
PF3D7_0625800	177.037	-0.0792901	0.595385	0.771744
PF3D7_0625900	2.67453	0.0980644	0.150327	NA
PF3D7_0626000	663.048	-0.387077	0.000953219	0.00797865
PF3D7_0626100	205.303	0.63719	1.85429e-05	0.000385966
PF3D7_0626200	23.7797	0.0967491	0.538316	NA
PF3D7_0626300	21.6159	0.262405	0.0873055	NA
PF3D7_0626400	56.6306	0.182205	0.284224	0.508027
PF3D7_0626500	8.71452	-0.0181721	0.881723	NA
PF3D7_0626600	107.038	0.544584	0.000947787	0.00797512
PF3D7_0626700	4592.39	0.230425	0.0224687	0.0876036
PF3D7_0626800	31623.4	-0.297332	0.000830403	0.00714837
PF3D7_0626840	14.0071	0.138641	0.315371	NA
PF3D7_0626900	29.4142	0.223254	0.156819	0.34925
PF3D7_0627000	12.6334	0.107902	0.416871	NA
PF3D7_0627100	4149.16	-0.448326	6.09893e-05	0.000935935
PF3D7_0627200	17.1205	0.0612489	0.669878	NA
PF3D7_0627300	5076.15	-0.181647	0.0667546	0.192955
PF3D7_0627400	153.888	0.127337	0.41946	0.632214
PF3D7_0627500	8992.05	0.270229	0.00472946	0.0275867
PF3D7_0627600	118.617	-0.201576	0.227811	0.445435
PF3D7_0627700	5209.57	-0.221783	0.0185302	0.0764931
PF3D7_0627800	3742.51	-0.122843	0.188562	0.395417
PF3D7_0627900	889.776	-0.30345	0.00786337	0.0407033
PF3D7_0628000	49.7569	-0.0352889	0.835962	0.913774
PF3D7_0628100	337.18	-0.0579535	0.710753	0.843546
PF3D7_0628200	4848.09	-0.32449	0.0132332	0.0596326
PF3D7_0628300	3136.69	0.439858	2.21669e-05	0.000447203
PF3D7_0628400	31.5391	0.140456	0.395654	0.610872
PF3D7_0628500	33.7164	0.0893278	0.589972	0.768189
PF3D7_0628600	1510.66	-0.106766	0.298046	0.524469
PF3D7_0628700	97.4817	0.361915	0.0295462	0.106248
PF3D7_0628800	11.9535	-0.0515384	0.691176	NA
PF3D7_0628900	9.34443	0.081026	0.502977	NA
PF3D7_0629000	0	NA	NA	NA
PF3D7_0629100	1175.57	0.768478	9.2889e-13	1.58881e-10
PF3D7_0629200	2289.12	-0.305004	0.00319588	0.0205552
PF3D7_0629300	157.523	-0.0515232	0.744287	0.863215
PF3D7_0629400	79.1998	0.171896	0.3066	0.532054
PF3D7_0629500	2572.38	-0.08446	0.382595	0.600371
PF3D7_0629600	506.121	-0.207344	0.0863131	0.232096
PF3D7_0629700	2167.74	0.0495048	0.709881	0.843546
PF3D7_0629800	1599.61	-0.335289	0.00165884	0.0123831
PF3D7_0629900	2218.02	-0.205393	0.0610252	0.1801
PF3D7_0630000	0.517116	0.0174451	0.597869	NA
PF3D7_0630100	193.44	0.525457	0.000716383	0.00643436
PF3D7_0630200	3.73865	0.0596962	0.476259	NA
PF3D7_0630300	23.6289	0.0862605	0.574635	NA
PF3D7_0630400	1.22516	0.0561036	0.180131	NA
PF3D7_0630500	207.82	0.210947	0.155947	0.347984
PF3D7_0630600	830.997	0.0344403	0.761291	0.872775
PF3D7_0630700	91.7229	0.370308	0.0276256	0.101191
PF3D7_0630800	6.71179	0.0545568	0.62193	NA
PF3D7_0630900	1522	-0.224805	0.0390878	0.130758
PF3D7_0631000	41.8179	0.356032	0.0334069	0.116138
PF3D7_0631100	12.1444	-0.00234511	0.986243	NA
PF3D7_0631200	0.66077	-0.0277161	0.491974	NA
PF3D7_0631300	0	NA	NA	NA
PF3D7_0631400	0.415648	-0.00803524	0.794883	NA
PF3D7_0631500	9.92747	-0.0935165	0.470476	NA
PF3D7_0631600	0.929561	0.0145561	0.732183	NA
PF3D7_0631700	0	NA	NA	NA
PF3D7_0631800	0.243276	-0.0107456	0.67179	NA
PF3D7_0631900	0.172372	0.0026111	0.917938	NA
PF3D7_0632000	0.172372	0.0026111	0.917938	NA
PF3D7_0632100	0	NA	NA	NA
PF3D7_0632200	0	NA	NA	NA
PF3D7_0632300	0	NA	NA	NA
PF3D7_0632400	0.890873	0.0356408	0.33553	NA
PF3D7_0632500	76.0785	-0.326419	0.0538368	0.165593
PF3D7_0632600	0.759035	0.00695124	0.862321	NA
PF3D7_0632700	0.584817	-0.00111802	0.976205	NA
PF3D7_0632800	61.5805	-0.347478	0.0427198	0.139817
PF3D7_0700100	64.8182	0.135891	0.423861	0.636151
PF3D7_0700200	0	NA	NA	NA
PF3D7_0700300	0	NA	NA	NA
PF3D7_0700400	0	NA	NA	NA
PF3D7_0700500	3.57181	0.0476276	0.547542	NA
PF3D7_0700600	0	NA	NA	NA
PF3D7_0700700	0	NA	NA	NA
PF3D7_0700800	0.517116	0.0174451	0.597869	NA
PF3D7_0700900	0.172372	0.0026111	0.917938	NA
PF3D7_0701000	0	NA	NA	NA
PF3D7_0701100	0.245122	-0.0107456	0.670885	NA
PF3D7_0701200	0.245122	-0.0107456	0.670885	NA
PF3D7_0701300	0	NA	NA	NA
PF3D7_0701400	18.0065	0.00954999	0.948265	NA
PF3D7_0701500	0	NA	NA	NA
PF3D7_0701600	1.29201	0.0296026	0.528768	NA
PF3D7_0701700	0.422901	-0.00813301	0.793655	NA
PF3D7_0701800	2.57289	-0.0701822	0.327552	NA
PF3D7_0701900	2856.04	-0.0290544	0.80194	0.896857
PF3D7_0702000	7016.62	0.231606	0.0180882	0.0751779
PF3D7_0702100	847.996	0.415029	0.000273854	0.00300934
PF3D7_0702200	3530.31	-0.335983	0.00153772	0.0117464
PF3D7_0702300	6948.22	-0.0556888	0.546711	0.736815
PF3D7_0702400	11151.2	-0.405865	2.71975e-05	0.000527069
PF3D7_0702500	12192.8	-0.404617	7.80998e-05	0.00113794
PF3D7_0702600	12.6366	0.168376	0.18652	NA
PF3D7_0702700	0.700791	0.0331595	0.402669	NA
PF3D7_0702800	0	NA	NA	NA
PF3D7_0702900	604.666	0.0511498	0.667621	0.819058
PF3D7_0703000	72.8379	0.120549	0.478298	0.678746
PF3D7_0703100	62.1388	0.022685	0.893739	0.948979
PF3D7_0703200	72.3757	0.0143836	0.932584	0.968602
PF3D7_0703300	138.732	0.0974594	0.536186	0.727865
PF3D7_0703400	41.4234	0.137711	0.413743	0.626918
PF3D7_0703500	9138.52	-0.514472	1.11059e-05	0.000251095
PF3D7_0703600	187.123	0.092098	0.534834	0.727174
PF3D7_0703700	2567.19	0.141229	0.170252	0.370521
PF3D7_0703800	22.5388	-0.282702	0.0767703	NA
PF3D7_0703900	1715.98	-0.0562521	0.678618	0.826447
PF3D7_0704000	597.843	-0.20539	0.151814	0.341692
PF3D7_0704100	38.7996	0.0535957	0.747054	0.864268
PF3D7_0704200	701.095	-0.327254	0.0127614	0.0580384
PF3D7_0704300	106.682	0.030506	0.855944	0.924316
PF3D7_0704400	202.605	0.165367	0.277604	0.500813
PF3D7_0704500	82.267	-0.271833	0.110347	0.275148
PF3D7_0704600	5436.37	-0.33147	0.012162	0.0557744
PF3D7_0704700	230.462	-0.161075	0.26331	0.484047
PF3D7_0704800	63.103	0.172293	0.310128	0.535073
PF3D7_0704900	24.4171	0.225074	0.155656	NA
PF3D7_0705000	2524.42	0.0772967	0.543919	0.733806
PF3D7_0705100	24.202	0.0734482	0.64513	NA
PF3D7_0705200	2.39528	0.0549567	0.411015	NA
PF3D7_0705300	71.9176	0.0438914	0.795001	0.893379
PF3D7_0705400	287.292	0.115995	0.411057	0.624844
PF3D7_0705500	5366.51	-0.532061	1.44922e-05	0.000314984
PF3D7_0705600	118.295	-0.270907	0.0911362	0.240301
PF3D7_0705700	5026.5	-0.37379	0.000266775	0.00295749
PF3D7_0705800	36.0059	0.374229	0.0214646	0.0843573
PF3D7_0705900	501.295	0.214651	0.0910065	0.24012
PF3D7_0706000	3252.35	-0.119811	0.206031	0.418676
PF3D7_0706100	184.757	0.366742	0.0139016	0.0618653
PF3D7_0706200	6.04597	0.076974	0.452548	NA
PF3D7_0706300	78.9293	0.221461	0.19105	0.399146
PF3D7_0706400	6903.26	-0.350202	0.000894391	0.00759943
PF3D7_0706500	6200.7	-0.407539	0.000616004	0.00563987
PF3D7_0706600	1.86958	0.028314	0.62813	NA
PF3D7_0706700	4.94427	0.00153975	0.98644	NA
PF3D7_0706800	0	NA	NA	NA
PF3D7_0706900	0	NA	NA	NA
PF3D7_0707000	0.521166	0.0236017	0.535457	NA
PF3D7_0707100	0	NA	NA	NA
PF3D7_0707200	56.5814	0.223403	0.181591	0.387782
PF3D7_0707300	2301.29	-0.0221644	0.859423	0.92604
PF3D7_0707400	1407.09	0.120524	0.234417	0.451173
PF3D7_0707420	13.9753	-0.0578844	0.661787	NA
PF3D7_0707500	176.092	0.515416	0.000958424	0.00800518
PF3D7_0707600	468.675	0.156448	0.23017	0.446819
PF3D7_0707700	4636.25	-0.214669	0.0230852	0.0894412
PF3D7_0707800	59.342	0.0648222	0.703504	0.8407
PF3D7_0707900	3305.79	-0.0074506	0.942485	0.971978
PF3D7_0708000	90.6948	0.286251	0.0836885	0.227056
PF3D7_0708100	885.751	0.0299087	0.802019	0.896857
PF3D7_0708200	40.2621	-0.0818516	0.62975	0.793281
PF3D7_0708300	835.918	0.0786332	0.514708	0.708291
PF3D7_0708400	38349.3	-0.285283	0.00181423	0.0131682
PF3D7_0708500	2007.52	-0.0522417	0.652031	0.810198
PF3D7_0708600	4.89536	-0.0506567	0.600495	NA
PF3D7_0708700	349.939	-0.13965	0.300545	0.526988
PF3D7_0708800	13296.5	-0.446402	3.6194e-06	0.000102437
PF3D7_0708900	551.614	0.180633	0.147942	0.335642
PF3D7_0709000	4232.28	-0.0937816	0.330513	0.555183
PF3D7_0709050	19.6312	0.153542	0.286515	NA
PF3D7_0709100	268.542	0.297795	0.0317406	0.112392
PF3D7_0709200	68.1351	-0.0996472	0.557177	0.746571
PF3D7_0709300	2089.83	-0.361587	0.00106998	0.00869691
PF3D7_0709400	33.8327	0.0907471	0.582646	0.763641
PF3D7_0709500	12.0281	0.167301	0.207707	NA
PF3D7_0709600	1399.87	-0.0527868	0.623915	0.790236
PF3D7_0709700	1707.88	0.344683	0.00283894	0.0187075
PF3D7_0709800	63.4126	0.373236	0.0260506	0.097603
PF3D7_0709900	8.4831	-0.0273191	0.8217	NA
PF3D7_0710000	57.4623	-0.151072	0.372974	0.59356
PF3D7_0710100	556.628	0.339734	0.0062151	0.0339115
PF3D7_0710200	110.801	0.164311	0.32513	0.55052
PF3D7_0710300	454.47	-0.207839	0.113058	0.278738
PF3D7_0710400	146.799	0.174392	0.28444	0.508027
PF3D7_0710500	14.3889	0.1926	0.155991	NA
PF3D7_0710600	12136.2	-0.403195	4.84419e-05	0.000787481
PF3D7_0710700	2525.41	-0.00325961	0.975868	0.989705
PF3D7_0710800	947.549	0.337047	0.00550014	0.0309108
PF3D7_0710900	419.258	-0.158077	0.203031	0.414061
PF3D7_0711000	461.613	0.207176	0.0993112	0.25552
PF3D7_0711100	620.667	-0.0263175	0.835748	0.913774
PF3D7_0711200	54.1543	-0.221058	0.195818	0.404594
PF3D7_0711300	427.998	0.144267	0.258079	0.478005
PF3D7_0711400	119.713	0.114323	0.480282	0.679658
PF3D7_0711500	3158.02	-0.0921831	0.341454	0.568207
PF3D7_0711600	0.172372	0.0026111	0.917938	NA
PF3D7_0711700	311.591	-0.488893	0.000461829	0.00454209
PF3D7_0711800	0	NA	NA	NA
PF3D7_0711900	0	NA	NA	NA
PF3D7_0712000	147.284	-0.438484	0.00521023	0.0295989
PF3D7_0712100	0	NA	NA	NA
PF3D7_0712200	0	NA	NA	NA
PF3D7_0712300	166.846	-0.32093	0.035556	0.121738
PF3D7_0712400	33.0605	-0.279031	0.0945383	0.246791
PF3D7_0712500	0	NA	NA	NA
PF3D7_0712600	65.2233	-0.309875	0.067827	0.19491
PF3D7_0712700	0.169169	0.0026111	0.917938	NA
PF3D7_0712800	24.9468	-0.239095	0.13552	NA
PF3D7_0712900	51.5978	-0.552586	0.00129857	0.010116
PF3D7_0713000	0	NA	NA	NA
PF3D7_0713100	0.351997	0.0104752	0.724895	NA
PF3D7_0713200	3.99783	0.0922233	0.248855	NA
PF3D7_0713300	50.7862	0.169362	0.318203	0.543084
PF3D7_0713400	821.449	-0.0591973	0.605851	0.779404
PF3D7_0713500	98.6526	0.0914055	0.577906	0.76059
PF3D7_0713600	31.5452	-0.0202449	0.90063	0.952184
PF3D7_0713700	598.35	-0.143828	0.237033	0.453947
PF3D7_0713800	45.5839	0.156443	0.354538	0.577977
PF3D7_0713900	2068.04	-0.269779	0.116327	0.284419
PF3D7_0714000	7300.98	0.0067321	0.94225	0.971978
PF3D7_0714100	4.10871	-0.0066886	0.941132	NA
PF3D7_0714200	1704.24	-0.145572	0.178282	0.384097
PF3D7_0714300	1231.05	-0.28025	0.0180101	0.0750548
PF3D7_0714400	61.8046	0.14512	0.393015	0.60847
PF3D7_0714500	895.496	-0.205689	0.0710151	0.201619
PF3D7_0714600	1055.95	0.122985	0.263784	0.484566
PF3D7_0714700	0	NA	NA	NA
PF3D7_0714800	0.59207	-0.000868871	0.981631	NA
PF3D7_0714900	2.45064	-0.0281646	0.703115	NA
PF3D7_0715000	1346.34	0.429682	5.4598e-05	0.000866338
PF3D7_0715100	5.4799	0.0452963	0.624922	NA
PF3D7_0715200	63.1309	0.0979301	0.565108	0.751313
PF3D7_0715300	38.6769	-0.0541559	0.745586	0.864172
PF3D7_0715400	10.8836	-0.0675193	0.59303	NA
PF3D7_0715500	16.3454	0.0400218	0.784867	NA
PF3D7_0715600	71.7666	0.029555	0.861164	0.927154
PF3D7_0715700	3.6986	0.0885913	0.283968	NA
PF3D7_0715800	51.6298	-0.0629595	0.712081	0.844307
PF3D7_0715900	67.1674	-0.0716707	0.673195	0.823747
PF3D7_0716000	2809.76	-0.0603871	0.627	0.79164
PF3D7_0716100	2452.14	-0.28457	0.006064	0.0333181
PF3D7_0716200	7355.16	-0.243577	0.00727055	0.0381946
PF3D7_0716300	619.974	0.417369	0.000401937	0.00406483
PF3D7_0716400	743.353	0.274114	0.0193973	0.0787501
PF3D7_0716500	35.2776	0.247817	0.132712	0.309294
PF3D7_0716600	13.3435	0.0365731	0.778084	NA
PF3D7_0716700	14.8393	0.029694	0.836021	NA
PF3D7_0716800	9834.58	-0.198529	0.0364723	0.124119
PF3D7_0716900	147.748	-0.0138645	0.929214	0.966653
PF3D7_0717000	24.2438	0.0335909	0.83294	NA
PF3D7_0717100	233.12	0.50696	0.000583983	0.00545698
PF3D7_0717200	942.666	-0.430618	8.91836e-05	0.00125303
PF3D7_0717300	1191.92	-0.4944	1.33478e-05	0.000293354
PF3D7_0717400	2771.83	-0.354531	0.00118011	0.00934116
PF3D7_0717500	1126.61	-0.232552	0.0395778	0.132076
PF3D7_0717600	82.167	-0.183462	0.272705	0.494616
PF3D7_0717700	6331.17	-0.272529	0.00338047	0.0213121
PF3D7_0717800	13.2935	0.0187278	0.894029	NA
PF3D7_0717900	210.253	-0.415616	0.00515226	0.029418
PF3D7_0718000	9.59771	0.116789	0.335402	NA
PF3D7_0718100	18.9778	0.00139907	0.992472	NA
PF3D7_0718300	4.16844	0.0512333	0.566376	NA
PF3D7_0718400	257.785	0.151426	0.27759	0.500813
PF3D7_0718500	742.534	-0.265371	0.0349031	0.120025
PF3D7_0718600	47.7198	-0.0120419	0.943284	0.972198
PF3D7_0718700	1.93913	0.00550858	0.933778	NA
PF3D7_0718800	1.78446	-0.00245104	0.969815	NA
PF3D7_0718900	0.179625	0.0026111	0.917938	NA
PF3D7_0719000	255.396	-0.119183	0.395935	0.611067
PF3D7_0719100	30.8878	0.081669	0.619431	0.7874
PF3D7_0719200	14.7627	0.165289	0.236886	NA
PF3D7_0719300	3174.26	-0.366445	0.00013876	0.00178393
PF3D7_0719400	111.337	-0.286208	0.0766745	0.211973
PF3D7_0719500	75.8482	-0.0634265	0.707573	0.843257
PF3D7_0719600	12366.2	-0.403079	3.08303e-05	0.000559488
PF3D7_0719700	11490.1	-0.249848	0.0080903	0.0415209
PF3D7_0719800	382.228	-0.205219	0.138309	0.319687
PF3D7_0719900	2175.88	-0.352469	0.00572991	0.0318833
PF3D7_0720000	561.288	0.161747	0.193626	0.402526
PF3D7_0720100	1451.23	0.108528	0.306554	0.532054
PF3D7_0720200	1134.8	0.0596805	0.609799	0.78078
PF3D7_0720300	6.86797	0.273187	0.0110952	NA
PF3D7_0720400	661.012	-0.0136966	0.905175	0.954937
PF3D7_0720500	14.9324	-0.030734	0.823122	NA
PF3D7_0720600	1385.16	-0.309985	0.00568614	0.0317294
PF3D7_0720700	4927.64	-0.358858	0.00637586	0.0346386
PF3D7_0720800	88.4593	0.150657	0.367173	0.589515
PF3D7_0720900	86.5384	0.112013	0.501228	0.697253
PF3D7_0721000	1043.89	-0.436011	0.00091689	0.00774044
PF3D7_0721100	265.076	0.0304734	0.829695	0.91072
PF3D7_0721200	871.571	0.0156804	0.887843	0.945015
PF3D7_0721300	3137.03	-0.256262	0.00919155	0.0453639
PF3D7_0721400	627.103	0.70866	1.15845e-07	5.55774e-06
PF3D7_0721500	5.05147	-0.0880301	0.353984	NA
PF3D7_0721600	16591.4	-0.331924	0.000507032	0.0049009
PF3D7_0721700	95.0297	-0.0768998	0.645018	0.803515
PF3D7_0721800	2006.86	0.082888	0.425757	0.637825
PF3D7_0721900	466.733	0.153988	0.235717	0.452846
PF3D7_0722000	781.016	-0.00478625	0.966128	0.984904
PF3D7_0722100	1626.24	0.333033	0.0011691	0.00931024
PF3D7_0722200	652.304	-0.00721791	0.955638	0.977899
PF3D7_0722300	1361.87	-0.175112	0.0920927	0.242498
PF3D7_0722400	4966.16	-0.266377	0.0043969	0.0262479
PF3D7_0722500	2754.04	-0.0036788	0.969128	0.985919
PF3D7_0722600	4083.67	0.0440215	0.639339	0.799225
PF3D7_0722700	278.021	-0.177156	0.20812	0.420084
PF3D7_0722800	45.7428	-0.22977	0.177607	0.382853
PF3D7_0722900	11.3988	-0.00706117	0.956176	NA
PF3D7_0723000	102.594	0.27935	0.0895831	0.23707
PF3D7_0723100	0.415648	-0.00803524	0.794883	NA
PF3D7_0723200	1.6999	0.0247475	0.688692	NA
PF3D7_0723300	261.388	0.201922	0.164905	0.362424
PF3D7_0723400	3033.57	-0.48464	7.93827e-05	0.00115237
PF3D7_0723500	236.767	0.293601	0.0524684	0.162273
PF3D7_0723600	1137.63	0.0309106	0.792264	0.891524
PF3D7_0723700	460.107	-0.308054	0.0120769	0.0555031
PF3D7_0723800	190.952	0.163044	0.307306	0.532573
PF3D7_0723900	2365.46	-0.554406	8.55895e-07	2.95359e-05
PF3D7_0724000	57.2066	-0.222161	0.193691	0.402526
PF3D7_0724100	1722.61	-0.149522	0.264821	0.485555
PF3D7_0724200	643.342	0.127152	0.280458	0.504721
PF3D7_0724300	68.1224	0.196236	0.248285	0.467793
PF3D7_0724400	614.733	-0.076018	0.517546	0.711302
PF3D7_0724500	85.7107	-0.132898	0.430697	0.640833
PF3D7_0724600	83.0767	-0.0196468	0.907373	0.95623
PF3D7_0724700	2119.54	-0.370235	0.00430628	0.0259035
PF3D7_0724800	207.231	0.205775	0.158402	0.351468
PF3D7_0724900	160.369	0.0455375	0.779224	0.883166
PF3D7_0725000	49.5135	0.145724	0.386544	0.603381
PF3D7_0725100	726.857	-0.11268	0.344378	0.570434
PF3D7_0725200	850.15	0.153324	0.194273	0.403095
PF3D7_0725300	2119.94	-0.189385	0.0696482	0.198739
PF3D7_0725400	895.435	0.208985	0.0761595	0.210994
PF3D7_0725600	27436.5	-0.632455	1.72404e-11	2.05527e-09
PF3D7_0725700	13.7422	-0.102414	0.469126	NA
PF3D7_0725800	0.763085	0.00708478	0.859814	NA
PF3D7_0725900	41.4904	-0.0939863	0.579946	0.761518
PF3D7_0726000	92127.6	-0.529024	4.1428e-07	1.5671e-05
PF3D7_0726100	5555.97	-0.218968	0.0236813	0.0910677
PF3D7_0726200	2072.65	-0.0986677	0.357091	0.579297
PF3D7_0726300	329.098	-0.131901	0.32513	0.55052
PF3D7_0726400	615.319	-0.406201	0.00465546	0.0273352
PF3D7_0726500	3573.48	-0.416431	0.00106526	0.00868625
PF3D7_0726600	23.1697	0.0179624	0.909019	NA
PF3D7_0726700	54.2447	-0.122212	0.474117	0.675789
PF3D7_0726800	1.88088	0.0314524	0.608763	NA
PF3D7_0726900	332.727	0.488733	0.000387765	0.00396225
PF3D7_0727000	401.964	0.253939	0.0618125	0.18147
PF3D7_0727100	27.6766	-0.1452	0.377947	0.598015
PF3D7_0727200	4310.42	0.159539	0.0881034	0.234347
PF3D7_0727300	819.229	0.138743	0.22497	0.442119
PF3D7_0727400	2267.41	-0.201331	0.0575015	0.173209
PF3D7_0727500	8.80077	-0.244435	0.0508129	NA
PF3D7_0727600	2.42752	-0.0302166	0.687573	NA
PF3D7_0727700	38.9791	0.0140655	0.933569	0.968784
PF3D7_0727800	1116.44	-0.368776	0.00298652	0.0193878
PF3D7_0727900	538.077	-0.194114	0.108978	0.273071
PF3D7_0728000	7372.7	-0.205439	0.0326148	0.114558
PF3D7_0728100	17.4792	-0.200851	0.182816	NA
PF3D7_0728200	12.2667	0.0737081	0.581827	NA
PF3D7_0728300	14.8847	0.16015	0.240605	NA
PF3D7_0728400	4.56292	0.00953497	0.908667	NA
PF3D7_0728500	0.415648	-0.00803524	0.794883	NA
PF3D7_0728600	58.1178	-0.031117	0.854256	0.923
PF3D7_0728700	10.8078	0.0422525	0.74505	NA
PF3D7_0728800	26.3353	0.00198398	0.990228	0.995276
PF3D7_0728900	926.952	-0.1464	0.241452	0.45932
PF3D7_0729000	409.767	-0.2684	0.0354612	0.12152
PF3D7_0729100	99.5633	-0.134733	0.424036	0.636151
PF3D7_0729200	6.9311	0.036018	0.746312	NA
PF3D7_0729300	2123.56	-0.0293337	0.763308	0.87343
PF3D7_0729400	3960.2	-0.111576	0.232997	0.449761
PF3D7_0729500	1906.32	-0.0733732	0.454472	0.659323
PF3D7_0729600	40.966	-0.174296	0.301697	0.527453
PF3D7_0729700	3.2543	0.0934837	0.210249	NA
PF3D7_0729800	0.348794	0.0104122	0.727874	NA
PF3D7_0729900	149.183	0.292418	0.0625932	0.183352
PF3D7_0730000	25.8022	0.197847	0.211786	0.42417
PF3D7_0730100	13.8244	0.131218	0.340032	NA
PF3D7_0730200	521.606	-0.0948661	0.449193	0.654957
PF3D7_0730300	16729.9	-0.509611	2.72767e-06	8.06815e-05
PF3D7_0730400	357.509	0.153168	0.252309	0.472634
PF3D7_0730500	61.1695	-0.0213785	0.900015	0.952098
PF3D7_0730600	0	NA	NA	NA
PF3D7_0730700	1.56518	-0.0629598	0.257204	NA
PF3D7_0730800	28082.1	-0.311527	0.000787586	0.00692543
PF3D7_0730900	5393.36	-0.184987	0.280664	0.504861
PF3D7_0731000	51.7632	0.667348	8.81262e-05	0.00124261
PF3D7_0731100	25841.8	-0.481924	3.00287e-07	1.23055e-05
PF3D7_0731200	1627.23	-0.108397	0.341589	0.568207
PF3D7_0731300	5678.09	-0.25564	0.0128183	0.058163
PF3D7_0731400	140.603	0.151027	0.333107	0.55811
PF3D7_0731500	1673.47	0.0427688	0.720782	0.849223
PF3D7_0731600	901.778	-0.258325	0.0409302	0.13532
PF3D7_0731700	52.3167	0.380274	0.0249969	0.0947379
PF3D7_0731800	1076.94	0.375622	0.000433994	0.00432236
PF3D7_0731900	3.5148	-0.00563597	0.945686	NA
PF3D7_0732000	0	NA	NA	NA
PF3D7_0732100	0.169169	0.0026111	0.917938	NA
PF3D7_0732200	0.517963	0.0205183	0.56561	NA
PF3D7_0732300	0.169169	0.0026111	0.917938	NA
PF3D7_0732400	4.30384	0.00165275	0.986128	NA
PF3D7_0732500	5.38263	0.18716	0.042335	NA
PF3D7_0732600	0	NA	NA	NA
PF3D7_0732700	2.01641	0.0619228	0.276938	NA
PF3D7_0732800	0.997262	-0.00981392	0.835362	NA
PF3D7_0732900	0	NA	NA	NA
PF3D7_0733000	0	NA	NA	NA
PF3D7_0800100	361.316	0.491525	0.000257672	0.00287978
PF3D7_0800200	16.1735	0.0285497	0.837489	NA
PF3D7_0800300	20.643	0.0381103	0.805081	NA
PF3D7_0800400	0.735365	-0.0429527	0.255968	NA
PF3D7_0800500	0.172372	0.0026111	0.917938	NA
PF3D7_0800600	0.86591	0.0401207	0.31234	NA
PF3D7_0800650	0.169169	0.0026111	0.917938	NA
PF3D7_0800700	50.5036	0.347591	0.02891	0.104629
PF3D7_0800750	0	NA	NA	NA
PF3D7_0800800	8.33128	0.106974	0.330036	NA
PF3D7_0800900	318.795	0.414054	0.00334779	0.0212019
PF3D7_0801000	10496.4	-0.279132	0.0238569	0.0915677
PF3D7_0801100	54.9813	0.280312	0.0985066	0.253948
PF3D7_0801200	0.59207	-0.000868871	0.981631	NA
PF3D7_0801300	17.477	0.123637	0.402091	NA
PF3D7_0801400	5.43407	0.0223394	0.820164	NA
PF3D7_0801500	3138.47	-0.0563504	0.586264	0.765471
PF3D7_0801600	0	NA	NA	NA
PF3D7_0801700	326.838	0.0525832	0.712746	0.844307
PF3D7_0801800	8290.85	-0.290888	0.00256365	0.0172695
PF3D7_0801900	672.986	0.633925	2.61546e-06	7.79485e-05
PF3D7_0802000	6062.09	-0.429078	8.59877e-06	0.000212752
PF3D7_0802100	138.772	-0.158396	0.333625	0.55874
PF3D7_0802200	866.5	0.473424	1.72922e-05	0.000367716
PF3D7_0802300	3429.01	-0.196966	0.0463874	0.147286
PF3D7_0802400	2119	-0.0990867	0.314587	0.539799
PF3D7_0802500	1136.29	0.0825013	0.476177	0.677743
PF3D7_0802600	484.17	-0.0764323	0.613445	0.783791
PF3D7_0802700	1.37021	0.0613852	0.147985	NA
PF3D7_0802800	274.158	-0.0946598	0.500865	0.696994
PF3D7_0802900	4.04419	0.102671	0.224478	NA
PF3D7_0803000	1053.82	-0.186792	0.116057	0.284112
PF3D7_0803100	2326.12	-0.215356	0.110894	0.275734
PF3D7_0803200	186.023	0.0447289	0.76751	0.876708
PF3D7_0803300	54.1664	0.594312	0.00047496	0.00463646
PF3D7_0803400	217.229	-0.122297	0.419057	0.63212
PF3D7_0803500	433.612	-0.270289	0.056816	0.172066
PF3D7_0803600	1361.03	-0.363075	0.000963754	0.008025
PF3D7_0803700	98.2669	0.502928	0.00289902	0.0190079
PF3D7_0803800	2711.84	-0.3034	0.00203041	0.0143147
PF3D7_0803900	4.64751	-0.175348	0.0698358	NA
PF3D7_0804000	3552.68	-0.253802	0.0065599	0.0353516
PF3D7_0804100	3.21693	-0.0212629	0.800228	NA
PF3D7_0804200	5.92652	-0.00819633	0.937803	NA
PF3D7_0804300	1559.39	-0.248463	0.0242512	0.0925357
PF3D7_0804400	33.5148	0.0317047	0.847778	0.918271
PF3D7_0804500	914.103	-0.328125	0.0154888	0.0668126
PF3D7_0804600	1674.81	0.116977	0.252776	0.472634
PF3D7_0804700	129.263	-0.30584	0.0651934	0.189729
PF3D7_0804800	2141.16	-0.0135131	0.90007	0.952098
PF3D7_0804900	1801.15	-0.129989	0.189021	0.395959
PF3D7_0805000	20.1067	0.0401249	0.794008	NA
PF3D7_0805100	142.8	0.358169	0.0241206	0.0924659
PF3D7_0805200	398.006	0.528255	0.0002807	0.00304989
PF3D7_0805300	17.525	0.271517	0.0460955	NA
PF3D7_0805400	422.728	0.440177	0.00101405	0.0083458
PF3D7_0805500	674.197	0.125835	0.284179	0.508027
PF3D7_0805600	1304.81	-0.178324	0.128921	0.304091
PF3D7_0805700	44.5824	-0.153166	0.369236	0.590958
PF3D7_0805800	0.351997	0.0104752	0.724895	NA
PF3D7_0805900	212.911	-0.0924217	0.541025	0.731156
PF3D7_0806000	774.964	-0.154177	0.180091	0.385461
PF3D7_0806100	394.757	0.12015	0.351001	0.57487
PF3D7_0806200	42.0603	0.195445	0.237243	0.453947
PF3D7_0806300	83.5641	-0.0418062	0.803121	0.897579
PF3D7_0806400	2.13005	0.0144897	0.83161	NA
PF3D7_0806500	2212.4	-0.270182	0.0061545	0.0336743
PF3D7_0806600	1716.75	-0.0230973	0.823831	0.908848
PF3D7_0806700	1473.5	-0.386835	0.0026784	0.0178894
PF3D7_0806800	12062.4	-0.237232	0.00877726	0.043931
PF3D7_0806900	307.56	0.235432	0.0808481	0.220566
PF3D7_0807000	873.307	-0.254725	0.0263643	0.0984916
PF3D7_0807100	1340.52	-0.186088	0.0883484	0.234523
PF3D7_0807200	2824.42	0.111684	0.27579	0.498601
PF3D7_0807300	1548.73	-0.116879	0.307197	0.532573
PF3D7_0807400	2.96419	-0.00422479	0.957391	NA
PF3D7_0807500	3908.32	0.183765	0.0594218	0.177633
PF3D7_0807600	4738.84	-0.42117	0.000374215	0.00384376
PF3D7_0807700	308.268	-0.355138	0.00784557	0.0406646
PF3D7_0807800	3506	-0.104044	0.273408	0.495028
PF3D7_0807900	5388.15	-0.235231	0.0175895	0.0736138
PF3D7_0808000	11.0215	0.126279	0.285661	NA
PF3D7_0808100	403.343	-0.371654	0.00566768	0.0316714
PF3D7_0808200	893.288	0.404831	0.000214111	0.0024847
PF3D7_0808300	1975.93	-0.315447	0.00159311	0.0120547
PF3D7_0808400	357.521	0.121835	0.346842	0.571702
PF3D7_0808500	0	NA	NA	NA
PF3D7_0808600	48.4498	-0.265225	0.120271	0.29063
PF3D7_0808700	43.3683	-0.129243	0.445582	0.652534
PF3D7_0808800	0.243276	-0.0107456	0.67179	NA
PF3D7_0808900	1.53938	0.0675632	0.118524	NA
PF3D7_0809000	0	NA	NA	NA
PF3D7_0809100	68.3928	-0.047026	0.781187	0.884371
PF3D7_0809200	306.683	-0.183583	0.178908	0.384591
PF3D7_0809300	60.1841	0.391816	0.0211866	0.0839355
PF3D7_0809400	27.8289	-0.00817428	0.958831	0.980515
PF3D7_0809500	437.166	-0.060368	0.637064	0.797394
PF3D7_0809600	13.3953	0.0213765	0.874502	NA
PF3D7_0809700	15.2552	0.112007	0.428598	NA
PF3D7_0809800	12.515	0.033476	0.803079	NA
PF3D7_0809900	754.531	-0.357515	0.00207752	0.0145686
PF3D7_0810000	870.587	0.180101	0.126564	0.300309
PF3D7_0810100	6.80689	0.131574	0.202556	NA
PF3D7_0810200	14.584	0.0607313	0.657912	NA
PF3D7_0810300	1243.27	-0.0227022	0.839472	0.91583
[truncated: 3,604 more rows]

## Sheet: Legend
Source data for Table EV12. Differential gene expression analysis at 14 hpi between WT and ISWI KD parasites. Analysis was performed for n = 5,632 genes with two and three replicates for untreated and glucosamine-treated ISWI-3HA-ribo parasites, respectively. baseMean = Average of the normalized read counts across all samples and replicates for this gene. log2(FoldChange) = Fold change of glucosa…
