# Supplementary material for: Exploring the virulence gene interactome with CRISPR/dCas9 in the human malaria parasite
Source: Mol Syst Biol. 2020 Aug 20;16(8):e9569. doi: 10.15252/msb.20209569 (PMC7440042; doi:10.15252/msb.20209569)
Supplement: Supplementary file 16 — Source Data for Expanded View [file MSB-16-e9569-s018.zip › BRYANT_SourceDataForTable_EV7.xlsx]

## Sheet: Table
Source Data for Table EV7: Label-free quantitative LC-MS/MS analysis of var gene promoter- versus non-targeted dCas9 immunoprecipitation (all P. falciparum proteins detected with FDR ≤ 1% and ≥ 3 peptides in all replicates)
Gene ID	Description	Ratio	Log2(ratio)	q-value	CV %	Pept. used	Total Peptides	MW (kDa)
PF3D7_1137900	conserved Plasmodium protein, unknown function	24.42	4.60999			4	4	91.7
PF3D7_1227100	DNA helicase 60	4.42296	2.14501	0.00434619	10.8644	7	7	87
PF3D7_1124700	GrpE protein homolog, mitochondrial, putative	4.35843	2.12381			3	3	35
PF3D7_1138000	conserved Plasmodium protein, unknown function	4.2729	2.09521	0.150211	34.204	5	5	335.9
PF3D7_1134700	DNA-directed RNA polymerase I subunit RPA2, putative	4.17471	2.06168	0.267118	52.7973	6	6	175.5
PF3D7_0810200	ABC1 family, putative	4.0092	2.00331			3	3	111.7
PF3D7_0604100	AP2 domain transcription factor	3.92881	1.97409	0.0204639	20.787	8	9	229.6
PF3D7_1215000	thioredoxin peroxidase 2	3.90326	1.96468	8.59679e-10	9.11574	33	41	24.7
PF3D7_1325100	phosphoribosylpyrophosphate synthetase	3.83352	1.93867	1.93771e-36	4.6666	122	133	49.4
PF3D7_1025100	glutamine--fructose-6-phosphate aminotransferase [isomerizing], putative	3.70544	1.88965			3	3	93.7
PF3D7_1118200	heat shock protein 90, putative	3.5973	1.84691	3.61623e-37	4.13902	110	121	108.5
PF3D7_0105200	heptatricopeptide repeat and RAP domain-containing protein, putative	3.56458	1.83373	0.000386565	19.4382	26	26	67.2
PF3D7_1018200	serine/threonine protein phosphatase 8, putative	3.54474	1.82568	0.383554	58.2563	4	4	254.1
PF3D7_0936800	Plasmodium exported protein (PHISTc), unknown function	3.50535	1.80956	0.145208	33.4444	5	5	45.5
PF3D7_1201000	Plasmodium exported protein (PHISTb), unknown function	3.31082	1.72719	0.320372	60.273	6	6	77.1
PF3D7_1134000	heat shock protein 70	3.27196	1.71015	5.64278e-85	3.07554	280	326	73.3
PF3D7_1315300	conserved protein, unknown function	3.20623	1.68088	0.0529302	31.3623	10	10	56.3
PF3D7_0703300	conserved Plasmodium protein, unknown function	3.16905	1.66405	0.0907865	26.3305	5	5	17.2
PF3D7_API03500	apicoplast ribosomal protein L11, putative	3.14549	1.65329	0.33013	57.5272	5	5	16
PF3D7_0420400	ribosome-recycling factor	3.14056	1.65102	0.0086194	13.474	6	6	31.6
PF3D7_1330300	DnaJ protein, putative	3.13404	1.64802	0.00204342	13.5552	9	11	39.6
PF3D7_1143200	DnaJ protein, putative	3.08118	1.62348	0.00858319	25.9303	18	18	39.4
PF3D7_1355100	DNA replication licensing factor MCM6	3.05249	1.60999	1.66311e-05	14.1673	24	27	105.7
PF3D7_1137400	UVB-resistance protein UVR8 homologue	3.04568	1.60676	5.46147e-09	9.60793	31	32	48.1
PF3D7_1235700	ATP synthase subunit beta, mitochondrial	3.01865	1.5939	0.280808	54.7568	6	6	58.4
PF3D7_1327800	ribose-phosphate pyrophosphokinase, putative	2.9812	1.57589	1.34142e-05	12.7311	22	24	64
PF3D7_1125400	mitochondrial import inner membrane translocase subunit TIM44, putative	2.96712	1.56906	0.000257356	14.7854	15	16	55.8
PF3D7_1321100	conserved Plasmodium protein, unknown function	2.96516	1.56811	0.0840305	29.6558	6	6	405.1
PF3D7_1012700	NLI interacting factor-like phosphatase, putative	2.95995	1.56557			3	3	171
PF3D7_1214100	GPI ethanolamine phosphate transferase 3, putative	2.95684	1.56406	0.480563	82.2306	5	5	164.6
PF3D7_0913400	conserved Plasmodium protein, unknown function	2.93329	1.55252	0.00712744	20.9535	11	11	19.2
PF3D7_1330600	elongation factor Tu, putative	2.92831	1.55007	2.88719e-09	11.4787	50	50	57.6
PF3D7_1233600	asparagine and aspartate rich protein 1	2.90391	1.538	0.00487081	7.40751	5	5	646.3
PF3D7_0915000	type II NADH:ubiquinone oxidoreductase	2.86427	1.51817	0.00326785	18.1337	11	11	61.7
PF3D7_0919900	regulator of chromosome condensation-PP1-interacting protein	2.85905	1.51553	0.224149	50.1314	8	8	396.2
PF3D7_0509100	structural maintenance of chromosomes protein 4, putative	2.83413	1.50291	0.0533799	24.7134	6	6	201.7
PF3D7_0617000	mitochondrial import receptor subunit TOM40, putative	2.8144	1.49283	0.584594	114.47	6	6	43.6
PF3D7_0926400	monocarboxylate transporter, putative	2.80759	1.48933			3	3	60.7
PF3D7_0316500	kinetochore protein NUF2, putative	2.78949	1.48	0.339819	63.1327	6	6	54.7
PF3D7_1233000	elongation factor G	2.78244	1.47635	0.00153253	20.3617	19	19	92.3
PF3D7_0318100	stomatin-like protein, putative	2.75733	1.46327	0.0109183	23.8224	12	12	43.1
PF3D7_1239600	hydroxyethylthiazole kinase	2.75559	1.46236	3.63224e-06	12.1658	22	22	33.9
PF3D7_1143000	alpha/beta hydrolase, putative	2.73556	1.45184	0.224149	47.4175	6	6	44.8
PF3D7_0907400	ATP-dependent protease ATPase subunit ClpY	2.72468	1.44609	2.00824e-24	6.61158	112	120	106.5
PF3D7_0616800	malate:quinone oxidoreductase	2.72089	1.44408	0.00274512	18.6574	12	12	59.5
PF3D7_1103800	CCR4-NOT transcription complex subunit 1, putative	2.70264	1.43437			3	3	391.9
PF3D7_0517900	zinc finger protein, putative	2.68459	1.4247	0.0887951	25.97	5	5	65.1
PF3D7_1317100	DNA replication licensing factor MCM4	2.67518	1.41964	1.07372e-12	9.8307	71	76	115.2
PF3D7_1007800	conserved Plasmodium protein, unknown function	2.66827	1.41591	0.189395	38.9506	5	5	125.3
PF3D7_1004500	conserved Plasmodium protein, unknown function	2.63979	1.40042	0.020856	26.0414	11	11	24.3
PF3D7_0308900	splicing factor 3B subunit 1, putative	2.62482	1.39222			5	5	160
PF3D7_1239700	ATP-dependent zinc metalloprotease FTSH 1	2.61792	1.38842	0.00324554	22.924	20	20	101
PF3D7_1148000	serine/threonine protein kinase, putative	2.61729	1.38807	0.45006	76.4731	5	5	170.7
PF3D7_0721100	conserved protein, unknown function	2.59418	1.37528	0.0793561	36.5148	11	11	29.3
PF3D7_0504600	2-oxoisovalerate dehydrogenase subunit beta, mitochondrial, putative	2.56385	1.35831	1.59399e-05	14.4199	24	24	43
PF3D7_0414000	structural maintenance of chromosomes protein 3, putative	2.55042	1.35074	0.241572	45.2348	5	5	141.2
PF3D7_0715600	GTP-binding translation elongation factor tu family protein, putative	2.54422	1.34722	3.5341e-05	13.9678	20	26	86.2
PF3D7_0805700	serine/threonine protein kinase, FIKK family	2.54297	1.34651	0.302875	57.7667	6	6	171.8
PF3D7_1434800	mitochondrial acidic protein MAM33, putative	2.54222	1.34609	1.6244e-08	10.9634	35	35	28.9
PF3D7_0409400	chaperone protein DnaJ	2.52437	1.33592			3	3	75.9
PF3D7_1237000	SUMO-activating enzyme subunit 2	2.50226	1.32323	0.00980834	20.9733	10	11	81.1
PF3D7_0317200	cdc2-related protein kinase 4	2.49245	1.31756	0.0250931	25.8881	10	11	182.2
PF3D7_1435600	conserved Plasmodium protein, unknown function	2.48901	1.31557	0.103453	32.6813	6	6	210.7
PF3D7_1357700	U3 small nucleolar RNA-associated protein 21, putative	2.46115	1.29933	0.497136	78.4698	4	4	143.4
PF3D7_0630300	DNA polymerase epsilon catalytic subunit A, putative	2.45145	1.29364	0.510363	90.0167	5	5	344.6
PF3D7_0628100	HECT-domain (ubiquitin-transferase), putative	2.41539	1.27226	0.567586	96.5782	4	4	1206
PF3D7_1223200	nucleus export protein BRR6, putative	2.39793	1.26179	0.41952	75.4253	6	6	53.3
PF3D7_0704100	conserved Plasmodium membrane protein, unknown function	2.39544	1.26029	0.144487	33.2922	6	12	425.3
PF3D7_0525800	inner membrane complex protein 1g, putative	2.3911	1.25767	1.03568e-12	9.57672	66	79	34.3
PF3D7_1437700	succinyl-CoA ligase, putative	2.37452	1.24763	4.85447e-15	9.41132	100	103	111.3
PF3D7_1329300	chromatin assembly factor 1 subunit B, putative	2.35868	1.23798	0.0168175	27.3478	15	16	66.5
PF3D7_1356200	mitochondrial import inner membrane translocase subunit TIM23, putative	2.32952	1.22003	0.0928451	26.6293	5	5	18.2
PF3D7_1236000	vesicle transport v-SNARE protein VTI1, putative	2.32491	1.21717	0.228224	43.557	5	5	49.1
PF3D7_1130700	structural maintenance of chromosomes protein 1, putative	2.32182	1.21526	0.18958	38.9991	5	5	214.7
PF3D7_1312600	2-oxoisovalerate dehydrogenase subunit alpha, mitochondrial, putative	2.32161	1.21512	5.69001e-06	16.0174	44	48	49.9
PF3D7_0705400	DNA replication licensing factor MCM7	2.32011	1.21419	9.53196e-08	14.086	62	63	94.2
PF3D7_0518200	SWIB/MDM2 domain-containing protein	2.31284	1.20966	0.0265515	27.474	11	11	15.5
PF3D7_0204900	2-methoxy-6-polyprenyl-1,4-benzoquinol methylase, mitochondrial, putative	2.30243	1.20316	0.0887588	30.5991	6	6	41.2
PF3D7_1412300	nuclear transport factor 2, putative	2.30184	1.20279	0.556094	105.429	6	6	14.4
PF3D7_0823100	RWD domain-containing protein, putative	2.30003	1.20165	0.0355685	21.348	6	6	27.4
PF3D7_1438700	DNA primase small subunit	2.28712	1.19354	0.254625	56.9988	10	10	53.5
PF3D7_0727200	cysteine desulfurase, putative	2.28637	1.19306	4.61783e-05	14.7842	21	28	63.2
PF3D7_1419000	conserved Plasmodium protein, unknown function	2.28027	1.1892	0.285553	58.0143	8	8	136.9
PF3D7_0707400	AAA family ATPase, putative	2.2663	1.18034	0.00625556	28.391	46	46	78.2
PF3D7_1363400	polyubiquitin binding protein, putative	2.26153	1.1773	0.0373903	28.5865	10	10	107.6
PF3D7_0603200	mitochondrial chaperone BCS1, putative	2.21648	1.14827	0.368668	55.0469	4	4	54.6
PF3D7_0820700	2-oxoglutarate dehydrogenase E1 component	2.20692	1.14203	0.0154266	24.3782	12	13	121.2
PF3D7_1107400	DNA repair protein RAD51	2.20475	1.14061	0.215892	50.9796	9	9	38.6
PF3D7_1014700	prohibitin 2, putative	2.20125	1.13832	0.00218685	16.8641	11	11	34.8
PF3D7_0922200	S-adenosylmethionine synthetase	2.19605	1.13491	2.25369e-25	7.13528	155	171	44.8
PF3D7_1346000	dynactin subunit 2, putative	2.18637	1.12854	0.471376	80.6414	5	5	82.6
PF3D7_1365500	aminomethyltransferase, mitochondrial, putative	2.17498	1.121	0.177546	51.7522	17	17	46.9
PF3D7_1417800	DNA replication licensing factor MCM2	2.17154	1.11872	3.98192e-10	11.7388	71	75	111.5
PF3D7_1119600	ATP-dependent zinc metalloprotease FTSH, putative	2.15891	1.1103	0.00706628	19.5594	10	11	120.7
PF3D7_0933600	mitochondrial-processing peptidase subunit beta, putative	2.13131	1.09174	2.80057e-05	14.488	23	24	55.7
PF3D7_0109500	N-acetyltransferase, GNAT family, putative	2.13105	1.09157	0.254625	46.8023	5	5	18.2
PF3D7_0731600	acyl-CoA synthetase	2.12802	1.08951	7.15983e-11	12.583	140	150	93.3
PF3D7_0112200	multidrug resistance-associated protein 1	2.12199	1.08542	0.00371627	20.5019	14	15	214.4
PF3D7_1351700	inner membrane complex protein 1f, putative	2.11068	1.07771	2.38314e-05	18.2053	54	54	151.5
PF3D7_1418000	ubiquitin fusion degradation protein 1, putative	2.10882	1.07643			5	5	32.5
PF3D7_1144500	SUMO-activating enzyme subunit 1	2.1037	1.07293	0.103341	41.0098	12	12	39.7
PF3D7_1304000	condensin complex subunit 2, putative	2.10145	1.07139			3	3	119.2
PF3D7_1034400	flavoprotein subunit of succinate dehydrogenase	2.09824	1.06918	0.0272962	27.7275	11	11	70.7
PF3D7_0507600	protein CAF40, putative	2.09659	1.06805			4	4	73.4
PF3D7_1333700	histone H3-like centromeric protein CSE4	2.09538	1.06722			4	4	19.6
PF3D7_0803200	filament assembling protein, putative	2.0891	1.06288	0.0021139	20.7558	18	24	86.7
PF3D7_1431600	succinyl-CoA ligase [ADP-forming] subunit beta, putative	2.06799	1.04823	7.51364e-07	13.7413	38	39	52.2
PF3D7_0821000	conserved Plasmodium protein, unknown function	2.06031	1.04286	2.10994e-06	14.0266	35	48	60.5
PF3D7_1117100	ubiquitin carboxyl-terminal hydrolase UCH54	2.05468	1.03892			5	5	54.5
PF3D7_1234900	conserved Plasmodium protein, unknown function	2.05411	1.03851	0.103341	32.6003	6	6	16.2
PF3D7_1244200	RNA polymerase II transcription factor B subunit 2, putative	2.04938	1.03519	0.275243	49.664	5	5	111.9
PF3D7_0220000	liver stage antigen 3	2.03732	1.02667	0.0770388	28.4147	6	6	175.7
PF3D7_1133400	apical membrane antigen 1	2.03589	1.02566	0.502447	91.9063	6	6	72
PF3D7_1235900	pre-mRNA-splicing factor SYF1, putative	2.03399	1.02431	0.328822	64.0675	8	8	125.4
PF3D7_0203900	5'-3' exonuclease, N-terminal resolvase-like domain, putative	2.02693	1.0193	0.519182	96.1758	6	6	68
PF3D7_0105800	cyclin-dependent kinases regulatory subunit, putative	2.02159	1.01549	0.662351	129.467	4	4	99.3
PF3D7_0505500	DNA mismatch repair protein MSH6, putative	2.01941	1.01394	1.35138e-06	16.0699	67	74	156.4
PF3D7_1452200	aminomethyltransferase, putative	2.01532	1.01101			3	3	62.4
PF3D7_1003600	inner membrane complex protein 1c, putative	2.0123	1.00884	1.96875e-11	10.6876	70	76	32.7
PF3D7_1455300	conserved protein, unknown function	2.01127	1.0081	0.00026558	22.5991	93	94	69.5
PF3D7_1243000	syntaxin, Qa-SNARE family	2.01021	1.00735	0.493072	77.1123	4	4	35.8
PF3D7_1449200	conserved Plasmodium protein, unknown function	2.00358	1.00258			3	3	9.5
PF3D7_1432900	SF-assemblin, putative	1.99505	0.996424	0.223128	54.1157	11	11	31.2
PF3D7_1238100	calcyclin binding protein, putative	1.99269	0.994716	0.0203664	24.6197	10	11	26.6
PF3D7_0415600	GTP:AMP phosphotransferase	1.9885	0.991678	0.000329101	16.5283	19	30	26.7
PF3D7_0730300	AP2 domain transcription factor AP2-L, putative	1.98812	0.991405			5	5	155.1
PF3D7_1461400	MORN repeat protein, putative	1.98421	0.988561	0.00434619	25.251	26	27	37
PF3D7_1342100	aconitate hydratase	1.97888	0.984682	3.6754e-05	10.898	15	20	103.4
PF3D7_0317500	kinesin-5	1.97622	0.982746	0.424227	72.3315	5	5	191.8
PF3D7_0523100	mitochondrial-processing peptidase subunit alpha, putative	1.9748	0.981707	9.76516e-14	8.31715	57	74	61.8
PF3D7_1208900	protein phosphatase PPM11, putative	1.97386	0.981017	0.380092	74.906	10	11	166.9
PF3D7_0611600	basal complex transmembrane protein 1	1.96476	0.974352	0.495106	89.7768	6	6	76.7
PF3D7_1103100	60S acidic ribosomal protein P1, putative	1.96103	0.971609	0.000110701	15.1376	19	24	13
PF3D7_0822800	U5 small nuclear ribonucleoprotein 40 kDa protein, putative	1.96027	0.971054	0.35932	65.7341	6	6	37.1
PF3D7_0407800	conserved Plasmodium protein, unknown function	1.94641	0.960817	0.000736994	22.863	46	52	230.1
PF3D7_1444100	conserved Plasmodium protein, unknown function	1.94502	0.959782	0.307514	54.2244	5	5	865
PF3D7_1427500	DNA mismatch repair protein MSH2, putative	1.93206	0.950141	8.09671e-06	17.467	63	68	94.7
PF3D7_1126700	autophagy-related protein 23, putative	1.93009	0.94867	0.0272962	26.498	10	10	110.1
PF3D7_1369700	U2 small nuclear ribonucleoprotein A', putative	1.91696	0.938818	0.0697186	27.3913	6	6	20.4
PF3D7_1004300	E3 ubiquitin-protein ligase, putative	1.91328	0.936049	0.100501	27.5368	5	5	131.7
PF3D7_1319400	conserved Plasmodium protein, unknown function	1.90914	0.932925	0.271208	59.9371	11	11	127.7
PF3D7_1014900	conserved Plasmodium protein, unknown function	1.90182	0.927382	0.00449476	22.5168	18	20	268
PF3D7_1105800	conserved Apicomplexan protein, unknown function	1.90144	0.92709	0.00315607	23.8165	23	24	30.7
PF3D7_0617800	histone H2A	1.8973	0.92395	7.64311e-07	14.5737	46	47	14.1
PF3D7_0217100	ATP synthase subunit alpha, mitochondrial	1.89409	0.921503	3.82635e-05	15.8346	26	32	61.8
PF3D7_0810700	conserved Plasmodium protein, unknown function	1.88877	0.917446	0.00302933	6.17917	5	5	16.8
PF3D7_1133800	RNA (uracil-5-)methyltransferase, putative	1.86784	0.901375	0.0357662	36.0858	39	43	101.6
PF3D7_0104400	4-hydroxy-3-methylbut-2-enyl diphosphate reductase	1.85794	0.893706	0.156522	34.973	5	5	62.5
PF3D7_1007700	AP2 domain transcription factor AP2-I	1.8564	0.89251	0.199225	52.3721	13	14	182.7
PF3D7_0725000	exonuclease I, putative	1.85552	0.891824	0.508723	89.2999	5	5	157.9
PF3D7_1105300	conserved Plasmodium protein, unknown function	1.85186	0.888976	0.127991	40.7002	9	9	87
PF3D7_0609000	nucleoporin NUP637, putative	1.84773	0.885755	0.25881	51.7037	7	7	720.5
PF3D7_1140400	conserved Plasmodium protein, unknown function	1.84247	0.881638			7	7	18.6
PF3D7_1307900	tripartite motif protein, putative	1.84007	0.879763	0.376581	64.5318	5	5	105.4
PF3D7_0320100	protein transport protein SEC22	1.83537	0.876068	0.156522	44.278	10	12	25.9
PF3D7_0817700	rhoptry neck protein 5	1.83178	0.873247	4.99984e-07	15.6497	78	92	133.7
PF3D7_0614400	pre-mRNA-splicing factor CWF7, putative	1.82302	0.866329	0.265006	52.3364	6	6	30.9
PF3D7_1008100	zinc finger protein, putative	1.82247	0.865898	0.39809	72.1675	6	6	453
PF3D7_1450000	serine/threonine protein kinase, putative	1.81577	0.860585	0.0184697	25.3	11	11	43.8
PF3D7_0821800	protein transport protein SEC61 subunit beta, putative	1.8131	0.858458	0.110954	42.0646	12	12	8.6
PF3D7_0520400	single-stranded DNA-binding protein, putative	1.81086	0.856676	0.0249163	24.1952	9	10	35.7
PF3D7_1422700	conserved Plasmodium protein, unknown function	1.79932	0.847452	0.275178	41.338	4	4	140.5
PF3D7_1116000	rhoptry neck protein 4	1.79812	0.846487	0.369351	67.4763	6	6	135.6
PF3D7_0906100	vacuolar protein sorting-associated protein 46, putative	1.79378	0.843001	0.278186	50.0178	5	5	21.9
PF3D7_1129000	spermidine synthase	1.7933	0.842616	6.19147e-07	15.2698	62	69	36.6
PF3D7_0320900	histone H2A.Z	1.78553	0.836349	0.00110938	23.1791	39	42	16.5
PF3D7_0321700	conserved Plasmodium protein, unknown function	1.78226	0.83371	0.123897	35.3376	6	6	231.8
PF3D7_1008900	adenylate kinase	1.7802	0.832043	9.61663e-05	19.2125	44	54	27.6
PF3D7_1446600	centrin-2	1.77714	0.829554	0.275178	53.8817	6	6	19.3
PF3D7_1338700	conserved protein, unknown function	1.77519	0.827975	0.300183	53.1735	5	5	73.2
PF3D7_1014600	transcriptional coactivator ADA2	1.75834	0.814213	0.00151443	19.2675	16	17	300.3
PF3D7_1409600	conserved Plasmodium protein, unknown function	1.75791	0.813862	0.0566179	37.1863	20	20	92.7
PF3D7_1471400	diacylglycerol kinase, putative	1.74976	0.807157	0.0275899	31.3056	17	29	57.6
PF3D7_0915700	cytochrome c oxidase subunit ApiCOX30, putative	1.74958	0.807006	0.493072	84.3386	5	5	22.4
PF3D7_0110700	chromatin assembly factor 1 protein WD40 domain, putative	1.74711	0.80497	0.0042491	24.6744	23	23	50.7
PF3D7_1463200	replication factor C subunit 3, putative	1.747	0.804877	0.0574441	39.0508	30	30	39.2
PF3D7_0705500	inositol-phosphate phosphatase, putative	1.73985	0.798962	0.0884304	37.044	10	11	330.7
PF3D7_0829200	prohibitin 1, putative	1.73802	0.797447	0.393498	78.578	12	12	30.6
PF3D7_0617100	AP-2 complex subunit alpha, putative	1.72666	0.787984	0.319227	59.9819	6	6	145.4
PF3D7_1108500	succinyl-CoA synthetase alpha subunit, putative	1.7262	0.787602	0.00204342	17.7523	13	20	35.4
PF3D7_0414900	armadillo-domain containing rhoptry protein	1.72542	0.786946	0.125797	44.4439	14	16	30.8
PF3D7_1345700	isocitrate dehydrogenase [NADP], mitochondrial	1.72067	0.782969	0.0335097	34.0213	25	26	53.6
PF3D7_0722200	rhoptry-associated leucine zipper-like protein 1	1.71992	0.782343	0.00449476	26.2528	34	38	87.9
PF3D7_1440400	zinc finger protein, putative	1.71759	0.780389	0.405361	73.07	6	6	152.8
PF3D7_1110200	pre-mRNA-processing factor 6, putative	1.71531	0.778473	0.0618247	32.858	10	11	152.2
PF3D7_1238800	acyl-CoA synthetase	1.71301	0.776531	4.74974e-14	9.35405	79	88	92.1
PF3D7_1325600	mitochondrial fission 1 protein, putative	1.70548	0.770181	0.321941	60.6974	6	6	16.1
PF3D7_0818900	heat shock protein 70	1.70427	0.769156	4.41762e-33	6.63957	260	280	73.9
PF3D7_0727800	cation transporting ATPase, putative	1.70403	0.768953	0.275178	61.2206	12	17	225.1
PF3D7_1453700	HSP90 co-chaperone p23	1.70272	0.767837	0.0051657	23.9691	19	19	30.5
PF3D7_1111100	replication factor C subunit 5, putative	1.68917	0.756314	0.0840305	42.6595	30	30	40.3
PF3D7_1132000	ubiquitin-like protein, putative	1.68348	0.751447	0.0561407	33.1259	11	11	101.1
PF3D7_1310700	RNA-binding protein, putative	1.6814	0.749665	0.0825891	40.5754	18	18	16.5
PF3D7_0611300	ATP synthase-associated protein, putative	1.67958	0.748097			4	4	33.5
PF3D7_1241700	replication factor C subunit 4, putative	1.67165	0.741275	0.0029829	25.7432	40	55	37.6
PF3D7_0317300	conserved Plasmodium protein, unknown function	1.66427	0.734888	0.0677401	27.1268	6	6	403
PF3D7_1230400	ATP-dependent protease subunit ClpQ	1.64942	0.721958	0.0212162	24.8816	10	11	22.9
PF3D7_0926700	glutamine-dependent NAD(+) synthetase, putative	1.6444	0.717559	0.109708	39.927	10	10	97.8
PF3D7_1131100	serpentine receptor, putative	1.64288	0.716223	0.254625	56.9538	10	10	94.4
PF3D7_0525100	acyl-CoA synthetase	1.64217	0.715604	5.57823e-14	10.5775	132	145	76.9
PF3D7_1105000	histone H4	1.63833	0.712229	4.22793e-09	14.0017	122	151	11.5
PF3D7_1430200	plasmepsin IX	1.63705	0.711099	0.358264	65.456	6	6	74.2
PF3D7_0924700	splicing factor 3A subunit 3, putative	1.63624	0.710386	0.319454	60.0488	6	6	71.4
PF3D7_1345600	inner membrane complex protein	1.63497	0.709261	1.95256e-06	11.9458	24	31	43.2
PF3D7_1456800	V-type H(+)-translocating pyrophosphatase, putative	1.63453	0.708875	0.242434	60.7665	28	30	76.4
PF3D7_0111800	eukaryotic translation initiation factor 4E, putative	1.63392	0.708335	0.623732	124.38	5	5	73
PF3D7_0935900	ring-exported protein 1	1.63025	0.705089	0.591104	112.805	5	5	83
PF3D7_1138500	protein phosphatase PPM2	1.62831	0.70338	0.381464	76.787	12	12	105.4
PF3D7_0720400	apoptosis-inducing factor, putative	1.62621	0.701515	0.00105839	22.8463	36	36	72.7
PF3D7_1359600	conserved Plasmodium protein, unknown function	1.62316	0.698805			3	3	235.1
PF3D7_0308600	pre-mRNA-processing factor 19, putative	1.62288	0.698558	0.00538246	26.6659	31	31	60.8
PF3D7_0802000	glutamate dehydrogenase, putative	1.62258	0.698291	0.00272716	22.7498	21	29	160.4
PF3D7_0508900	conserved Plasmodium protein, unknown function	1.61894	0.695052	0.110954	44.2	18	18	370.2
PF3D7_1437200	ribonucleoside-diphosphate reductase large subunit, putative	1.61106	0.688007	0.00279633	24.3621	28	37	96.9
PF3D7_0822900	conserved Plasmodium protein, unknown function	1.61047	0.68748	2.01136e-05	18.1811	56	56	138.2
PF3D7_1446700	conserved Plasmodium protein, unknown function	1.60805	0.685317			4	4	42.6
PF3D7_0721600	40S ribosomal protein S5, putative	1.60619	0.683644	0.0164837	30.9445	29	30	21.9
PF3D7_0506800	transcription factor 25, putative	1.60447	0.682096	0.430162	73.4842	5	5	110.2
PF3D7_0615600	zinc finger protein, putative	1.60446	0.682091	0.244015	49.9686	6	6	304.1
PF3D7_0913200	elongation factor 1-beta	1.60362	0.681336	2.82232e-06	15.853	48	53	32
PF3D7_0627800	acetyl-CoA synthetase, putative	1.60011	0.678168	0.00140358	23.8757	42	56	113.9
PF3D7_1437000	N-acetyltransferase, GNAT family, putative	1.59282	0.671586	0.0826811	42.4436	29	30	64.2
PF3D7_1105100	histone H2B	1.59141	0.670303	1.65759e-08	14.2261	94	113	13.1
PF3D7_0527900	ATP-dependent RNA helicase DDX41, putative	1.59101	0.669943	0.0810256	35.678	10	11	76.2
PF3D7_0312400	glycogen synthase kinase 3	1.58988	0.668913	0.00142422	23.8297	40	45	51.6
PF3D7_1341900	V-type proton ATPase subunit D, putative	1.58533	0.664784			4	4	27.8
PF3D7_1450100	signal recognition particle subunit SRP54	1.58517	0.664633	0.00572858	26.8809	31	37	56
PF3D7_1024500	conserved Plasmodium protein, unknown function	1.58421	0.663762	0.383554	66.1423	5	5	30.9
PF3D7_1323700	glideosome associated protein with multiple membrane spans 1	1.58109	0.660923	0.081708	40.1035	18	19	34
PF3D7_0613700	syntaxin-binding protein, putative	1.57707	0.657245	0.14531	48.4977	19	19	82.8
PF3D7_1470900	proteasome subunit beta type-2, putative	1.57525	0.655582			3	3	22.9
PF3D7_1126200	40S ribosomal protein S18, putative	1.57508	0.655421	0.00191099	25.0041	47	49	17.9
PF3D7_0308000	DNA polymerase delta small subunit, putative	1.57424	0.654652	0.284357	55.2138	6	6	57.7
PF3D7_1220900	heterochromatin protein 1	1.57329	0.653788	0.0128696	31.1984	47	50	31
PF3D7_1453000	conserved Plasmodium protein, unknown function	1.57112	0.65179	0.33368	62.3118	6	6	110.6
PF3D7_1463900	EF-hand calcium-binding domain-containing protein, putative	1.5687	0.64957	0.078876	40.5152	21	23	127.1
PF3D7_1355800	splicing factor 3B subunit 5, putative	1.56702	0.648022	0.595055	118.557	6	6	10.1
PF3D7_1340700	ras-related protein Rab-11B	1.56609	0.647167	0.156522	50.831	23	41	25.9
PF3D7_1312700	conserved Plasmodium protein, unknown function	1.56273	0.644071	0.294133	58.9636	8	8	66.9
PF3D7_1126000	threonine--tRNA ligase	1.56072	0.642216			5	5	119.5
PF3D7_0716300	conserved protein, unknown function	1.55486	0.636784	0.418011	77.6711	8	9	60.6
PF3D7_1415800	ribosomal RNA small subunit methyltransferase A1	1.55299	0.635045			5	5	43.9
PF3D7_1141300	conserved protein, unknown function	1.55116	0.633347	0.227401	52.3791	9	14	120.4
PF3D7_1234800	splicing factor 3B subunit 3, putative	1.55007	0.632336	0.0604101	38.714	25	27	151.8
PF3D7_0306400	FAD-dependent glycerol-3-phosphate dehydrogenase, putative	1.54095	0.623818	0.0264871	32.9598	26	33	74.7
PF3D7_0412000	LITAF-like zinc finger protein, putative	1.5381	0.621153	0.493072	85.038	5	5	92.2
PF3D7_0517000	60S ribosomal protein L12, putative	1.53701	0.620129	4.5172e-06	16.9681	63	71	18.1
PF3D7_0903200	ras-related protein RAB7	1.53566	0.618857	8.32915e-06	17.8262	69	70	23.8
PF3D7_1015600	heat shock protein 60	1.53344	0.616773	0.231296	54.1636	10	11	62.6
PF3D7_0527000	DNA replication licensing factor MCM3, putative	1.5322	0.615608	0.000655336	16.6346	15	19	109.8
PF3D7_1331300	signal peptidase complex catalytic subunit SEC11	1.52869	0.612297	0.671336	147.556	6	6	21.1
PF3D7_1334500	MSP7-like protein	1.52861	0.612224	0.0840305	42.0125	25	27	70.7
PF3D7_0903300	conserved protein, unknown function	1.52671	0.610427	0.493428	85.2344	7	9	381
PF3D7_0501200	parasite-infected erythrocyte surface protein	1.52624	0.609985	0.143868	49.5144	27	30	48.7
PF3D7_0921600	tetratricopeptide repeat protein, putative	1.52488	0.6087	0.696436	149.595	4	4	198
PF3D7_1352400	conserved Plasmodium protein, unknown function	1.52224	0.606197	0.0840305	41.4076	21	26	190.3
PF3D7_0613800	AP2 domain transcription factor, putative	1.52184	0.605815	0.37768	75.9043	13	13	485.6
PF3D7_0707300	rhoptry-associated membrane antigen	1.51728	0.601487	0.234319	54.4931	10	10	103.6
PF3D7_1251200	coronin	1.5158	0.600083	0.116318	43.4361	14	21	69
PF3D7_1128900	conserved protein, unknown function	1.51429	0.598646	0.193343	52.8685	15	16	73.9
PF3D7_0515900	NLI interacting factor-like phosphatase, putative	1.51356	0.597947			3	3	39.8
PF3D7_1248500	bax inhibitor 1, putative	1.51186	0.596325	0.482823	82.6089	5	5	32.3
PF3D7_0303000	N-ethylmaleimide-sensitive fusion protein	1.51149	0.59597	0.000230121	22.1942	83	83	89.1
PF3D7_1205900	conserved protein, unknown function	1.5101	0.594646			3	3	124.2
PF3D7_0807300	ras-related protein Rab-18	1.50961	0.594172	0.0133114	29.2708	25	28	23.2
PF3D7_1122300	conserved Plasmodium protein, unknown function	1.50868	0.593287	0.563268	103.285	5	5	42.6
PF3D7_1458400	aminodeoxychorismate lyase	1.50803	0.592668	0.10593	42.6184	15	15	37.5
PF3D7_0927300	fumarate hydratase	1.50398	0.588784	9.40566e-05	20.4517	67	71	78.4
PF3D7_1248700	conserved Plasmodium protein, unknown function	1.50298	0.587828	0.166202	48.5299	12	18	231.3
PF3D7_1113100	protein tyrosine phosphatase	1.50045	0.585396	0.0780156	28.5723	6	6	25.1
PF3D7_0422400	40S ribosomal protein S19	1.49846	0.583477	0.000148259	21.3808	75	82	19.7
PF3D7_1133300	LEM3/CDC50 family protein, putative	1.49538	0.58051	0.226515	43.3318	5	5	44.1
PF3D7_1107800	AP2 domain transcription factor, putative	1.49285	0.578066	0.11401	44.5119	17	18	206.9
PF3D7_1354200	phosphoinositide phosphatase SAC1	1.48841	0.573769	0.532045	95.1885	6	6	95
PF3D7_0612200	leucine-rich repeat protein	1.487	0.572409	0.018075	30.1729	23	25	220.3
PF3D7_1343700	kelch protein K13	1.48601	0.571447	0.000640809	22.8077	51	56	83.7
PF3D7_0305600	DNA-(apurinic or apyrimidinic site) lyase, putative	1.47289	0.558648	0.0730473	38.412	16	17	72.4
PF3D7_1116500	folate transporter 2	1.47249	0.558254	0.804861	261.094	6	6	51.4
PF3D7_1364100	6-cysteine protein	1.47163	0.557413	0.330411	68.283	11	11	92.7
PF3D7_0303700	lipoamide acyltransferase component of branched-chain alpha-keto acid dehydrogenase complex	1.47138	0.557166	0.533201	95.8508	5	5	51
PF3D7_1033900	ubiquitin-conjugating enzyme E2, putative	1.46763	0.553485	0.510363	82.1063	4	4	21.6
PF3D7_1320600	ras-related protein Rab-11A	1.46723	0.553095	0.000257356	21.0795	46	54	24.8
PF3D7_0106300	calcium-transporting ATPase	1.46612	0.552008	0.000167453	21.7087	83	91	139.4
PF3D7_0420600	conserved Plasmodium protein, unknown function	1.46429	0.550202	0.0130733	23.5786	12	15	69.7
PF3D7_1247400	peptidyl-prolyl cis-trans isomerase FKBP35	1.46166	0.54761	0.189395	43.4124	6	6	34.8
PF3D7_0309600	60S acidic ribosomal protein P2	1.46069	0.546652	0.17398	50.5212	15	15	11.9
PF3D7_0708400	heat shock protein 90	1.45682	0.542823	2.92828e-13	11.7277	227	251	86.2
PF3D7_1474500	splicing factor 3A subunit 1, putative	1.45133	0.537377	0.321157	62.9642	8	8	83.7
PF3D7_1446200	M17 leucyl aminopeptidase	1.45035	0.536398	0.000261515	19.204	28	35	67.8
PF3D7_0107000	centrin-1	1.44892	0.53498	0.244015	55.7363	10	11	19.6
PF3D7_0919100	DnaJ protein, putative	1.44669	0.532753	0.00631483	27.6301	34	41	43.3
PF3D7_1416100	protein SEY1, putative	1.44498	0.53105	0.00103163	24.7324	79	83	110.6
PF3D7_1452000	rhoptry neck protein 2	1.441	0.527073	0.00179917	25.4997	62	63	249.5
PF3D7_0423500	glideosome associated protein with multiple membrane spans 2	1.44017	0.526238	0.038991	34.2196	21	30	42.6
PF3D7_0411900	DNA polymerase alpha catalytic subunit A	1.43948	0.525552	0.510363	100.284	11	11	225.4
PF3D7_0915400	ATP-dependent 6-phosphofructokinase	1.43915	0.525218	1.0181e-06	16.2989	83	100	159.5
PF3D7_1323100	60S ribosomal protein L6, putative	1.43904	0.525108	0.00590251	28.2668	46	54	21.6
PF3D7_0704400	phosphoinositide-binding protein, putative	1.43692	0.522979	0.514928	95.3408	6	6	118.8
PF3D7_0721400	rhoptry protein, putative	1.43641	0.522466	6.19147e-07	15.3195	63	71	24.8
PF3D7_1311500	26S protease regulatory subunit 7, putative	1.43484	0.520891	2.10994e-06	16.5632	69	74	46.8
PF3D7_0935800	cytoadherence linked asexual protein 9	1.43374	0.51978	7.22787e-07	17.1529	166	173	160.4
PF3D7_0830600	Plasmodium exported protein (PHISTc), unknown function	1.43324	0.519279			5	5	54.5
PF3D7_1138700	conserved Plasmodium protein, unknown function	1.43239	0.51842			3	3	222.1
PF3D7_1352700	intron-binding protein aquarius, putative	1.43146	0.517482	0.0520957	37.2005	23	27	304.3
PF3D7_1114700	serine/threonine protein kinase, putative	1.42634	0.512315	0.193	43.8445	6	6	81.1
PF3D7_0527100	ubiquitin-conjugating enzyme E2 N, putative	1.42446	0.510411	0.540092	97.4894	5	5	17.4
PF3D7_1202200	mitochondrial phosphate carrier protein	1.42409	0.510039	0.499141	95.0235	9	9	36.8
PF3D7_1219100	clathrin heavy chain, putative	1.42289	0.508826	2.44999e-05	20.2146	167	170	232.9
PF3D7_1030500	26S proteasome regulatory subunit RPN9, putative	1.4227	0.508633	0.280808	54.7355	6	6	46.8
PF3D7_1303700	tetratricopeptide repeat protein, putative	1.42178	0.507694	0.670923	142.532	5	5	124.9
PF3D7_1237900	conserved Plasmodium protein, unknown function	1.42038	0.506279	0.405361	69.1141	5	5	140.9
PF3D7_1228800	WD repeat-containing protein, putative	1.42029	0.50619	0.622803	132.352	9	9	378.9
PF3D7_1460600	inner membrane complex sub-compartment protein 3	1.41987	0.50576	0.00712744	26.7717	24	30	17.1
PF3D7_0914400	conserved protein, unknown function	1.41742	0.503268	4.83268e-05	18.5241	45	49	28.4
PF3D7_1313000	ubiquitin-like protein nedd8 homologue, putative	1.41517	0.500975	0.470303	80.3521	5	5	8.7
PF3D7_1415000	uracil-DNA glycosylase	1.41462	0.500412	0.493072	90.9748	8	8	37.5
PF3D7_0528100	AP-1 complex subunit beta, putative	1.41459	0.500379	0.0536053	32.7009	12	13	106.2
PF3D7_1016300	GBP130 protein	1.41404	0.499821	0.0314039	32.8275	20	23	95.8
PF3D7_0626100	oxidoreductase, short-chain dehydrogenase family, putative	1.41265	0.498407	0.447217	84.1254	9	9	44.8
PF3D7_1455400	hemolysin III	1.41057	0.496274	0.634378	128.248	5	5	33.1
PF3D7_0719300	actin-related protein, putative	1.40782	0.493466	0.369098	67.3079	6	6	121.1
PF3D7_1305300	translational activator GCN1, putative	1.40681	0.492426	0.0670483	39.4186	24	32	418.6
PF3D7_1331800	60S ribosomal protein L23, putative	1.40664	0.492258	0.11049	44.4552	19	26	15
PF3D7_0516700	ubiquitin carboxyl-terminal hydrolase 2, putative	1.40651	0.492122	0.903732	545.931	6	6	156.3
PF3D7_1402800	conserved Plasmodium protein, unknown function	1.40639	0.491996			5	5	180.8
PF3D7_1408700	conserved protein, unknown function	1.40451	0.490066	0.0371831	31.5137	14	15	851.9
PF3D7_1338300	elongation factor 1-gamma, putative	1.40393	0.489469	5.93965e-08	15.0697	106	135	47.8
PF3D7_0709700	prodrug activation and resistance esterase	1.40289	0.488398	0.0120499	31.0529	49	50	42.4
PF3D7_0824800	conserved Plasmodium membrane protein, unknown function	1.40204	0.487529	0.584805	114.762	6	6	154.9
PF3D7_0416800	small GTP-binding protein sar1	1.39898	0.484375	0.00922477	30.513	63	78	22
PF3D7_1468100	MORC family protein, putative	1.39852	0.483903	0.000116192	21.6353	113	119	295.8
PF3D7_1473200	DnaJ protein, putative	1.3983	0.48367	0.0908315	41.2704	16	18	52.5
PF3D7_1115400	cysteine proteinase falcipain 3	1.39647	0.481784	0.504772	99.2735	12	12	56.7
PF3D7_1249900	ribosomal RNA small subunit methyltransferase A2, putative	1.39593	0.481224	0.571518	109.78	6	6	76.3
PF3D7_0511200	stearoyl-CoA desaturase	1.39267	0.477852	0.520296	84.702	4	4	114.1
PF3D7_0422500	pre-mRNA-splicing helicase BRR2, putative	1.39264	0.477818	0.000226098	18.4598	26	29	337.9
PF3D7_0501600	rhoptry-associated protein 2	1.39252	0.477698	0.00167718	24.6263	46	66	46.7
PF3D7_1344800	aspartate carbamoyltransferase	1.39233	0.4775			7	7	43.3
PF3D7_1119000	acyl-CoA-binding protein, putative	1.39132	0.476459	0.427888	82.3542	10	14	43
PF3D7_1130200	60S ribosomal protein P0	1.39098	0.476104	0.00233093	27.1657	123	135	35
PF3D7_1016400	serine/threonine protein kinase, FIKK family	1.39093	0.476048	0.374031	72.4369	9	9	72.4
PF3D7_1252100	rhoptry neck protein 3	1.38813	0.473142	2.88719e-09	14.7296	267	297	263.2
PF3D7_1145400	dynamin-like protein	1.38746	0.472444	2.30548e-05	19.8583	130	144	96.4
PF3D7_1137300	CLPTM1 domain-containing protein, putative	1.38728	0.472263			3	3	81.6
PF3D7_1475600	bromodomain protein, putative	1.38644	0.47138	0.470303	84.3517	6	6	85.8
PF3D7_0302800	RNA-binding protein, putative	1.38543	0.470337	0.579425	112.835	6	6	48.1
PF3D7_1461900	valine--tRNA ligase, putative	1.38332	0.468135	0.424227	76.3699	6	6	128.1
PF3D7_1023900	chromodomain-helicase-DNA-binding protein 1 homolog, putative	1.38295	0.467753	0.000895472	24.4274	80	96	381.3
PF3D7_1019900	autophagy-related protein 8	1.38289	0.467688	0.45006	80.6581	6	6	14.7
PF3D7_1022500	citrate synthase, mitochondrial, putative	1.3823	0.467073	0.0564166	34.8633	14	15	65
PF3D7_1208100	conserved Plasmodium protein, unknown function	1.38049	0.465182	0.373609	68.0831	6	6	533.6
PF3D7_0610400	histone H3	1.38011	0.464787	0.0578174	39.6912	38	39	15.4
PF3D7_0925700	histone deacetylase 1	1.37871	0.463317	0.314534	68.5273	18	18	51.4
PF3D7_1332000	syntaxin, Qa-SNARE family	1.37775	0.462319	0.443216	84.6929	10	10	32.8
PF3D7_0302500	cytoadherence linked asexual protein 3.1	1.37727	0.461813	0.275243	63.9485	22	23	167.2
PF3D7_1429800	coatomer subunit beta, putative	1.37596	0.460438	0.0042142	25.8611	31	49	160
PF3D7_1306400	26S protease regulatory subunit 10B, putative	1.37493	0.459356	0.0729421	41.4788	34	53	44.7
PF3D7_1401600	Plasmodium exported protein (PHISTb), unknown function	1.37468	0.459094	0.387486	79.8839	19	19	55.8
PF3D7_0211200	ras-related protein Rab-5A	1.37192	0.456191			4	4	26.7
PF3D7_1324800	dihydrofolate synthase/folylpolyglutamate synthase	1.37085	0.45507	0.147767	41.3399	8	9	60.1
PF3D7_1149000	antigen 332, DBL-like protein	1.3679	0.451961			4	4	689.3
PF3D7_0305500	conserved Plasmodium protein, unknown function	1.36785	0.451915	0.0215438	34.0095	59	64	467.9
PF3D7_0702400	small exported membrane protein 1	1.3665	0.45048	0.245687	56.9428	12	14	14.2
PF3D7_1123400	translation elongation factor EF-1, subunit alpha, putative	1.3652	0.449111	0.039291	35.4999	26	29	62.9
PF3D7_0209800	ATP-dependent RNA helicase UAP56	1.36321	0.447005	9.12658e-06	18.7743	111	114	52.2
PF3D7_0405600	TMEM33 domain-containing protein, putative	1.36255	0.44631	0.52878	102.443	9	9	37.8
PF3D7_0523400	DnaJ protein, putative	1.36124	0.444923	0.141397	44.6575	11	17	61.9
PF3D7_0513600	deoxyribodipyrimidine photo-lyase, putative	1.36098	0.444647	0.300183	68.9801	43	43	129.2
PF3D7_0217500	calcium-dependent protein kinase 1	1.3562	0.43957	1.29226e-05	18.2695	72	100	60.8
PF3D7_0519800	EELM2 domain-containing protein, putative	1.35596	0.439315			10	10	78.3
PF3D7_0823300	histone acetyltransferase GCN5	1.35275	0.435897	0.667839	147.484	8	8	170.9
PF3D7_0727400	proteasome subunit alpha type-5, putative	1.35032	0.433303	0.365874	72.1788	10	10	28.4
PF3D7_0529000	conserved Plasmodium protein, unknown function	1.34919	0.432099	0.717813	174.806	6	6	82.9
PF3D7_1144900	ras-related protein Rab-6	1.3488	0.431681	0.00429581	27.6285	57	64	23.6
PF3D7_0723800	conserved Plasmodium protein, unknown function	1.34319	0.425661	0.299472	63.8169	12	14	260.8
PF3D7_1460500	conserved Plasmodium protein, unknown function	1.34086	0.423157	0.786793	234.681	5	5	192
PF3D7_0708300	EKC/KEOPS complex subunit BUD32	1.33842	0.420526	0.429338	77.3303	6	6	26.6
PF3D7_1019000	eukaryotic translation initiation factor subunit eIF2A, putative	1.3371	0.419106	0.439732	86.285	14	15	280.8
PF3D7_0405400	pre-mRNA-processing-splicing factor 8, putative	1.33314	0.414824	0.000112454	20.7816	70	88	366.4
PF3D7_1001300	Plasmodium exported protein (PHISTa), unknown function	1.33068	0.41216	0.586658	115.26	6	6	33.1
PF3D7_0518500	ATP-dependent RNA helicase DDX23, putative	1.3279	0.409145	0.380092	69.5166	6	6	131.2
PF3D7_1134800	coatomer subunit delta	1.32438	0.405318	0.0866954	37.845	11	12	56.8
PF3D7_1025900	conserved protein, unknown function	1.3233	0.404137	0.368668	75.9846	18	19	156.7
PF3D7_0102500	erythrocyte binding antigen-181	1.32192	0.402639	0.239227	49.2698	6	6	181.2
PF3D7_0929400	high molecular weight rhoptry protein 2	1.321	0.401634	6.76462e-10	14.4375	413	428	162.7
PF3D7_0611700	60S ribosomal protein L39	1.32091	0.401533	0.511257	94.5146	6	6	6.5
PF3D7_1410400	rhoptry-associated protein 1	1.32081	0.401422	1.47859e-05	19.9485	242	248	90.1
PF3D7_1318400	structural maintenance of chromosomes protein 2, putative	1.32005	0.400592	0.696	147.248	4	4	143.1
PF3D7_0609800	palmitoyltransferase DHHC2, putative	1.31925	0.399719	0.579425	108.598	5	5	33.1
PF3D7_1409400	conserved protein, unknown function	1.31848	0.398878	0.160093	44.6871	9	11	30.5
PF3D7_1111200	conserved protein, unknown function	1.31798	0.398324	0.353865	64.8601	6	6	72.5
PF3D7_1327600	nicotinamide/nicotinic acid mononucleotide adenylyltransferase	1.31616	0.396336	0.314879	63.6102	9	10	24.3
PF3D7_0716000	RNA-binding protein, putative	1.31543	0.395532	0.741451	183.681	5	5	132.7
PF3D7_1037300	ADP/ATP transporter on adenylate translocase	1.3134	0.393302	0.147435	51.4117	44	44	33.7
PF3D7_1004000	60S ribosomal protein L13, putative	1.30792	0.387272	0.0136239	31.3316	45	59	23.8
PF3D7_1103600	actin-like protein, putative	1.30751	0.386826			4	4	58
PF3D7_0207600	serine repeat antigen 5	1.30746	0.386763	0.223128	58.4417	27	39	111.8
PF3D7_0803700	tubulin gamma chain	1.30647	0.385671	0.26571	63.748	31	31	51.6
PF3D7_0506900	rhomboid protease ROM4	1.30572	0.384842	0.00772692	26.5535	24	45	86.7
PF3D7_1304500	small heat shock protein, putative	1.3045	0.383499	0.17202	52.5379	24	30	25.2
PF3D7_1413900	DnaJ protein, putative	1.30434	0.38332	0.745379	177.362	4	4	45.2
PF3D7_0410600	conserved protein, unknown function	1.30279	0.381605	0.30342	57.8611	6	6	37.1
PF3D7_1365900	ubiquitin-60S ribosomal protein L40	1.30145	0.380125	0.587366	111.535	5	5	14.6
PF3D7_1471100	exported protein 2	1.29916	0.377577	0.301725	68.1169	26	28	33.4
PF3D7_1111500	acylphosphatase, putative	1.29694	0.375114	0.405361	73.1694	6	6	15.1
PF3D7_1010600	eukaryotic translation initiation factor 2 subunit beta	1.29673	0.374883	0.270693	59.8539	11	18	25.3
PF3D7_1136800	DnaJ protein, putative	1.29505	0.373004	0.564827	114.22	11	11	44.5
PF3D7_0319600	elongation factor 1-delta, putative	1.29331	0.371064	0.194105	51.0503	11	12	17.7
PF3D7_0920500	ADP-ribosylation factor, putative	1.29245	0.370107	0.619629	127.155	6	6	22.1
PF3D7_0912900	26S proteasome regulatory subunit RPN8, putative	1.29236	0.370003	0.606461	122.104	6	6	39.1
PF3D7_0726500	ubiquitin carboxyl-terminal hydrolase, putative	1.2896	0.366926	0.351759	75.1832	30	31	373.2
PF3D7_0219600	replication factor C subunit 1, putative	1.28745	0.364521	0.0793561	43.6581	75	91	104.2
PF3D7_0905900	coatomer subunit beta, putative	1.28696	0.363971	0.0269727	32.1548	21	28	118.2
PF3D7_0409800	zinc finger protein, putative	1.28515	0.361932			4	4	68.5
PF3D7_0513100	conserved protein, unknown function	1.28474	0.361481	0.248916	59.5393	16	18	28.9
PF3D7_1346400	VPS13 domain-containing protein, putative	1.28305	0.359582	0.152569	41.8434	8	9	697.1
PF3D7_0908400	conserved Plasmodium protein, unknown function	1.28214	0.358559	0.266227	57.0689	9	10	24.1
PF3D7_1301700	CX3CL1-binding protein 2	1.28091	0.357168			5	5	28.3
PF3D7_0619500	acyl-CoA synthetase	1.28038	0.35657	0.127338	46.0455	17	18	163.9
PF3D7_1338200	60S ribosomal protein L6, putative	1.27953	0.355612	0.0106244	31.3859	78	88	25.5
PF3D7_0309800	YTH domain-containing protein, putative	1.27939	0.355456	0.595055	118.664	6	6	33.1
PF3D7_1223700	vacuolar iron transporter	1.27927	0.355322	0.735158	183.767	6	6	31
PF3D7_1010300	succinate dehydrogenase subunit 4, putative	1.27887	0.354875	0.0849509	42.0199	23	30	13.7
PF3D7_1318800	translocation protein SEC63, putative	1.27883	0.354829	0.103465	46.6471	54	59	75.9
PF3D7_0601900	conserved Plasmodium protein, unknown function	1.27864	0.354614	0.649041	137.158	6	6	14.7
PF3D7_1402300	26S proteasome regulatory subunit RPN6	1.27808	0.35398	0.244404	59.7392	18	18	78.4
PF3D7_0725400	conserved Plasmodium protein, unknown function	1.27729	0.353086	0.881922	437.475	6	6	13
PF3D7_1315000	conserved Plasmodium protein, unknown function	1.27662	0.352329	0.328064	57.1815	5	5	25
PF3D7_1362200	RuvB-like helicase 3	1.27549	0.35105	0.0676433	40.8687	35	51	54.6
PF3D7_0510500	topoisomerase I	1.27516	0.350676	0.631544	136.214	10	11	98.1
PF3D7_1029900	conserved Plasmodium protein, unknown function	1.27477	0.350241	0.739836	186.536	6	6	201.4
PF3D7_1130400	26S protease regulatory subunit 6A, putative	1.27387	0.349222	0.0178086	32.905	54	66	49.5
PF3D7_1346100	protein transport protein SEC61 subunit alpha	1.2737	0.349027	0.321941	70.7681	23	24	52.2
PF3D7_0415300	cdc2-related protein kinase 3	1.2717	0.346761	0.453222	87.4867	11	11	159.6
PF3D7_0402000	Plasmodium exported protein (PHISTa), unknown function	1.27105	0.346018	0.46898	90.9111	12	12	49.7
PF3D7_1134100	protein disulfide isomerase	1.26818	0.342754	0.383901	80.8655	31	32	49.2
PF3D7_0628300	choline/ethanolaminephosphotransferase, putative	1.26667	0.34104	0.484593	93.9067	12	12	45.1
PF3D7_1002900	conserved Plasmodium protein, unknown function	1.26488	0.339004	0.498973	98.6793	15	15	14.5
PF3D7_1108700	heat shock protein J2	1.2641	0.338109	0.115269	47.3043	37	43	62.4
PF3D7_1019100	conserved Plasmodium protein, unknown function	1.26299	0.336844	0.608157	122.904	6	6	229.2
PF3D7_1013300	conserved Plasmodium protein, unknown function	1.26249	0.336273	0.039291	37.2668	51	55	75.5
PF3D7_1360200	ER membrane protein complex subunit 3, putative	1.26232	0.336073	0.455043	88.5449	12	12	29.6
PF3D7_1106800	protein kinase, putative	1.26217	0.33591	0.697205	164.122	6	6	176.1
PF3D7_0910900	DNA primase large subunit, putative	1.26216	0.335897	0.771261	220.294	9	9	63.9
PF3D7_0616300	conserved Plasmodium protein, unknown function	1.26148	0.335118	0.497136	86.3471	5	5	26.9
PF3D7_0218000	replication factor C subunit 2, putative	1.26019	0.333642	0.35932	76.3915	33	44	37.9
PF3D7_0603300	dihydroorotate dehydrogenase	1.25885	0.332104	0.508976	81.5594	4	4	65.6
PF3D7_1012900	autophagy-related protein 18	1.25799	0.33112	0.187149	55.7498	45	45	43.5
PF3D7_1358700	YOP1-like protein, putative	1.25776	0.330856	0.713892	172.377	6	6	18.4
PF3D7_0501500	rhoptry-associated protein 3	1.25591	0.328734	0.406729	83.5217	26	26	47
PF3D7_0619800	conserved Plasmodium membrane protein, unknown function	1.25488	0.327555			5	5	307.5
PF3D7_0205900	26S proteasome regulatory subunit RPN1, putative	1.25417	0.326734	0.0475296	37.6359	33	38	108.4
PF3D7_0904900	copper-transporting ATPase	1.25339	0.325835	0.471017	80.5197	6	12	299.4
PF3D7_0920800	inosine-5'-monophosphate dehydrogenase	1.25331	0.325744	0.00655422	28.5623	45	52	56.2
PF3D7_0508000	6-cysteine protein	1.25274	0.325092	0.81511	269.036	5	5	40.6
PF3D7_0606700	coatomer alpha subunit, putative	1.24817	0.319809	0.0976368	45.0688	36	50	176.9
PF3D7_1447900	multidrug resistance protein 2	1.24695	0.3184	0.0337979	36.601	59	67	119
PF3D7_1447700	conserved protein, unknown function	1.24694	0.318389	0.275178	64.4075	25	26	40.7
PF3D7_0522600	inner membrane complex protein	1.24578	0.317049	0.369098	76.1874	17	18	55.6
PF3D7_1248900	26S protease regulatory subunit 8, putative	1.24327	0.314136	0.0160078	32.4342	54	61	49.5
PF3D7_1431700	60S ribosomal protein L14, putative	1.24113	0.31165	0.143868	50.6353	40	47	19.3
PF3D7_1216300	signal recognition particle subunit SRP19	1.24007	0.310417	0.0488444	36.6454	24	26	18
PF3D7_1246400	myosin A tail domain interacting protein	1.2384	0.308474	0.0589744	21.0735	5	5	23.5
PF3D7_1032500	DER1-like protein, putative	1.23414	0.303508	0.695241	159.332	6	6	31
PF3D7_1410000	ER membrane protein complex subunit 2, putative	1.23412	0.303487	0.675799	145.833	5	5	35
PF3D7_1141800	EELM2 domain-containing protein, putative	1.23374	0.303035	0.696436	166.594	9	9	46.7
PF3D7_0403700	pre-mRNA-splicing factor CLF1, putative	1.23113	0.299982	0.409315	73.8954	6	6	94
PF3D7_0904100	AP-4 complex subunit epsilon, putative	1.23079	0.29958	0.199737	44.7689	6	6	161.4
PF3D7_1414500	atypical protein kinase, ABC-1 family, putative	1.23061	0.299369	0.907745	557.68	5	5	326
PF3D7_0927900	phosphatidylserine decarboxylase	1.22855	0.296952	0.213471	52.0627	11	14	41.5
PF3D7_0214900	rhoptry neck protein 6	1.22706	0.295208	0.380092	65.4032	5	5	112.2
PF3D7_1333300	transmembrane emp24 domain-containing protein, putative	1.22552	0.293392	0.379431	77.2767	15	15	25
PF3D7_0629800	cullin-like protein, putative	1.22451	0.292199	0.595055	118.901	6	6	136.3
PF3D7_0922500	phosphoglycerate kinase	1.22394	0.291528	1.54076e-06	17.6849	160	191	45.4
PF3D7_1439300	Sad1/UNC domain-containing protein, putative	1.22371	0.291268	0.18305	42.5437	6	6	220.7
PF3D7_1308400	conserved Plasmodium protein, unknown function	1.22353	0.291052	0.755046	204.103	9	9	737.7
PF3D7_1001600	exported lipase 2	1.22314	0.290595	0.427716	86.3021	21	21	88.6
PF3D7_1419400	conserved Plasmodium membrane protein, unknown function	1.22225	0.289538	0.377652	64.7008	5	5	262.3
PF3D7_0316800	40S ribosomal protein S15A, putative	1.22181	0.289018	0.0655224	41.3389	51	63	14.9
PF3D7_0512600	ras-related protein Rab-1B	1.2214	0.288537	0.051129	39.1047	47	63	22.9
PF3D7_1317800	40S ribosomal protein S19	1.22127	0.288383	0.239227	60.5741	31	34	16.8
PF3D7_0212500	conserved Plasmodium protein, unknown function	1.21995	0.286824	0.520296	105.476	19	20	477.9
PF3D7_1242700	40S ribosomal protein S17, putative	1.21927	0.286023	0.115415	48.1087	56	60	16.1
PF3D7_1345800	conserved Plasmodium protein, unknown function	1.21897	0.285668	0.143868	37.714	6	6	118.9
PF3D7_1457500	vacuolar protein sorting-associated protein 4	1.21723	0.283607	0.33013	65.9783	9	11	48.3
PF3D7_0917900	heat shock protein 70	1.21654	0.282778	0.000751285	25.1708	223	238	72.4
PF3D7_0717500	calcium-dependent protein kinase 4	1.21634	0.282544	0.00976166	30.8798	71	81	60.8
PF3D7_1411400	plastid replication-repair enzyme	1.21309	0.278686	0.844062	316.233	5	5	235.8
PF3D7_0924100	conserved Plasmodium protein, unknown function	1.21296	0.278534	0.729206	180.515	6	6	84.5
PF3D7_1338100	26S proteasome regulatory subunit RPN3, putative	1.21183	0.27719	0.666625	153.251	16	16	59.1
PF3D7_0521700	ATP-dependent RNA helicase DDX1, putative	1.20853	0.273251	0.575475	119.854	16	16	97.3
PF3D7_0606800	VFT protein	1.20841	0.273108	0.697205	163.802	6	6	34.5
PF3D7_0910400	selenide water dikinase, putative	1.20685	0.271245	0.412504	82.3361	15	17	140.3
PF3D7_1347100	DNA topoisomerase 3, putative	1.20458	0.268527	0.700286	172.105	10	10	84.3
PF3D7_1008400	26S protease regulatory subunit 4, putative	1.20284	0.266445	0.0313953	35.6829	48	70	49.8
PF3D7_0516200	40S ribosomal protein S11	1.20136	0.264673	0.00197585	26.4437	96	111	16.1
PF3D7_0416400	histone acetyltransferase, putative	1.19949	0.26242	0.240231	61.0024	34	34	146.7
PF3D7_1407300	pre-mRNA-splicing factor 38B, putative	1.1994	0.262318	0.696436	162.885	6	6	81.8
PF3D7_1238600	sphingomyelin phosphodiesterase	1.19929	0.262184	0.425863	86.521	25	30	46
PF3D7_1320800	dihydrolipoyllysine-residue succinyltransferase component of 2-oxoglutarate dehydrogenase complex	1.19917	0.262038	0.812286	265.049	5	5	47.6
PF3D7_0705700	40S ribosomal protein S29, putative	1.19799	0.260611	0.45006	87.6523	12	12	6.4
PF3D7_1447000	40S ribosomal protein S5	1.19796	0.26058	0.0878126	45.1343	77	83	30
PF3D7_1239200	AP2 domain transcription factor, putative	1.1961	0.25834	0.774337	225.14	8	8	299.4
PF3D7_0719600	60S ribosomal protein L11a, putative	1.19533	0.25741	0.330199	72.4615	29	30	20.2
PF3D7_0826100	HECT-like E3 ubiquitin ligase, putative	1.19511	0.257147	0.588565	116.283	6	6	1005.1
PF3D7_1012800	conserved Plasmodium protein, unknown function	1.194	0.255804	0.676908	151.225	6	6	102.2
PF3D7_1415400	conserved Plasmodium protein, unknown function	1.19189	0.25325	0.755046	199.016	6	6	178.5
PF3D7_1343300	CDT1-like protein, putative	1.19124	0.252465	0.794868	245.201	5	5	114.6
PF3D7_0204200	conserved Plasmodium protein, unknown function	1.19117	0.252378	0.671082	152.95	10	10	33.4
PF3D7_1242400	GAS8-like protein, putative	1.19034	0.251377	0.662351	141.866	6	6	54.8
PF3D7_0606500	polypyrimidine tract-binding protein, putative	1.18971	0.250606	0.554909	112.03	12	12	77.2
PF3D7_1013900	translation initiation factor eIF-2B subunit delta, putative	1.18552	0.245514	0.827317	272.095	4	4	125.4
PF3D7_1108000	IWS1-like protein, putative	1.18486	0.244715	0.36949	67.5964	6	6	66.5
PF3D7_1246800	signal recognition particle receptor subunit beta, putative	1.18429	0.24402	0.680966	157.59	9	9	30.6
PF3D7_0720700	phosphoinositide-binding protein, putative	1.1806	0.239517	0.794868	257.018	9	9	258.4
PF3D7_0216400	vacuolar protein sorting-associated protein 45	1.17867	0.237165	0.571635	117.349	12	12	86.3
PF3D7_1401100	DnaJ protein, putative	1.17832	0.236725	0.740943	192.629	9	10	57.1
PF3D7_0413600	26S protease regulatory subunit 6B, putative	1.17631	0.234263	0.0803045	43.0148	45	54	44.7
PF3D7_1227700	conserved Plasmodium protein, unknown function	1.17612	0.234038	0.502257	101.888	28	29	91.3
PF3D7_1468800	splicing factor U2AF large subunit, putative	1.17388	0.231281	0.717141	173.971	6	6	97.4
PF3D7_1310500	ER membrane protein complex subunit 7, putative	1.17318	0.230422	0.595055	124.372	10	10	24.4
PF3D7_0815800	vacuolar protein sorting-associated protein 9, putative	1.17275	0.229892	0.606885	126.72	9	10	214.7
PF3D7_1341200	60S ribosomal protein L18, putative	1.16868	0.224876	0.0847894	44.751	91	103	21.7
PF3D7_0825500	protein KRI1, putative	1.16841	0.224551			4	4	75.3
PF3D7_1108600	endoplasmic reticulum-resident calcium binding protein	1.16611	0.221709	0.536248	111.143	34	38	39.4
PF3D7_0106800	ras-related protein Rab-5C	1.16516	0.220523	0.499369	100.321	21	22	24.3
PF3D7_0307200	60S ribosomal protein L7, putative	1.16462	0.219861	0.109008	47.9045	92	95	30.5
PF3D7_0619900	splicing factor 3A subunit 2, putative	1.16424	0.219391	0.780388	225.549	5	5	27.7
PF3D7_0714500	transcription elongation factor s-II, putative	1.16393	0.219002	0.633564	141.478	19	25	47.4
PF3D7_1113400	ubiquitin domain-containing protein DSK2, putative	1.16298	0.217821	0.76477	209.541	6	6	42.7
PF3D7_0914200	phospholipid or glycerol acyltransferase, putative	1.16216	0.216804	0.495106	95.986	11	11	49.3
PF3D7_1147900	peroxisome assembly protein 22, putative	1.16097	0.215334	0.804861	255.62	5	5	24.9
PF3D7_0823800	DnaJ protein, putative	1.16012	0.214268	0.298336	69.1168	58	59	76.7
PF3D7_1245100	kinesin-13, putative	1.15987	0.213968	0.772093	223.834	10	10	153.1
PF3D7_1329100	myosin F, putative	1.15978	0.213854	0.439732	89.9042	47	49	250.3
PF3D7_1310300	zinc finger protein, putative	1.15441	0.207154	0.502729	92.0326	6	6	29.3
PF3D7_1145100	coatomer subunit gamma, putative	1.15429	0.207011	0.355828	74.2364	20	28	124.4
PF3D7_1306900	U1 small nuclear ribonucleoprotein A, putative	1.15386	0.206474			5	5	51.9
PF3D7_0212400	conserved Plasmodium membrane protein, unknown function	1.15146	0.20347	0.532045	105.55	12	18	494.2
PF3D7_1414300	60S ribosomal protein L10, putative	1.15137	0.203355	0.175444	54.8223	61	64	25.2
PF3D7_1104200	chromatin remodeling protein	1.14956	0.201077	0.0518766	39.8555	73	102	167.4
PF3D7_1457300	MA3 domain-containing protein, putative	1.14923	0.20067	0.424227	84.309	15	17	76
PF3D7_0715300	calcium/calmodulin-dependent protein kinase, putative	1.14893	0.200287			4	7	61.3
PF3D7_1017900	26S proteasome regulatory subunit p55, putative	1.14866	0.199946	0.424017	81.5255	10	16	55.2
PF3D7_0918000	glideosome-associated protein 50	1.14759	0.198607	0.279049	67.1111	94	105	44.6
PF3D7_0304100	inner membrane complex protein 1e, putative	1.147	0.197862	0.613947	129.052	9	11	61.8
PF3D7_0528200	eukaryotic translation initiation factor 3 subunit E, putative	1.14696	0.197814	0.584126	123.523	20	21	61.4
PF3D7_0909900	helicase SKI2W, putative	1.14651	0.197246	0.255427	51.3619	6	6	160.4
PF3D7_0618300	60S ribosomal protein L27a, putative	1.14612	0.196759	0.0853183	45.003	108	113	16.7
PF3D7_1033700	bromodomain protein 1	1.14596	0.196556	0.760526	200.77	5	5	55.9
PF3D7_1121700	protein GCN20	1.14521	0.195614	0.493072	96.3708	15	21	95.4
PF3D7_0831700	heat shock protein 70	1.14414	0.194263	0.357849	76.9671	54	64	75.1
PF3D7_1464700	ATP synthase (C/AC39) subunit, putative	1.14235	0.192006	0.64499	142.48	11	11	44.5
PF3D7_0728000	eukaryotic translation initiation factor 2 subunit alpha	1.14121	0.190566	0.424017	84.8285	18	26	37.8
PF3D7_0103200	nucleoside transporter 4	1.14061	0.189801	0.835206	305.959	6	6	50
PF3D7_0817600	conserved protein, unknown function	1.1398	0.188781	0.774337	234.586	25	25	112.2
PF3D7_0402400	Plasmodium exported protein, unknown function	1.13854	0.187181	0.7867	239.777	6	6	31
PF3D7_1022100	methyltransferase, putative	1.13714	0.18541			5	5	30.5
PF3D7_0410800	conserved Plasmodium protein, unknown function	1.13699	0.185219			7	7	150.3
PF3D7_1017000	DNA polymerase delta catalytic subunit	1.13559	0.183444	0.671336	157.062	17	17	126.9
PF3D7_0623100	nuclear polyadenylated RNA-binding protein NAB2, putative	1.13528	0.183052	0.643809	135.427	6	6	91.1
PF3D7_0503600	myosin B	1.13427	0.181758			5	5	93.2
PF3D7_0703500	erythrocyte membrane-associated antigen	1.13304	0.180203	0.0385693	38.3574	141	171	264.9
PF3D7_1216900	DNA-binding chaperone, putative	1.13192	0.178777	0.753659	203.665	10	10	111.1
PF3D7_1147300	conserved Plasmodium protein, unknown function	1.1317	0.178492	0.89462	470.522	4	4	158.9
PF3D7_0304200	EH domain-containing protein	1.13169	0.178475	0.532045	108.777	22	23	61.3
PF3D7_0714000	histone H2B variant	1.13131	0.177996	0.282992	67.1831	60	74	13.8
PF3D7_1444300	1-acyl-sn-glycerol-3-phosphate acyltransferase, putative	1.12943	0.175601	0.782001	245.653	16	16	33.7
PF3D7_0110500	bromodomain protein, putative	1.12908	0.175144	0.877876	412.109	5	5	268.2
PF3D7_1326200	conserved Plasmodium protein, unknown function	1.12908	0.175143	0.865626	380.974	6	6	32.1
PF3D7_1460700	60S ribosomal protein L27	1.12879	0.174781	0.286442	67.993	82	84	16.7
PF3D7_1472200	histone deacetylase, putative	1.12758	0.173232	0.696436	169.803	11	12	268.9
PF3D7_0215000	acyl-CoA synthetase	1.12727	0.17283	0.757192	206.398	9	12	102.1
PF3D7_0722400	Obg-like ATPase 1, putative	1.12677	0.172197	0.0540142	40.1232	67	78	45.2
PF3D7_1223400	phospholipid-transporting ATPase, putative	1.12646	0.171802	0.568985	118.682	24	25	190.4
PF3D7_0932200	profilin	1.1259	0.171074	0.520296	106.308	24	24	19
PF3D7_1343000	phosphoethanolamine N-methyltransferase	1.12584	0.171002	0.0330277	37.2762	117	128	31
PF3D7_0610900	transcription elongation factor SPT5, putative	1.12574	0.170869	0.510363	104.629	36	39	149.4
PF3D7_1442300	tRNA import protein tRIP	1.12566	0.170773	0.57964	121.021	15	18	46.4
PF3D7_1149200	ring-infected erythrocyte surface antigen	1.12478	0.169644	0.772093	223.045	10	10	126.9
PF3D7_1457000	signal peptide peptidase	1.12313	0.167525	0.595055	128.544	22	27	47.6
PF3D7_0415900	60S ribosomal protein L15, putative	1.12246	0.166661	0.253099	63.1303	48	54	24.1
PF3D7_0917600	pre-mRNA-splicing factor ATP-dependent RNA helicase PRP43, putative	1.12154	0.165475	0.571949	120.863	29	35	94.1
PF3D7_0704200	tRNA m5C-methyltransferase, putative	1.12083	0.164573	0.773594	213.838	5	5	141.2
PF3D7_0520000	40S ribosomal protein S9, putative	1.1189	0.162082	0.31421	71.3539	75	82	22.1
PF3D7_1218500	dynamin-like protein, putative	1.1178	0.160659	0.660815	150.911	20	21	122.8
PF3D7_1211400	heat shock protein DNAJ homologue Pfj4	1.11596	0.158291	0.604877	131.601	26	32	28.1
PF3D7_1003500	40S ribosomal protein S20e, putative	1.11476	0.156733	0.499742	100.013	18	24	13.5
PF3D7_0212900	arginyl-tRNA--protein transferase	1.11287	0.154287	0.643809	142.563	13	14	42.9
PF3D7_1129200	26S proteasome regulatory subunit RPN7, putative	1.11242	0.153701	0.453355	92.4728	46	46	46.6
PF3D7_1302100	gamete antigen 27/25	1.11063	0.151382	0.790263	243.588	6	6	26
PF3D7_0605900	long chain polyunsaturated fatty acid elongation enzyme, putative	1.11011	0.150699	0.7624	207.381	6	6	34.7
PF3D7_1030100	pre-mRNA-splicing factor ATP-dependent RNA helicase PRP22, putative	1.10979	0.150284	0.881922	411.121	4	4	149.4
PF3D7_1230800	pre-mRNA-splicing regulator, putative	1.1076	0.147439	0.559479	115.521	20	21	71.3
PF3D7_1316600	choline-phosphate cytidylyltransferase	1.10647	0.145959	0.606878	133.769	45	46	104.8
PF3D7_1439800	vesicle-associated membrane protein, putative	1.10589	0.145204	0.533201	111.305	59	60	27.7
PF3D7_1322200	conserved Plasmodium protein, unknown function	1.10588	0.145189	0.873792	382.07	4	4	402.4
PF3D7_1323400	60S ribosomal protein L23	1.10554	0.144747	0.320372	72.037	54	59	22.1
PF3D7_1408400	FANCJ-like helicase, putative	1.10553	0.14474			3	3	135.5
PF3D7_0630600	conserved protein, unknown function	1.10503	0.14408	0.57761	119.099	12	12	110.1
PF3D7_1421200	40S ribosomal protein S25	1.10339	0.141949	0.468152	95.1617	57	60	11.7
PF3D7_0624600	SNF2 helicase, putative	1.10159	0.13959	0.183446	56.3888	137	153	315.6
PF3D7_0907700	proteasome activator 28 subunit beta, putative	1.10115	0.139006	0.872562	402.852	6	6	33.1
PF3D7_0617900	histone H3 variant	1.10053	0.138196	0.510441	104.859	35	36	15.4
PF3D7_1130500	conserved oligomeric Golgi complex subunit 2, putative	1.09991	0.137379	0.717187	160.49	4	4	118.3
PF3D7_0705300	origin recognition complex subunit 2	1.09963	0.137013			3	3	98
PF3D7_0802600	adenylyl cyclase beta	1.09769	0.134474	0.834271	303.96	6	6	269.5
PF3D7_1368200	ABC transporter E family member 1, putative	1.0975	0.134223	0.453222	92.7313	66	66	70.3
PF3D7_1351400	60S ribosomal protein L17, putative	1.09627	0.1326	0.495106	101.187	56	56	23.4
PF3D7_0606900	glutaredoxin-like protein	1.09539	0.13145	0.571635	118.751	16	16	26
PF3D7_1419700	conserved Plasmodium protein, unknown function	1.09467	0.130494	0.564827	118.945	43	43	59.7
PF3D7_0912500	SAP domain-containing protein, putative	1.09244	0.127557	0.295088	67.164	28	29	33.2
PF3D7_0811000	cullin-1, putative	1.09238	0.127469	0.749696	194.642	6	6	100.3
PF3D7_0532100	early transcribed membrane protein 5	1.09008	0.124429	0.844062	336.218	12	12	19
PF3D7_1225200	conserved Plasmodium protein, unknown function	1.08953	0.123703	0.775132	217.83	6	8	138.1
PF3D7_1358800	40S ribosomal protein S15	1.08927	0.123362	0.206324	58.4781	73	78	17.3
PF3D7_1468700	eukaryotic initiation factor 4A	1.08893	0.122915	0.0628866	42.1655	159	182	45.3
PF3D7_0918300	eukaryotic translation initiation factor 3 subunit F, putative	1.08808	0.121787	0.582749	119.239	10	16	36.8
PF3D7_1467900	rab GTPase activator, putative	1.08771	0.121293			4	4	196.1
PF3D7_0310300	phosphoglycerate mutase, putative	1.08764	0.121207	0.36949	73.0035	10	16	138.3
PF3D7_1308300	40S ribosomal protein S27	1.08751	0.121023	0.760526	204.77	6	6	9.1
PF3D7_0417200	bifunctional dihydrofolate reductase-thymidylate synthase	1.08683	0.120132	0.774337	231.467	15	22	71.7
PF3D7_1354500	adenylosuccinate synthetase	1.08608	0.119134	0.463701	90.4673	14	16	50.1
PF3D7_0932100	protein MAM3, putative	1.08518	0.117935	0.882812	442.651	6	6	147.4
PF3D7_0935000	U2 small nuclear ribonucleoprotein B'', putative	1.08379	0.116086	0.883356	450.834	6	6	22.3
PF3D7_1117300	conserved protein, unknown function	1.08283	0.114808	0.782001	242.551	11	12	15.3
PF3D7_1445900	ATP-dependent RNA helicase DDX5, putative	1.08276	0.114711	0.0853183	45.0994	125	161	60
PF3D7_0706400	60S ribosomal protein L37	1.08144	0.112954	0.67055	153.914	12	18	10.5
PF3D7_1466400	AP2 domain transcription factor AP2-EXP	1.08043	0.111611	0.757192	213.36	21	22	92.1
PF3D7_0407900	AAA family ATPase, putative	1.07892	0.109587	0.89462	501.652	6	6	77.8
PF3D7_1439000	copper transporter	1.07833	0.108802	0.880004	429.445	6	6	27.2
PF3D7_1436600	cGMP-dependent protein kinase	1.07779	0.108072	0.586841	126.853	50	51	97.7
PF3D7_1027800	60S ribosomal protein L3	1.0776	0.107816	0.348364	76.5795	133	144	44.2
PF3D7_1332200	conserved protein, unknown function	1.07723	0.107323	0.686104	165.901	24	32	113.6
PF3D7_1364300	pre-mRNA-splicing factor ATP-dependent RNA helicase PRP16	1.07713	0.107199	0.779606	239.127	12	12	134.6
PF3D7_0613300	rhoptry protein ROP14	1.07659	0.106468	0.869815	392.703	6	6	172
PF3D7_1410600	eukaryotic translation initiation factor 2 subunit gamma, putative	1.07597	0.105642	0.340577	74.9461	52	75	51.2
PF3D7_1225700	VAC14 domain-containing protein, putative	1.07556	0.105093	0.782001	228.353	5	5	178.1
PF3D7_0613900	myosin E, putative	1.0751	0.104471	0.673292	157.447	15	16	255.1
PF3D7_0919400	protein disulfide isomerase	1.07451	0.103677	0.860473	366.132	8	8	61
PF3D7_0629500	amino acid transporter AAT1	1.07383	0.102762	0.957271	1143.04	9	10	68.9
PF3D7_1328300	conserved protein, unknown function	1.07356	0.102398	0.641413	145.14	28	36	38.8
PF3D7_1332900	isoleucine--tRNA ligase, putative	1.07316	0.101869	0.505551	96.8018	9	10	151.3
PF3D7_1308000	conserved Plasmodium membrane protein, unknown function	1.07238	0.100812	0.676433	150.667	7	12	100
PF3D7_0905400	high molecular weight rhoptry protein 3	1.0701	0.0977419	0.579425	124.697	94	113	104.9
PF3D7_1025000	EF-hand calcium-binding domain-containing protein, putative	1.06995	0.0975417	0.740943	201.108	40	40	116.3
PF3D7_1243600	translation initiation factor SUI1, putative	1.06856	0.0956659	0.778247	238.139	16	17	12.9
PF3D7_1347700	ethanolamine-phosphate cytidylyltransferase	1.06793	0.0948215	0.603532	131.15	28	37	66
PF3D7_1142600	60S ribosomal protein L35ae, putative	1.06756	0.0943163	0.592864	128.709	40	40	16.3
PF3D7_1250300	vacuolar protein sorting-associated protein 26, putative	1.06409	0.0896246	0.863059	370.907	6	6	34.5
PF3D7_1426000	60S ribosomal protein L21	1.06284	0.0879231	0.52878	109.81	65	66	18.8
PF3D7_1368100	26S proteasome regulatory subunit RPN11, putative	1.06156	0.086182	0.604877	131.273	22	29	35.2
PF3D7_0815600	eukaryotic translation initiation factor 3 subunit G, putative	1.06069	0.0849985	0.838658	327.069	17	23	31.3
PF3D7_0202000	knob-associated histidine-rich protein	1.06043	0.0846442	0.676908	164.512	129	131	71.3
PF3D7_0827900	protein disulfide isomerase	1.06022	0.0843593	0.532045	111.273	114	125	55.5
PF3D7_1402500	ribosomal protein S27a, putative	1.06012	0.0842215	0.963735	1339.68	10	10	17.4
PF3D7_0501000	Plasmodium exported protein, unknown function	1.05858	0.082134	0.846567	345.667	23	27	30.7
PF3D7_0317800	26S proteasome non-ATPase regulatory subunit 9, putative	1.05585	0.0784045	0.92413	656.24	6	6	26.5
PF3D7_1474900	trailer hitch homolog, putative	1.05554	0.077977	0.863059	381.925	10	15	38.6
PF3D7_1142100	conserved Plasmodium protein, unknown function	1.05538	0.0777618	0.694969	166.766	13	15	324.8
PF3D7_0418200	eukaryotic translation initiation factor 3 subunit M, putative	1.05497	0.0771966	0.67773	163.789	41	42	51
PF3D7_1352500	thioredoxin-related protein, putative	1.05495	0.0771799	0.70317	180.97	52	60	24
PF3D7_1459400	conserved protein, unknown function	1.05449	0.0765469	0.742333	202.875	42	43	40.1
PF3D7_1326400	translation initiation factor eIF-2B subunit gamma, putative	1.05357	0.0752828	0.832079	300.508	6	6	55
PF3D7_1031200	MORN repeat-containing protein 1	1.05254	0.0738804	0.749696	204.484	16	20	41.4
PF3D7_0303400	palmitoyltransferase DHHC1	1.05228	0.073523	0.863059	380.277	9	9	73.9
PF3D7_1212500	glycerol-3-phosphate 1-O-acyltransferase	1.05198	0.0731012	0.866901	405.473	22	22	66.9
PF3D7_1242800	rab specific GDP dissociation inhibitor	1.04968	0.0699512	0.865626	396.179	16	16	52.3
PF3D7_1128500	Fe-S cluster assembly protein, putative	1.04711	0.0664128	0.954234	1049.43	6	6	84.8
PF3D7_1017500	myosin essential light chain ELC	1.04684	0.0660466	0.89462	486.36	5	5	15.7
PF3D7_0500800	mature parasite-infected erythrocyte surface antigen	1.04677	0.0659415	0.794791	266.975	99	116	168.3
PF3D7_1143300	DNA-directed RNA polymerases I and III subunit RPAC1, putative	1.04588	0.0647118			4	4	39
PF3D7_1349200	glutamate--tRNA ligase, putative	1.0458	0.0646005	0.552407	115.917	85	96	101.4
PF3D7_1013600	conserved Plasmodium protein, unknown function	1.04567	0.0644342			3	3	269.3
PF3D7_0519400	40S ribosomal protein S24	1.04411	0.062276	0.733417	196.346	53	59	15.4
PF3D7_1422800	actin-related protein, putative	1.04352	0.0614625	0.903732	547.064	6	6	60.7
PF3D7_0401800	Plasmodium exported protein (PHISTb), unknown function	1.04317	0.0609809	0.783277	252.157	72	83	60.3
PF3D7_1372600	rifin	1.04175	0.0590048	0.863059	372.248	6	6	30.6
PF3D7_0316700	protein YOP1, putative	1.04077	0.0576573	0.778261	227.63	7	15	26
PF3D7_0904800	replication protein A1, small fragment	1.04054	0.0573391	0.568985	120.579	61	69	56.2
PF3D7_1366600	signal recognition particle receptor subunit alpha, putative	1.04018	0.0568319	0.860473	368.054	9	10	65.8
PF3D7_1139700	adrenodoxin reductase, putative	1.03902	0.0552237	0.987914	2815.8	5	5	60
PF3D7_1302800	40S ribosomal protein S7, putative	1.03057	0.0434404	0.696436	175.992	57	83	22.5
PF3D7_1212700	eukaryotic translation initiation factor 3 subunit A, putative	1.03042	0.0432279	0.767433	227.222	107	110	166.1
PF3D7_1110500	vacuolar protein sorting-associated protein 35, putative	1.02965	0.0421497	0.904388	552.576	6	6	123.5
PF3D7_1117700	GTP-binding nuclear protein RAN/TC4	1.02923	0.0415624	0.662351	155.242	145	171	24.9
PF3D7_1332800	eukaryotic translation initiation factor 6, putative	1.02783	0.0396053			5	5	27.2
PF3D7_0903900	60S ribosomal protein L32	1.02742	0.0390308	0.7867	255.47	52	53	15.5
PF3D7_1368400	ribosomal protein L1, putative	1.02709	0.0385623	0.891481	484.372	6	6	38.3
PF3D7_1037500	dynamin-like protein	1.02669	0.0380074	0.930075	757.065	28	28	81.5
PF3D7_1132300	nucleic acid binding protein, putative	1.0248	0.0353377	0.889058	488.205	11	11	31.7
PF3D7_1113300	UDP-galactose transporter, putative	1.02232	0.0318435	0.959229	1211.99	10	17	39.4
PF3D7_1409300	DNA damage-inducible protein 1, putative	1.02046	0.0292241	0.949298	984.814	11	11	43.8
PF3D7_1424100	60S ribosomal protein L5, putative	1.01867	0.0266805	0.832069	319.838	98	112	34
PF3D7_1465900	40S ribosomal protein S3	1.01701	0.0243287	0.773594	235.864	137	160	24.7
PF3D7_0508300	triose phosphate transporter	1.01545	0.0221174			8	8	39
PF3D7_1246200	actin I	1.01514	0.0216717	0.791424	262.843	195	212	41.9
PF3D7_1105400	40S ribosomal protein S4, putative	1.0143	0.0204781	0.794909	269.836	146	167	29.8
PF3D7_0716800	eukaryotic translation initiation factor 3 subunit I, putative	1.01418	0.02031	0.889118	504.735	80	87	37.3
PF3D7_0803400	DNA repair and recombination protein RAD54, putative	1.01146	0.0164343	0.995185	4341.18	5	5	143
PF3D7_1342600	myosin A	1.0114	0.0163606	0.931995	797.187	77	79	92.3
PF3D7_1032100	mRNA-decapping enzyme subunit 1, putative	1.0084	0.0120748			4	4	138
PF3D7_1451800	sortilin	1.00761	0.0109303	0.952996	1077.06	36	40	102.3
PF3D7_1206200	eukaryotic translation initiation factor 3 subunit C, putative	1.00754	0.0108369	0.926111	722.447	79	90	116
PF3D7_1437900	HSP40, subfamily A	1.0064	0.00920883	0.958458	1220.29	58	65	48.5
PF3D7_0507100	60S ribosomal protein L4	1.00341	0.00491724	0.966783	1522.8	169	183	46.2
PF3D7_0308700	conserved protein, unknown function	1.00303	0.00436253	0.987914	2892.92	9	14	58
PF3D7_1426700	phosphoenolpyruvate carboxylase	1.00246	0.00354894	0.995185	6070.44	18	18	134
PF3D7_0515000	pre-mRNA-splicing factor CWC2, putative	1.00229	0.00329363			4	4	98.4
PF3D7_0904400	signal peptidase complex subunit 3, putative	1.00198	0.00284883	0.995866	10524.6	9	10	22.2
PF3D7_0608300	heptatricopeptide repeat-containing protein, putative	1.00078	0.00113121	0.99876	36998.5	6	6	171
PF3D7_0903400	ATP-dependent RNA helicase DDX60, putative	0.999379	-0.000895935	0.995185	7986.34	31	38	300.9
PF3D7_1353200	membrane associated histidine-rich protein 2	0.999269	-0.00105429	0.99672	14839.5	27	27	15.8
PF3D7_1034000	Sec1 family protein, putative	0.998863	-0.00164188	0.99672	16079.6	15	17	76.8
PF3D7_0910100	exportin-7, putative	0.998797	-0.00173609	0.995185	8474.69	44	50	139.2
PF3D7_0918900	gamma-glutamylcysteine synthetase	0.997575	-0.00350264	0.995185	6089.76	6	6	124.5
PF3D7_0911300	cysteine repeat modular protein 1	0.995909	-0.00591399	0.995185	6966.88	5	5	391.3
PF3D7_0704600	E3 ubiquitin-protein ligase	0.995527	-0.00646776	0.995185	6932.79	4	4	460.4
PF3D7_1222700	glideosome-associated protein 45	0.994044	-0.00861909	0.995185	5757.68	10	10	23.6
PF3D7_1324100	conserved Plasmodium membrane protein, unknown function	0.993356	-0.00961762	0.995185	7664.15	8	8	61.6
PF3D7_0509000	alpha-soluble NSF attachment protein, putative	0.993117	-0.00996386	0.980562	2121.22	6	6	34.6
PF3D7_1357000	elongation factor 1-alpha	0.993082	-0.0100147	0.877876	447.062	291	359	49
PF3D7_0413500	phosphoglucomutase-2	0.990806	-0.0133249	0.936719	846.413	25	29	35.2
PF3D7_1235200	V-type K+-independent H+-translocating inorganic pyrophosphatase	0.988927	-0.0160643	0.995185	4407.17	10	10	117.1
PF3D7_1312900	eukaryotic translation initation factor 4 gamma	0.988575	-0.0165772	0.963735	1395.79	22	35	146.6
PF3D7_1424400	60S ribosomal protein L7-3, putative	0.98732	-0.0184099	0.89462	535.109	82	89	32.7
PF3D7_1360700	E3 SUMO-protein ligase PIAS, putative	0.98699	-0.0188921	0.980562	2205.91	10	10	130.6
PF3D7_0309500	asparagine synthetase [glutamine-hydrolyzing], putative	0.986549	-0.0195369	0.899642	556.629	42	45	69.9
PF3D7_1442600	TRAP-like protein	0.985475	-0.0211085	0.963735	1307.12	6	6	412.7
PF3D7_0629600	RNA-binding protein, putative	0.983279	-0.024327	0.978057	1889.51	6	6	30.9
PF3D7_1229300	conserved Plasmodium protein, unknown function	0.982498	-0.0254742	0.931995	787.009	178	178	117.5
PF3D7_1308200	carbamoyl phosphate synthetase	0.98061	-0.028248	0.882967	470.278	29	37	273.4
PF3D7_0212200	ribosomal protein L12, mitochondrial, putative	0.980482	-0.0284371	0.995185	5308.32	5	5	29.5
PF3D7_0206700	adenylosuccinate lyase	0.980288	-0.028723	0.978605	1915.14	5	5	55.2
PF3D7_0813900	40S ribosomal protein S16, putative	0.980119	-0.0289708	0.811668	288.176	74	78	16.3
PF3D7_0806800	V-type proton ATPase subunit a, putative	0.978862	-0.0308224	0.963735	1393.89	16	16	123
PF3D7_0413700	lysine decarboxylase-like protein, putative	0.978758	-0.0309764	0.863059	393.214	26	28	39
PF3D7_1016000	conserved Plasmodium protein, unknown function	0.975772	-0.0353838	0.931995	792.657	15	16	53.9
PF3D7_0614500	60S ribosomal protein L19	0.975368	-0.0359818	0.82494	305.468	53	54	21.6
PF3D7_1105700	tRNA-splicing ligase RtcB, putative	0.974601	-0.0371158	0.858256	375.019	32	33	56.3
PF3D7_1119300	splicing factor U2AF small subunit, putative	0.973946	-0.0380862	0.949709	968.937	6	6	35.3
PF3D7_0320800	ATP-dependent RNA helicase DDX6	0.973281	-0.039071	0.887667	490.495	33	35	49.4
PF3D7_1034900	methionine--tRNA ligase	0.973033	-0.0394399	0.780388	246.787	64	84	104.2
PF3D7_1343900	U4/U6 small nuclear ribonucleoprotein PRP4, putative	0.972984	-0.039512	0.942255	845.218	5	5	76.2
PF3D7_0930600	peptidyl-prolyl cis-trans isomerase	0.970273	-0.0435369	0.95637	1115.73	9	9	72.6
PF3D7_1033400	haloacid dehalogenase-like hydrolase	0.967651	-0.0474411	0.844062	341.964	33	40	32.8
PF3D7_1213900	conserved Plasmodium protein, unknown function	0.966614	-0.0489882	0.772093	217.727	6	6	134.5
PF3D7_1408600	40S ribosomal protein S8e, putative	0.966462	-0.0492158	0.614456	137.355	68	78	25.1
PF3D7_0914100	conserved Plasmodium protein, unknown function	0.964643	-0.0519336	0.977638	1798.23	5	5	138.3
PF3D7_0109000	photosensitized INA-labeled protein PHIL1	0.963653	-0.0534136	0.865626	400.131	19	21	25.5
PF3D7_0802800	serine/threonine protein phosphatase 2B catalytic subunit A	0.963637	-0.0534385	0.929501	726.135	10	10	70.1
PF3D7_0608800	ornithine aminotransferase	0.963488	-0.0536614	0.632141	143.79	83	88	46.1
PF3D7_0801000	Plasmodium exported protein (PHISTc), unknown function	0.961927	-0.0560008	0.775132	238.384	59	64	147.1
PF3D7_1106000	RuvB-like helicase 2	0.96126	-0.057002	0.778247	236.564	14	22	53.4
PF3D7_1439700	leucine carboxyl methyltransferase, putative	0.960601	-0.0579904	0.883074	469.383	18	18	39.1
PF3D7_1331700	glutamine--tRNA ligase, putative	0.957726	-0.0623156	0.605777	130.677	17	29	108.5
PF3D7_1471200	inorganic anion exchanger, inorganic anion antiporter	0.957026	-0.0633694	0.930075	678.606	4	4	75.5
PF3D7_0422700	eukaryotic initiation factor 4A-III, putative	0.956926	-0.0635207	0.760526	218.284	31	34	44.8
PF3D7_1116400	guanine nucleotide-exchange factor SEC12	0.9567	-0.0638608	0.882812	453.322	9	10	56.5
PF3D7_1104000	phenylalanine--tRNA ligase beta subunit	0.956147	-0.0646955	0.794791	255.43	9	10	72.5
PF3D7_1311400	AP-1 complex subunit mu-1	0.956053	-0.0648382	0.870754	407.341	10	11	50.8
PF3D7_0810000	acyl-CoA binding protein, putative	0.955793	-0.0652306			5	5	10.8
PF3D7_0102900	aspartate--tRNA ligase	0.954135	-0.067734	0.696	170.811	21	24	73.5
PF3D7_0817900	high mobility group protein B2	0.952563	-0.0701142	0.58814	127.936	85	107	11.5
PF3D7_1438600	conserved protein, unknown function	0.951833	-0.0712191	0.794084	256.771	11	12	33.1
PF3D7_1369500	conserved protein, unknown function	0.951133	-0.0722808	0.896194	528.095	11	11	131.4
PF3D7_0912400	alkaline phosphatase, putative	0.95081	-0.0727708	0.660815	152.543	37	47	52.7
PF3D7_1224900	splicing factor 3B subunit 6, putative	0.948232	-0.0766881	0.915907	597.129	5	5	12.3
PF3D7_0210900	conserved Plasmodium protein, unknown function	0.946772	-0.0789109	0.405361	84.9487	79	87	32.5
PF3D7_1367700	alanine--tRNA ligase	0.944799	-0.0819212	0.696436	163.105	6	6	165.1
PF3D7_1445100	histidine--tRNA ligase, putative	0.94419	-0.0828514	0.498973	101.021	30	46	133.7
PF3D7_0201900	erythrocyte membrane protein 3	0.943074	-0.0845565	0.771261	227.737	24	28	273.6
PF3D7_0805200	gamete release protein, putative	0.941685	-0.0866841	0.924856	669.027	6	6	10.3
PF3D7_1466300	26S proteasome regulatory subunit RPN2, putative	0.940492	-0.0885126	0.697205	175.367	27	32	132.8
PF3D7_1035700	duffy binding-like merozoite surface protein	0.937758	-0.0927123	0.877876	411.453	6	8	80.2
PF3D7_0505200	actin-like protein, putative	0.937324	-0.0933801	0.849596	344.422	10	10	65.9
PF3D7_0318200	DNA-directed RNA polymerase II subunit RPB1	0.936216	-0.0950862	0.774337	229.967	11	16	278.7
PF3D7_1464600	serine/threonine protein phosphatase UIS2, putative	0.935874	-0.0956145	0.759131	215.809	29	29	170.5
PF3D7_0306900	40S ribosomal protein S23, putative	0.935727	-0.0958401	0.545956	113.568	34	35	16.1
PF3D7_0612100	eukaryotic translation initiation factor 3 subunit L, putative	0.932895	-0.100213	0.696436	175.266	40	41	78.1
PF3D7_0629100	nicotinate phosphoribosyltransferase, putative	0.932454	-0.100895	0.723312	185.037	11	11	77.1
PF3D7_1142500	60S ribosomal protein L28	0.93132	-0.102651	0.57964	124.186	40	42	14.4
PF3D7_1232100	60 kDa chaperonin	0.930306	-0.104223	0.827317	305.534	16	16	81.5
PF3D7_1231100	ras-related protein Rab-2	0.928762	-0.106619	0.668671	157.982	78	93	24.4
PF3D7_1310600	ras-related protein Rab-5B	0.928753	-0.106634	0.673292	155.08	10	11	23.4
PF3D7_0524000	karyopherin beta	0.927276	-0.108929	0.553727	115.776	50	65	127.4
PF3D7_0619400	cell division cycle protein 48 homologue, putative	0.92681	-0.109654	0.199943	58.282	118	128	92.4
PF3D7_0212300	peptide chain release factor subunit 1, putative	0.925756	-0.111296	0.576609	123.466	64	64	48.1
PF3D7_0302900	exportin-1, putative	0.924519	-0.113224	0.673292	158.647	17	18	147.9
PF3D7_1438000	eukaryotic translation initiation factor eIF2A, putative	0.924492	-0.113268	0.532045	110.629	47	62	76.8
PF3D7_1130100	60S ribosomal protein L38	0.923685	-0.114528	0.430146	89.0679	69	83	10.3
PF3D7_1020900	ADP-ribosylation factor	0.923222	-0.115251	0.374031	79.4971	43	56	20.9
PF3D7_0422100	transmembrane emp24 domain-containing protein, putative	0.922602	-0.116219	0.772093	212.208	7	9	44.9
PF3D7_1433500	DNA topoisomerase 2	0.922358	-0.116602	0.614307	136.533	42	53	169.2
PF3D7_0524400	ribosome-interacting GTPase 1, putative	0.921576	-0.117825	0.287047	61.2529	10	17	40.7
PF3D7_1003800	U5 small nuclear ribonucleoprotein component, putative	0.921074	-0.11861	0.700181	178.106	37	38	142.9
PF3D7_0214000	T-complex protein 1 subunit theta	0.920794	-0.11905	0.46898	93.8695	25	38	61
PF3D7_0820500	protein transport protein YIF1, putative	0.918142	-0.123211	0.831332	297.965	6	6	98.6
PF3D7_1236100	clustered-asparagine-rich protein	0.916354	-0.126024	0.695417	170.179	22	40	51.5
PF3D7_1367600	ribosome biogenesis protein MRT4, putative	0.915964	-0.126638	0.632108	142.344	35	36	25.8
PF3D7_0710600	60S ribosomal protein L34	0.913351	-0.130758	0.541327	111.864	24	24	17.4
PF3D7_1229500	T-complex protein 1 subunit gamma	0.913337	-0.130782	0.369098	79.3565	86	89	60.7
PF3D7_0812400	karyopherin alpha	0.913188	-0.131016	0.31903	71.7019	53	58	61.2
PF3D7_0322900	40S ribosomal protein S3A, putative	0.911611	-0.133509	0.193557	57.5493	120	148	30
PF3D7_1467000	magnesium transporter, putative	0.911022	-0.134442	0.76477	209.435	6	6	107
PF3D7_1203900	ubiquitin-conjugating enzyme E2	0.909942	-0.136153	0.855069	356.18	10	11	16.5
PF3D7_1448300	conserved protein, unknown function	0.909705	-0.136529	0.879578	417.681	5	5	191
PF3D7_1211700	DNA replication licensing factor MCM5, putative	0.909371	-0.137059			3	3	85.9
PF3D7_0706500	conserved Plasmodium protein, unknown function	0.909332	-0.137121	0.52878	108.338	27	34	196.6
PF3D7_1406200	transcription elongation factor SPT6, putative	0.908813	-0.137944	0.785557	250.526	19	21	338.4
PF3D7_1212000	glutathione peroxidase-like thioredoxin peroxidase	0.908775	-0.138005	0.571635	120.158	24	30	24
PF3D7_0527200	ubiquitin carboxyl-terminal hydrolase 14	0.904931	-0.14412	0.837403	302.675	5	5	70.7
PF3D7_0419400	conserved Plasmodium protein, unknown function	0.904656	-0.144559	0.779606	237.8	11	11	296.5
PF3D7_1024800	exported protein 3	0.904459	-0.144873	0.561461	117.578	35	43	171.1
PF3D7_0501300	skeleton-binding protein 1	0.904189	-0.145303	0.843936	333.018	12	12	36.3
PF3D7_1410700	conserved protein, unknown function	0.902909	-0.147348	0.593604	127.576	23	32	39.8
PF3D7_1019400	60S ribosomal protein L30e, putative	0.900495	-0.15121	0.553192	110.603	11	11	11.8
PF3D7_0511500	RNA pseudouridylate synthase, putative	0.899064	-0.153504	0.619579	134.16	13	13	1187.6
PF3D7_1359000	conserved Plasmodium protein, unknown function	0.896305	-0.157938	0.872562	392.836	5	5	394.6
PF3D7_0104200	StAR-related lipid transfer protein	0.893003	-0.163263	0.759597	214.907	18	18	53.6
PF3D7_0321400	protein kinase, putative	0.891632	-0.16548	0.696436	162.527	6	6	38
PF3D7_1135100	protein phosphatase PPM8, putative	0.891586	-0.165555	0.753753	208.937	20	21	79.9
PF3D7_0523000	multidrug resistance protein 1	0.891376	-0.165894	0.242434	62.9304	142	153	162.3
PF3D7_0302000	pre-mRNA-splicing factor PRP46, putative	0.891283	-0.166044	0.703062	162.958	5	5	69.6
PF3D7_0814000	60S ribosomal protein L13-2, putative	0.890884	-0.16669	0.145541	52.0928	96	108	25.4
PF3D7_0921100	conserved Plasmodium protein, unknown function	0.890805	-0.166819	0.827317	291.393	6	6	27.3
PF3D7_1451100	elongation factor 2	0.890093	-0.167972	0.147767	52.7286	155	193	93.5
PF3D7_0828300	conserved protein, unknown function	0.888311	-0.170863	0.669826	156.853	26	26	65.3
PF3D7_1348600	conserved Plasmodium protein, unknown function	0.887537	-0.172121	0.828666	300.924	9	9	44.4
PF3D7_0936000	ring-exported protein 2	0.887378	-0.172379	0.842947	332.502	15	15	10.8
PF3D7_0517700	eukaryotic translation initiation factor 3 subunit B, putative	0.887266	-0.172562	0.00271022	27.2282	95	117	84.1
PF3D7_0802300	periodic tryptophan protein 2, putative	0.887135	-0.172774	0.321941	60.6092	6	6	129.1
PF3D7_0415500	nuclear cap-binding protein subunit 2, putative	0.884976	-0.176289	0.506986	102.075	20	21	28
PF3D7_1357900	pyrroline-5-carboxylate reductase, putative	0.884794	-0.176587	0.857472	362.954	11	11	28.4
PF3D7_0413900	ubiquitin carboxyl-terminal hydrolase 13, putative	0.884734	-0.176685	0.860473	372.441	10	10	98.5
PF3D7_0931400	PUB domain-containing protein, putative	0.882382	-0.180525	0.858256	354.687	6	6	37.2
PF3D7_0424600	Plasmodium exported protein (PHISTb), unknown function	0.881253	-0.182371	0.493072	99.1407	28	30	36
PF3D7_0513800	ras-related protein Rab-1A	0.880953	-0.182863	0.741155	198.292	16	16	23.9
PF3D7_1225800	ubiquitin-activating enzyme E1	0.880566	-0.183497	0.441021	90.0872	45	56	131.8
PF3D7_0621800	nascent polypeptide-associated complex subunit alpha, putative	0.880404	-0.183763	0.595055	118.738	6	6	20.6
PF3D7_1412500	actin II	0.880182	-0.184126	0.510441	96.7579	8	15	42.6
PF3D7_1231600	pre-mRNA-splicing factor ATP-dependent RNA helicase PRP2, putative	0.876841	-0.189612	0.700835	173.604	11	11	137.2
PF3D7_0804800	peptidyl-prolyl cis-trans isomerase	0.876036	-0.190939	0.850417	337.999	6	6	24.9
PF3D7_1436300	translocon component PTEX150	0.875437	-0.191925			4	4	112.4
PF3D7_0317600	40S ribosomal protein S11, putative	0.875415	-0.191961	0.132594	49.2135	36	42	18.8
PF3D7_1309100	60S ribosomal protein L24, putative	0.875053	-0.192558	0.15377	52.4017	54	68	19.2
PF3D7_0922100	ubiquitin-like protein, putative	0.873651	-0.194871	0.571518	119.484	22	28	182.1
PF3D7_1477500	Plasmodium exported protein (PHISTb), unknown function	0.873607	-0.194944	0.743846	176.322	4	4	60.6
PF3D7_1205600	tetratricopeptide repeat protein, putative	0.873297	-0.195457			4	4	39
PF3D7_1108400	casein kinase 2, alpha subunit	0.871467	-0.198482	0.0767246	43.3308	79	83	39.9
PF3D7_0923900	polyadenylate-binding protein 2, putative	0.871057	-0.199161	0.223075	59.1133	37	38	23
PF3D7_1008800	nucleolar protein 5, putative	0.870607	-0.199907	0.0336269	37.1597	90	97	53.4
PF3D7_0102200	ring-infected erythrocyte surface antigen	0.869814	-0.20122	0.422062	87.2725	61	61	126.5
PF3D7_0108700	secreted ookinete protein, putative	0.869587	-0.201598	0.924856	668.251	6	6	135.6
PF3D7_0621900	signal recognition particle subunit SRP68, putative	0.869587	-0.201598	0.696436	172.302	19	21	92.5
PF3D7_1237700	conserved protein, unknown function	0.868701	-0.203068	0.305534	69.7351	44	48	23.7
PF3D7_1011800	PRE-binding protein	0.866371	-0.206944	0.00170416	27.0015	332	381	131.6
PF3D7_1426200	protein arginine N-methyltransferase 1	0.866306	-0.207051	0.269932	62.6434	18	30	47.4
PF3D7_0415400	coatomer subunit zeta, putative	0.865987	-0.207583	0.847556	330.699	6	6	23.8
PF3D7_0618000	conserved Plasmodium membrane protein, unknown function	0.86583	-0.207845	0.187151	55.7782	47	51	92.8
PF3D7_1341300	60S ribosomal protein L18-2, putative	0.864823	-0.209523	0.366805	77.4141	31	35	21.5
PF3D7_1132200	T-complex protein 1 subunit alpha	0.864666	-0.209786	0.0878126	45.1771	82	92	60.3
PF3D7_0201600	PHISTb domain-containing RESA-like protein 1	0.864559	-0.209963	0.809308	260.884	5	5	58.6
PF3D7_1027400	DNA-directed RNA polymerase II subunit RPB7, putative	0.863208	-0.212221			5	5	20.3
PF3D7_1213800	proline--tRNA ligase	0.862828	-0.212856	0.472406	94.7064	25	30	86.6
PF3D7_1461300	40S ribosomal protein S28e, putative	0.859638	-0.218199	0.411825	74.2399	6	6	7.5
PF3D7_1336900	tryptophan--tRNA ligase	0.859282	-0.218796	0.254625	60.5793	17	18	73.1
PF3D7_1474800	proteasome subunit alpha type-1, putative	0.859132	-0.219049	0.501275	98.8928	14	15	28.8
PF3D7_1002400	transformer-2 protein homolog beta, putative	0.858816	-0.219578	0.632141	131.293	6	6	30.1
PF3D7_1357800	T-complex protein 1 subunit delta	0.857212	-0.222276	0.106218	47.0415	58	72	58
PF3D7_1240100	early transcribed membrane protein 12	0.856685	-0.223163			5	5	11.7
PF3D7_1306600	V-type proton ATPase subunit H, putative	0.855536	-0.225099	0.662351	137.981	5	5	53.8
PF3D7_1124900	60S ribosomal protein L35, putative	0.855432	-0.225274	0.216514	58.603	39	42	14.7
PF3D7_1206800	conserved Plasmodium protein, unknown function	0.854675	-0.226553	0.199737	53.1004	14	16	86.3
PF3D7_1118500	nucleolar protein 56, putative	0.85341	-0.228689	0.278186	66.5577	62	74	69.4
PF3D7_1004400	RNA-binding protein, putative	0.852797	-0.229725	0.493428	99.0659	26	27	106.3
PF3D7_0217800	40S ribosomal protein S26	0.852742	-0.229819	0.251886	61.3513	23	24	12.5
PF3D7_1406800	glideosome associated protein with multiple membrane spans 3	0.852055	-0.230982	0.760526	213.212	11	12	32.9
PF3D7_1347200	nucleoside transporter 1	0.848015	-0.237839	0.776738	224.777	6	6	47.6
PF3D7_0210100	60S ribosomal protein L37ae, putative	0.847981	-0.237895	0.26571	52.5541	6	6	10.8
PF3D7_0307100	40S ribosomal protein S12, putative	0.845439	-0.242228	0.116318	45.1642	19	32	15.4
PF3D7_0811600	conserved protein, unknown function	0.845239	-0.242569	0.297602	68.7579	57	61	144
PF3D7_0903700	alpha tubulin 1	0.845101	-0.242804	0.173227	53.4077	32	34	50.3
PF3D7_0813000	conserved protein, unknown function	0.844695	-0.243497	0.493072	88.4762	6	6	70.7
PF3D7_1116800	heat shock protein 101	0.842961	-0.246462	0.00995316	31.9214	192	216	102.9
PF3D7_1135400	conserved Plasmodium protein, unknown function	0.842876	-0.246608	0.0470933	38.8949	64	68	28.5
PF3D7_0810800	hydroxymethyldihydropterin pyrophosphokinase-dihydropteroate synthase	0.842585	-0.247105	0.289032	65.5312	20	27	83.4
PF3D7_0304400	60S ribosomal protein L44	0.84067	-0.250388	0.472406	95.0084	27	28	12.2
PF3D7_0532400	lysine-rich membrane-associated PHISTb protein	0.840277	-0.251063	0.298336	69.4598	86	89	61.1
PF3D7_0303200	HAD superfamily protein, putative	0.840039	-0.251472	0.554909	114.419	21	22	134.7
PF3D7_1438100	translocation protein SEC62, putative	0.839397	-0.252574	0.512816	104.567	24	25	43.9
PF3D7_1370300	membrane associated histidine-rich protein 1	0.838817	-0.253572	0.888096	439.649	4	4	28.9
PF3D7_1235300	CCR4-NOT transcription complex subunit 4, putative	0.838415	-0.254264	0.720069	176.026	7	7	194.7
PF3D7_0819600	conserved protein, unknown function	0.837608	-0.255652	0.229838	48.1682	7	9	32.2
PF3D7_1149400	Plasmodium exported protein, unknown function	0.837291	-0.2562	0.572212	118.72	15	16	25.4
PF3D7_0821700	60S ribosomal protein L22, putative	0.837161	-0.256423	0.493072	97.0365	16	16	16.4
PF3D7_1021900	PHAX domain-containing protein, putative	0.835611	-0.259096	0.4764	95.2081	25	29	267.4
PF3D7_0602200	MYND-type zinc finger protein, putative	0.831722	-0.265827	0.771261	209.75	5	5	29.4
PF3D7_0731300	Plasmodium exported protein (PHISTb), unknown function	0.831036	-0.267017	0.178129	52.6694	21	25	37.7
PF3D7_1105600	translocon component PTEX88	0.83068	-0.267635	0.236757	60.0707	27	30	90.8
PF3D7_0931100	nucleolar protein Nop52, putative	0.830674	-0.267647			3	3	97.9
PF3D7_1360900	RNA-binding protein, putative	0.830171	-0.268519	0.126198	48.7339	42	52	44.8
PF3D7_0312300	26S proteasome regulatory subunit RPN12, putative	0.829675	-0.269383			5	5	35.1
PF3D7_0823200	RNA-binding protein, putative	0.829356	-0.269937	0.0402612	37.3236	47	51	32.4
PF3D7_1321400	palmitoyltransferase DHHC8, putative	0.828753	-0.270987			4	4	36.5
PF3D7_0312800	60S ribosomal protein L26, putative	0.827071	-0.273918	0.0236201	33.5345	36	36	14.8
PF3D7_1223100	cAMP-dependent protein kinase regulatory subunit	0.825896	-0.275969	0.0648365	41.4901	60	66	50.8
PF3D7_0909600	conserved protein, unknown function	0.825531	-0.276605			8	8	72.2
PF3D7_1365700	SNARE associated Golgi protein, putative	0.825277	-0.27705	0.116318	39.3721	9	11	47
PF3D7_1320700	conserved Plasmodium protein, unknown function	0.823311	-0.280491	0.812286	265.643	6	6	170.7
PF3D7_0934500	V-type proton ATPase subunit E, putative	0.819058	-0.287962	0.382628	65.9565	5	5	27.2
PF3D7_0608700	T-complex protein 1 subunit zeta	0.818501	-0.288944	0.0544392	39.5399	46	51	61.5
PF3D7_0207800	serine repeat antigen 3	0.817726	-0.29031			3	3	105.4
PF3D7_1104400	thioredoxin-like mero protein	0.817031	-0.291538	0.0505279	39.5675	69	79	49.3
PF3D7_1432100	voltage-dependent anion-selective channel protein, putative	0.815081	-0.294984	0.0900515	44.714	48	54	33.3
PF3D7_1021800	schizont egress antigen-1	0.813156	-0.298396	0.743817	196.913	11	11	244.9
PF3D7_1026800	40S ribosomal protein S2	0.810791	-0.302597	0.00550084	28.6776	64	69	29.9
PF3D7_0711500	regulator of chromosome condensation, putative	0.810436	-0.30323	0.232643	60.5056	41	42	78.9
PF3D7_1007900	eukaryotic translation initiation factor 3 subunit D, putative	0.809296	-0.305261	0.00586839	28.7438	60	72	63.1
PF3D7_0111500	UMP-CMP kinase, putative	0.808894	-0.305978	0.26571	58.1619	10	11	44.2
PF3D7_1474400	conserved Plasmodium protein, unknown function	0.807165	-0.309064	0.693322	158.204	6	6	357.8
PF3D7_0515700	glideosome-associated protein 40, putative	0.801943	-0.318429	0.186851	52.4863	17	25	51.8
PF3D7_0808400	coatomer subunit epsilon, putative	0.80084	-0.320414			5	5	33.1
PF3D7_0706000	importin-7, putative	0.800438	-0.321138	0.0196845	33.7403	65	75	145.5
PF3D7_0409600	replication protein A1, large subunit	0.800078	-0.321787	0.541327	104.397	8	8	134.2
PF3D7_1407100	rRNA 2'-O-methyltransferase fibrillarin, putative	0.795244	-0.330531	0.0029829	27.4898	94	103	34.1
PF3D7_0311300	phosphatidylinositol 3- and 4-kinase, putative	0.794063	-0.332674	0.3656	69.1919	8	8	110.6
PF3D7_0516900	60S ribosomal protein L2	0.792988	-0.334629	0.284357	66.3	30	30	28
PF3D7_0823900	dicarboxylate/tricarboxylate carrier	0.792194	-0.336075	0.0199111	29.3332	18	26	35.4
PF3D7_1107300	polyadenylate-binding protein-interacting protein 1, putative	0.79152	-0.337302	0.186851	55.6155	45	57	381.9
PF3D7_1474600	vacuole membrane protein 1, putative	0.791507	-0.337325	0.35932	71.2422	10	10	46.2
PF3D7_0908000	plasma membrane protein 1, putative	0.790622	-0.33894	0.35932	65.7563	7	9	49.4
PF3D7_0608500	proteasome subunit alpha type-2, putative	0.790275	-0.339573	0.279049	60.1503	10	11	26.5
PF3D7_1462800	glyceraldehyde-3-phosphate dehydrogenase	0.789312	-0.341333	0.000259416	23.3429	201	234	36.6
PF3D7_0909400	exoribonuclease, putative	0.78721	-0.34518	0.539682	107.518	11	12	155
PF3D7_1311900	V-type proton ATPase catalytic subunit A	0.786675	-0.346161	0.0245369	34.4604	50	51	68.6
PF3D7_1408500	conserved Plasmodium protein, unknown function	0.785647	-0.348046			7	8	23
PF3D7_0215700	DNA-directed RNA polymerase II subunit RPB2, putative	0.785399	-0.348503	0.0195845	32.1903	33	39	151.7
PF3D7_0108300	conserved Plasmodium protein, unknown function	0.783466	-0.352057	0.0866954	43.882	41	59	255
PF3D7_1363200	bifunctional polynucleotide phosphatase/kinase	0.782071	-0.354628	0.138847	37.1067	7	15	55.3
PF3D7_0810600	ATP-dependent RNA helicase DBP1, putative	0.781847	-0.355041	0.00021165	21.5157	63	81	108.6
PF3D7_0306800	T-complex protein 1 subunit beta	0.78059	-0.357362	0.0667717	41.407	51	55	59.2
PF3D7_1364800	DNA-directed RNA polymerases I, II, and III subunit RPABC1, putative	0.779818	-0.358791	0.58478	114.632	6	6	24.2
PF3D7_1211900	non-SERCA-type Ca2+ -transporting P-ATPase	0.778946	-0.360405	0.171596	54.0991	51	53	140.3
PF3D7_0707900	ribosomal protein S8e, putative	0.777382	-0.363304	0.484227	95.9951	20	20	30.3
PF3D7_1136300	tudor staphylococcal nuclease	0.77611	-0.365666	3.55971e-05	20.0056	101	121	128.5
PF3D7_1244100	N-alpha-acetyltransferase 15, NatA auxiliary subunit, putative	0.775135	-0.36748	0.144487	45.9208	14	21	154.9
PF3D7_1406700	vacuolar protein sorting-associated protein 29	0.774514	-0.368637	0.338341	62.8681	6	6	21.8
PF3D7_1315400	zinc finger (CCCH type) protein, putative	0.774437	-0.368781	0.493072	88.8361	6	6	48
PF3D7_0525400	7-helix-1 protein	0.773515	-0.370498	0.0991789	27.3706	5	5	55.7
PF3D7_1008000	histone deacetylase 2	0.773436	-0.370645	0.614152	124.985	6	6	282.2
PF3D7_0621300	mRNA-binding protein PUF3	0.773292	-0.370915	0.236757	54.7737	10	11	94.3
PF3D7_1361100	protein transport protein Sec24A	0.772106	-0.37313	0.0298768	35.6153	50	52	106.7
PF3D7_1008700	tubulin beta chain	0.771851	-0.373606	1.71413e-05	18.9545	86	109	49.8
PF3D7_0527500	Hsc70-interacting protein	0.770996	-0.375205	0.0677401	38.4826	19	22	51.1
PF3D7_1407800	plasmepsin IV	0.770406	-0.37631	0.0217755	34.2739	64	66	51
PF3D7_0929200	RNA-binding protein, putative	0.769953	-0.377158	0.00957482	30.8573	72	80	33.6
PF3D7_0818200	14-3-3 protein	0.769663	-0.3777	4.7804e-06	17.4818	76	103	30.2
PF3D7_1124600	ethanolamine kinase	0.76945	-0.378101	0.000530131	23.3587	74	80	49.9
PF3D7_1222300	endoplasmin, putative	0.769244	-0.378488	0.00384988	28.5773	140	143	95
PF3D7_0831400	Plasmodium exported protein, unknown function	0.767717	-0.381353	0.490288	95.3032	14	14	36.4
PF3D7_1127000	protein phosphatase, putative	0.767604	-0.381565	0.532045	105.653	11	11	34.5
PF3D7_0214100	protein transport protein SEC31	0.765125	-0.386232	0.196336	55.077	23	24	166.7
PF3D7_1425900	conserved Plasmodium protein, unknown function	0.764061	-0.38824			3	3	43.2
PF3D7_1235600	serine hydroxymethyltransferase	0.763117	-0.390023	0.00140121	24.3934	50	56	49.8
PF3D7_0804900	GTPase-activating protein, putative	0.762861	-0.390508	0.183446	48.649	10	11	56.5
PF3D7_1037700	enhancer of rudimentary homolog, putative	0.76204	-0.392062	0.119406	45.8344	20	27	12.3
PF3D7_0518300	proteasome subunit beta type-1, putative	0.761534	-0.39302	0.760526	205.546	6	6	27.3
PF3D7_1317400	zinc finger protein, putative	0.760504	-0.394972	0.69862	164.896	6	6	23.2
PF3D7_0519700	FoP domain-containing protein, putative	0.759902	-0.396114	0.00938165	30.7798	73	75	22.7
PF3D7_0804500	conserved Plasmodium membrane protein, unknown function	0.759438	-0.396996	0.463701	90.4065	14	14	721
PF3D7_0106100	V-type proton ATPase subunit C, putative	0.757246	-0.401166	0.00140358	25.0003	65	80	45.3
PF3D7_0617200	conserved protein, unknown function	0.756347	-0.402881	2.4815e-08	14.5289	99	108	53
PF3D7_1123900	13 kDa ribonucleoprotein-associated protein, putative	0.756306	-0.402958	0.217643	56.5202	18	18	16
PF3D7_1027300	peroxiredoxin	0.755869	-0.403792	1.6971e-06	17.5284	129	147	43.9
PF3D7_0109800	phenylalanine--tRNA ligase alpha subunit	0.75568	-0.404153	0.284357	55.1906	6	6	67.7
PF3D7_1435400	ER membrane protein complex subunit 4, putative	0.754538	-0.406334	0.696436	161.962	7	9	21.8
PF3D7_1128400	bifunctional farnesyl/geranylgeranyl diphosphate synthase	0.752872	-0.409523	0.782001	234.237	6	6	44.5
PF3D7_1125500	small nuclear ribonucleoprotein Sm D1, putative	0.752199	-0.410814	0.138847	48.1519	21	23	14.3
PF3D7_0605100	RNA-binding protein, putative	0.750708	-0.413677	0.000401075	22.5761	62	66	85.6
PF3D7_1321900	conserved protein, unknown function	0.750539	-0.414001	0.45006	76.6148	5	5	32.7
PF3D7_1129900	major facilitator superfamily-related transporter, putative	0.747702	-0.419464			3	3	70.1
PF3D7_1342000	40S ribosomal protein S6	0.747288	-0.420264	4.00303e-05	20.5463	133	146	35.4
PF3D7_1324700	SNARE protein, putative	0.746893	-0.421027			5	7	25.7
PF3D7_1129100	parasitophorous vacuolar protein 1	0.746409	-0.421962	0.298336	57.0846	6	6	52
PF3D7_0530100	SNARE protein, putative	0.74581	-0.423119			4	4	26.7
PF3D7_0511000	translationally-controlled tumor protein homolog	0.745576	-0.423572	0.0245369	25.7394	10	12	20
PF3D7_0930300	merozoite surface protein 1	0.745518	-0.423684	1.0432e-10	13.9901	649	682	195.7
PF3D7_1441400	FACT complex subunit SSRP1, putative	0.74509	-0.424513	0.0368081	36.0812	36	50	58.8
PF3D7_0822600	protein transport protein SEC23	0.74042	-0.433584	0.000878743	20.5034	23	42	86.2
PF3D7_0919000	nucleosome assembly protein	0.739808	-0.434776	1.62363e-05	17.757	52	54	31.8
PF3D7_1415300	RNA-binding protein Nova-1, putative	0.735856	-0.442504	0.0863751	39.948	15	17	37.5
PF3D7_0610800	transketolase	0.735554	-0.443096	0.0810256	42.5856	35	36	75.8
PF3D7_0211800	asparagine--tRNA ligase	0.735326	-0.443545	0.240231	58.8758	17	17	70.5
PF3D7_0513300	purine nucleoside phosphorylase	0.734972	-0.444238	0.510363	97.97	9	10	26.9
PF3D7_0218400	ATP-dependent RNA helicase DDX47, putative	0.733007	-0.448101	0.331463	61.9991	6	6	65.2
PF3D7_0602100	ATP-dependent RNA helicase, putative	0.73265	-0.448803	0.662351	129.917	4	4	157.3
PF3D7_1144600	transcription initiation factor IIF subunit beta, putative	0.73219	-0.44971	0.331939	68.522	11	11	36.7
PF3D7_1124300	conserved protein, unknown function	0.731245	-0.451572	0.477957	81.8084	5	5	62.3
PF3D7_1203700	nucleosome assembly protein	0.731234	-0.451595	0.000298539	20.2913	34	35	40.5
PF3D7_0113900	CX3CL1-binding protein 1	0.728343	-0.45731	0.612702	124.217	6	6	28.2
PF3D7_1367500	NADH-cytochrome b5 reductase, putative	0.727329	-0.459319	0.199737	53.135	14	14	42.6
PF3D7_0320300	T-complex protein 1 subunit epsilon	0.724898	-0.464151	0.000117492	19.4199	41	49	59.2
PF3D7_0517400	FACT complex subunit SPT16, putative	0.723013	-0.467907	2.93362e-05	19.421	82	109	132.7
PF3D7_0204700	hexose transporter	0.722567	-0.468797	0.339385	67.2801	9	9	56.4
PF3D7_0730400	IMP1-like protein, putative	0.722159	-0.469612	0.756812	200.476	6	6	17.8
PF3D7_0821200	conserved protein, unknown function	0.720898	-0.472132	0.272864	53.4738	6	6	22.3
PF3D7_0617300	conserved Plasmodium protein, unknown function	0.720853	-0.472223	0.558158	106.01	6	6	16.3
PF3D7_1021400	endomembrane protein 70, putative	0.71936	-0.475214			3	3	72.5
PF3D7_0607000	translation initiation factor IF-2, putative	0.718147	-0.477648	0.0190546	31.8091	31	36	112.4
PF3D7_1441200	60S ribosomal protein L1, putative	0.717986	-0.477972	0.000215167	19.8437	35	46	24.8
PF3D7_1226600	proliferating cell nuclear antigen 2	0.717928	-0.47809	0.571518	109.901	6	6	30.2
PF3D7_1413700	conserved Plasmodium protein, unknown function	0.717923	-0.478098	0.132594	36.3217	6	6	145
PF3D7_1230500	WD repeat-containing protein, putative	0.71725	-0.479452			4	4	59.3
PF3D7_0629200	DnaJ protein, putative	0.716395	-0.481173	0.0110619	30.6284	48	50	44.7
PF3D7_0532300	Plasmodium exported protein (PHISTb), unknown function	0.714756	-0.484476	0.696	166.488	10	10	60.2
PF3D7_1304100	DNA ligase I	0.713358	-0.487301	0.00662853	24.8982	19	21	104.5
PF3D7_1423000	nucleolar GTP-binding protein 2, putative	0.713075	-0.487874	0.631926	130.912	6	6	57.2
PF3D7_0408500	flap endonuclease 1	0.712177	-0.489692	0.275089	56.3502	8	8	76.7
PF3D7_1434300	Hsp70/Hsp90 organizing protein	0.712118	-0.489813	0.279049	54.5148	6	6	66.1
PF3D7_1311800	M1-family alanyl aminopeptidase	0.708291	-0.497586	0.423946	81.3917	10	10	126.1
PF3D7_1462300	GTP-binding protein, putative	0.706758	-0.500711	0.191643	54.4769	25	29	161.2
PF3D7_1422400	conserved Plasmodium protein, unknown function	0.706224	-0.501802	0.461232	78.5297	5	5	195.4
PF3D7_1202900	high mobility group protein B1	0.704331	-0.505675	3.61599e-08	14.4904	91	115	11.3
PF3D7_0928200	conserved Plasmodium protein, unknown function	0.703869	-0.506621	0.495106	89.87	7	7	83
PF3D7_0106700	small ribosomal subunit assembling AARP2 protein	0.70008	-0.514408	0.0709122	40.1542	24	24	166.9
PF3D7_1220400	debranching enzyme-associated ribonuclease, putative	0.697336	-0.520073	0.673292	149.215	6	6	62.7
PF3D7_1414800	small nuclear ribonucleoprotein-associated protein B, putative	0.697125	-0.52051	0.0572197	34.2518	12	12	22.3
PF3D7_0621200	pyridoxine biosynthesis protein PDX1	0.696466	-0.521874	0.0136239	31.0285	40	44	33
PF3D7_1036900	conserved Plasmodium protein, unknown function	0.696427	-0.521955	1.04751e-10	12.812	143	166	192.7
PF3D7_1129400	rRNA (cytosine-C(5))-methyltransferase, putative	0.695807	-0.523242	0.145208	47.7471	16	17	74.4
PF3D7_0307900	conserved Plasmodium protein, unknown function	0.693595	-0.527834	0.539682	101.378	6	6	448.2
PF3D7_0627700	transportin	0.693585	-0.527855	0.138844	46.3754	15	16	132.8
PF3D7_0505800	small ubiquitin-related modifier	0.690909	-0.533432	0.0314039	29.6126	12	18	11.1
PF3D7_1028300	rRNA-processing protein EBP2, putative	0.690448	-0.534395	0.619579	131.271	9	9	37.7
PF3D7_0113200	Plasmodium exported protein, unknown function	0.690235	-0.534841	0.145766	38.1897	6	6	70.1
PF3D7_0217900	conserved Plasmodium protein, unknown function	0.689902	-0.535537	0.0810256	32.1361	8	10	60.6
PF3D7_1360800	falcilysin	0.688982	-0.537462	0.022394	26.4818	11	12	138.9
PF3D7_1120000	conserved protein, unknown function	0.687031	-0.541552	0.0126916	31.3522	52	64	129
PF3D7_1033200	early transcribed membrane protein 10.2	0.684266	-0.547371	0.14549	42.8795	9	16	38.9
PF3D7_0704300	conserved Plasmodium membrane protein, unknown function	0.683852	-0.548244	0.408923	80.7384	13	15	217.5
PF3D7_1136900	subtilisin-like protease 2	0.683811	-0.548331	0.381464	75.1443	10	10	154.8
PF3D7_1118300	insulinase, putative	0.683579	-0.548821	0.262333	57.7828	10	10	173.6
PF3D7_1021500	ATP-dependent RNA helicase ROK1, putative	0.682333	-0.551453	0.103453	40.1818	11	11	79.9
PF3D7_0503400	actin-depolymerizing factor 1	0.680076	-0.556233	0.000588865	16.4077	15	17	13.7
PF3D7_1457700	large ribosomal subunit nuclear export factor, putative	0.679686	-0.55706	0.443847	85.7274	11	12	177.7
PF3D7_0731500	erythrocyte binding antigen-175	0.679274	-0.557935	0.502257	79.888	4	4	174.6
PF3D7_0612900	nucleolar GTP-binding protein 1, putative	0.678437	-0.559712	0.0480295	38.8019	54	56	79.5
PF3D7_1005500	regulator of nonsense transcripts 1, putative	0.677803	-0.561063	0.673292	151.582	8	8	184
PF3D7_0201800	knob associated heat shock protein 40	0.67721	-0.562325	0.668993	148.221	8	8	48.3
PF3D7_1456700	conserved Plasmodium protein, unknown function	0.675569	-0.565826	0.3656	72.0614	11	13	77.8
PF3D7_0932800	importin alpha re-exporter, putative	0.675196	-0.566621	0.00691694	29.0503	52	54	159.1
PF3D7_1413600	conserved Plasmodium protein, unknown function	0.671717	-0.574074	0.557442	105.775	6	6	63.4
PF3D7_1231800	asparagine-rich protein, putative	0.671345	-0.574874	0.541327	97.9978	5	5	212.7
PF3D7_0308100	zinc finger protein, putative	0.667791	-0.582531	0.107517	40.7399	11	11	202.1
PF3D7_0306100	conserved Plasmodium protein, unknown function	0.666881	-0.584499	0.614515	121.319	5	5	74.3
PF3D7_1121600	exported protein 1	0.666626	-0.585051			8	8	17.3
PF3D7_1121100	conserved protein, unknown function	0.665904	-0.586614	0.505551	98.8275	11	11	184.9
PF3D7_1407900	plasmepsin I	0.664846	-0.588908	0.138844	46.3587	15	15	51.5
PF3D7_1423300	serine/threonine protein phosphatase 7	0.663107	-0.592686	0.0424352	35.9951	26	27	112.6
PF3D7_0317700	CPSF (cleavage and polyadenylation specific factor), subunit A, putative	0.661857	-0.595408	0.657337	135.395	5	5	338.5
PF3D7_0624000	hexokinase	0.661394	-0.596419	7.153e-06	17.2898	61	71	55.3
PF3D7_0316600	formate-nitrite transporter	0.660526	-0.598313	0.162068	35.6479	5	5	34.5
PF3D7_0404300	conserved Plasmodium protein, unknown function	0.659952	-0.599567	0.102834	38.9176	10	16	74.2
PF3D7_0822300	small nuclear ribonucleoprotein G, putative	0.659209	-0.601191	0.321608	60.5286	6	6	9.5
PF3D7_0709000	chloroquine resistance transporter	0.658883	-0.601907	0.374031	68.3399	6	6	48.7
PF3D7_0711300	conserved Plasmodium protein, unknown function	0.658693	-0.602321			5	5	14.3
PF3D7_1347500	DNA/RNA-binding protein Alba 4	0.657128	-0.605754	5.71924e-14	10.7613	147	163	42.2
PF3D7_1414400	serine/threonine protein phosphatase PP1	0.655417	-0.609515	0.00778751	23.9797	15	17	34.9
PF3D7_1207000	conserved Plasmodium protein, unknown function	0.654557	-0.611409	0.379431	69.2254	6	6	311.4
PF3D7_1359400	CUGBP Elav-like family member 1	0.653658	-0.613393	0.107023	43.6688	17	23	57.1
PF3D7_1146000	ribosome assembly protein 4, putative	0.653471	-0.613804	0.613144	124.463	6	6	73.1
PF3D7_1412800	glycylpeptide N-tetradecanoyltransferase	0.652578	-0.615777	0.236757	56.4979	12	12	48
PF3D7_1340300	nucleolar complex protein 2, putative	0.652417	-0.616134	0.00204342	25.0503	44	44	114.3
PF3D7_1361900	proliferating cell nuclear antigen 1	0.651249	-0.618719	0.321608	60.5036	6	6	30.6
PF3D7_0419600	ran-specific GTPase-activating protein 1, putative	0.65096	-0.61936	0.0806161	35.5964	11	12	33.2
PF3D7_1344200	heat shock protein 110, putative	0.650313	-0.620793			5	5	108.2
PF3D7_1031800	conserved protein, unknown function	0.650205	-0.621033	0.670923	133.876	4	4	50.8
PF3D7_0522800	pre-mRNA-splicing factor BUD31, putative	0.646615	-0.62902			5	5	17.4
PF3D7_0818800	U3 small nucleolar ribonucleoprotein protein IMP4, putative	0.646495	-0.62929	0.36056	66.0277	6	6	43.7
PF3D7_0315100	eukaryotic translation initiation factor 4E	0.646265	-0.629802	4.87567e-05	19.3247	57	58	26.9
PF3D7_0418600	regulator of chromosome condensation, putative	0.645848	-0.630732			5	5	236.4
PF3D7_1115800	conserved Plasmodium protein, unknown function	0.644324	-0.634141	0.0501988	37.7407	29	29	33.9
PF3D7_0704700	phosphopantetheine adenylyltransferase, putative	0.642813	-0.637528			4	4	163.6
PF3D7_0821400	conserved Plasmodium protein, unknown function	0.641796	-0.639813	0.0272962	28.7376	12	12	14.1
PF3D7_1022400	serine/arginine-rich splicing factor 4	0.638603	-0.647008	0.000482215	21.2594	36	42	62.1
PF3D7_1471000	RNA 3'-terminal phosphate cyclase-like protein, putative	0.638506	-0.647227	0.186851	50.0805	11	11	54.9
PF3D7_1306200	conserved protein, unknown function	0.638379	-0.647515	0.315028	63.7079	9	9	56.8
PF3D7_0719700	40S ribosomal protein S10, putative	0.638122	-0.648096	2.38403e-05	16.8305	36	47	16.5
PF3D7_0905100	nucleoporin NUP221, putative	0.637215	-0.650149	0.406461	73.3943	6	6	235.5
PF3D7_0613400	50S ribosomal protein L18, apicoplast, putative	0.637139	-0.650319	0.320372	60.2598	6	6	24.7
PF3D7_0722500	pre-mRNA-splicing factor CWC15, putative	0.636484	-0.651804	0.0914421	31.1017	6	6	34.1
PF3D7_1321700	splicing factor 1	0.634893	-0.655415	0.00564054	18.6313	10	10	100.9
PF3D7_0826700	receptor for activated c kinase	0.63125	-0.663717	5.49164e-11	11.145	73	91	35.7
PF3D7_1224300	polyadenylate-binding protein 1, putative	0.631121	-0.664011	1.40066e-15	10.29	178	198	97.2
PF3D7_1427900	leucine-rich repeat protein	0.629579	-0.667541	0.000772754	21.5906	30	42	33
PF3D7_0812500	RNA-binding protein, putative	0.62893	-0.669029	0.000148259	12.9972	14	17	117.1
PF3D7_1120100	phosphoglycerate mutase, putative	0.628498	-0.67002	1.91449e-08	12.7912	54	58	28.8
PF3D7_0820900	conserved Plasmodium protein, unknown function	0.627765	-0.671703			3	3	191.4
PF3D7_1459000	ATP-dependent RNA helicase DBP5	0.627412	-0.672514	0.00538246	19.7951	11	17	84.3
PF3D7_1226800	ataxin-3, putative	0.626353	-0.674951	0.0456869	23.2357	6	6	45
PF3D7_1326300	RNA-binding protein, putative	0.625952	-0.675876	0.465006	79.3005	5	5	62.9
PF3D7_1032800	leucine-rich repeat protein	0.625871	-0.676064	0.00225542	16.955	11	11	36.5
PF3D7_1020700	N-acetyltransferase, GNAT family, putative	0.625777	-0.67628	0.142554	47.6734	17	17	149.5
PF3D7_1127600	CRAL/TRIO domain-containing protein, putative	0.624989	-0.678097	0.00204467	20.0983	16	27	35
PF3D7_0503800	60S ribosomal protein L31	0.624661	-0.678854	0.049591	32.9188	13	19	14.1
PF3D7_0322000	peptidyl-prolyl cis-trans isomerase	0.623427	-0.681708	0.00717538	24.7913	17	30	19
PF3D7_1228600	merozoite surface protein 9	0.62287	-0.682998	5.20514e-11	12.6301	152	162	86.6
PF3D7_1444800	fructose-bisphosphate aldolase	0.622237	-0.684464	6.46605e-05	19.605	56	65	40.1
PF3D7_1330800	RNA-binding protein, putative	0.620153	-0.689304	0.000360612	19.5418	27	34	68
PF3D7_1458300	conserved Plasmodium protein, unknown function	0.618071	-0.694156	0.520296	103.586	13	13	183.5
PF3D7_0826500	ubiquitin conjugation factor E4 B, putative	0.614598	-0.702284			4	4	154.6
PF3D7_1419300	glutathione S-transferase	0.613888	-0.703953			4	4	24.8
PF3D7_1218300	AP-2 complex subunit mu, putative	0.612958	-0.70614			5	5	72.9
PF3D7_0815200	importin subunit beta, putative	0.612787	-0.706544	0.156522	45.6672	10	10	100
PF3D7_1012600	GMP synthase [glutamine-hydrolyzing]	0.610757	-0.71133	0.31799	59.7283	6	6	63.9
PF3D7_0921900	conserved Plasmodium protein, unknown function	0.609852	-0.713468	0.0584849	30.8093	9	10	29
PF3D7_1420400	glycine--tRNA ligase	0.609618	-0.714023			4	4	104.3
PF3D7_0622600	cytochrome b-c1 complex subunit 9, putative	0.609226	-0.714951			4	4	11.7
PF3D7_0207500	serine repeat antigen 6	0.609074	-0.71531	0.0186701	25.3651	12	22	118.8
PF3D7_1241800	ATP-dependent RNA helicase DBP9, putative	0.601391	-0.733626	0.532045	94.9692	5	5	103.1
PF3D7_1202700	conserved Plasmodium protein, unknown function	0.600456	-0.73587			5	5	49.2
PF3D7_0630500	ribosome biogenesis protein YTM1, putative	0.599439	-0.738315	0.0309294	27.252	10	12	58.6
PF3D7_1333400	conserved protein, unknown function	0.597571	-0.742818	0.0462448	35.7076	21	27	28.1
PF3D7_0320500	nicotinamidase, putative	0.596186	-0.746167			4	4	50.2
PF3D7_1217200	multiple RNA-binding domain-containing protein 1, putative	0.595939	-0.746762	0.493072	89.0366	6	6	131.1
PF3D7_1322000	nucleoside-diphosphatase, putative	0.59279	-0.754408	0.0862916	25.4152	5	5	66.2
PF3D7_1029600	adenosine deaminase	0.592786	-0.754418	0.0496026	30.7952	10	11	42.5
PF3D7_0807600	conserved Plasmodium protein, unknown function	0.592055	-0.756197	0.0872787	37.985	11	11	159
PF3D7_0528800	nucleolar preribosomal GTPase, putative	0.591562	-0.757398	0.267118	58.4947	10	16	63.9
PF3D7_0618500	malate dehydrogenase	0.590858	-0.759117	0.0106088	23.6842	12	12	34
PF3D7_0604500	conserved Plasmodium protein, unknown function	0.589809	-0.761681	0.000213509	21.254	58	65	334.4
PF3D7_1412000	p1/s1 nuclease, putative	0.589185	-0.763208	0.207573	51.4887	11	15	37.8
PF3D7_1334200	chaperone binding protein, putative	0.588146	-0.765754			4	4	62.7
PF3D7_1109900	60S ribosomal protein L36	0.586589	-0.769577	1.64296e-06	14.9924	44	51	12.8
PF3D7_1248300	conserved protein, unknown function	0.586022	-0.770974	0.515502	83.6054	4	4	16.6
PF3D7_0308200	T-complex protein 1 subunit eta	0.582953	-0.778547	0.00778751	25.5634	19	19	59.6
PF3D7_0813600	translation initiation factor SUI1, putative	0.580745	-0.784023	0.147167	38.3586	6	6	31.4
PF3D7_1429900	ADP-dependent DNA helicase RecQ	0.579941	-0.786021			3	3	169.5
PF3D7_1110400	RNA-binding protein, putative	0.579236	-0.787777	7.5922e-21	8.2939	159	190	173.9
PF3D7_1409800	CUGBP Elav-like family member 2, putative	0.575965	-0.795947	0.455499	87.0897	10	10	59.3
PF3D7_1012400	hypoxanthine-guanine phosphoribosyltransferase	0.573836	-0.80129	0.178288	51.0593	16	23	26.4
PF3D7_1315900	exportin-T, putative	0.571087	-0.808218			4	4	143
PF3D7_0626800	pyruvate kinase	0.570343	-0.810099	8.11118e-13	10.2791	86	100	55.7
PF3D7_0317000	proteasome subunit alpha type-3, putative	0.56971	-0.811701	0.379731	69.3248	6	6	29.3
PF3D7_1358100	Sas10 domain-containing protein, putative	0.568981	-0.813547	0.561461	106.928	6	6	88.7
PF3D7_1354400	V-type proton ATPase 21 kDa proteolipid subunit, putative	0.567297	-0.817825	0.554909	100.906	5	5	19.1
PF3D7_0708800	heat shock protein 110	0.566112	-0.820841	1.40422e-06	15.231	50	74	100
PF3D7_0907600	translation initiation factor SUI1, putative	0.564563	-0.824794	0.611468	123.793	6	6	95.3
PF3D7_1353900	proteasome subunit alpha type-7, putative	0.564374	-0.825276	0.100928	32.2482	6	6	27.2
PF3D7_0522300	18S rRNA (guanine-N(7))-methyltransferase, putative	0.562196	-0.830854	0.193298	49.8765	10	11	31.6
PF3D7_1445000	prolyl hydroxylase-like protein, putative	0.560914	-0.834149			3	3	48
PF3D7_0208200	KRR1 small subunit processome component, putative	0.559212	-0.838533	0.31903	59.8777	6	6	36.1
PF3D7_1244800	translation machinery-associated protein 46, putative	0.559166	-0.83865			4	4	39.7
PF3D7_0934800	cAMP-dependent protein kinase catalytic subunit	0.559127	-0.838753	4.54798e-09	11.6115	48	50	40.2
PF3D7_1346300	DNA/RNA-binding protein Alba 2	0.557572	-0.842771	9.99973e-09	13.1952	69	84	25
PF3D7_1460300	60S ribosomal protein L29, putative	0.557271	-0.843549	0.379208	75.4114	11	12	8
PF3D7_1027100	U3 small nucleolar ribonucleoprotein protein MPP10, putative	0.557153	-0.843853			4	4	92.5
PF3D7_1329500	conserved protein, unknown function	0.556531	-0.845467			8	8	218.4
PF3D7_1225500	small subunit rRNA processing factor, putative	0.554758	-0.850069	0.0906284	30.9158	6	6	52.5
PF3D7_1361800	glideosome-associated connector	0.553105	-0.854374	2.21148e-17	9.6324	184	194	291
PF3D7_1357500	DNA helicase, putative	0.552945	-0.854793			3	3	106.3
PF3D7_1438900	thioredoxin peroxidase 1	0.551853	-0.857645	1.66216e-06	15.6198	52	52	21.8
PF3D7_0813300	conserved protein, unknown function	0.551468	-0.858651	1.85121e-11	10.0228	57	72	36.3
PF3D7_1354600	60S ribosomal protein L7-2, putative	0.551281	-0.859141	0.0456869	32.2146	13	14	31
PF3D7_0717700	serine--tRNA ligase, putative	0.551022	-0.859818	0.297719	56.8998	6	6	62.5
PF3D7_1006200	DNA/RNA-binding protein Alba 3	0.550751	-0.860529	5.11009e-07	13.1212	35	42	12
PF3D7_1249100	conserved protein, unknown function	0.548622	-0.866115	8.16432e-05	16.5841	27	37	44.8
PF3D7_1143400	translation initiation factor eIF-1A, putative	0.547138	-0.870023	0.000344993	16.6188	17	18	17.9
PF3D7_1251500	ATP-dependent RNA helicase DRS1, putative	0.5458	-0.873556	0.0485636	36.1019	21	33	82.6
PF3D7_0503300	serine/arginine-rich splicing factor 12	0.54362	-0.879328	9.1175e-07	10.0369	20	23	37.7
PF3D7_1122200	JmjC domain-containing protein, putative	0.542804	-0.881497			3	3	53.8
PF3D7_1216200	glycerol-3-phosphate dehydrogenase [NAD(+)], putative	0.54115	-0.885899	0.00663587	27.2703	29	29	41.2
PF3D7_1218600	arginine--tRNA ligase	0.540929	-0.886489			4	4	68.4
PF3D7_1229400	macrophage migration inhibitory factor	0.540583	-0.887412	0.0613983	34.8844	12	12	12.8
PF3D7_1439900	triosephosphate isomerase	0.540078	-0.888761	0.0138958	27.0668	16	22	27.9
PF3D7_0406100	V-type proton ATPase subunit B	0.539191	-0.891132	0.00104452	21.1856	26	35	55.8
PF3D7_0506100	60S ribosomal subunit protein L24, putative	0.537506	-0.895647	0.000243868	14.6771	15	16	24.9
PF3D7_1006800	single-strand telomeric DNA-binding protein GBP2, putative	0.535943	-0.899849	1.40422e-06	15.857	59	59	29.5
PF3D7_1466800	conserved Plasmodium protein, unknown function	0.535074	-0.902189	0.0187753	25.4067	11	11	105.4
PF3D7_0207400	serine repeat antigen 7	0.534439	-0.903903	0.0351035	29.3531	11	18	109.6
PF3D7_1366900	conserved protein, unknown function	0.532986	-0.907831	0.00239321	25.233	41	47	78.6
PF3D7_1128200	multiprotein-bridging factor 1, putative	0.531455	-0.911981	0.00782279	22.4234	12	17	15.5
PF3D7_0517300	serine/arginine-rich splicing factor 1	0.530565	-0.914398	7.11432e-09	13.08	70	72	34.6
PF3D7_1226900	parasitophorous vacuolar protein 2	0.528495	-0.920037	0.340577	59.1479	5	5	57.3
PF3D7_0814200	DNA/RNA-binding protein Alba 1	0.527396	-0.923042	4.03408e-16	9.03354	103	127	27.3
PF3D7_0807900	tyrosine--tRNA ligase	0.527297	-0.923313	0.0209961	29.1647	16	23	43.5
PF3D7_0819900	U6 snRNA-associated Sm-like protein LSm3, putative	0.526516	-0.92545	0.297719	56.8689	6	6	10.7
PF3D7_0813400	conserved protein, unknown function	0.526466	-0.925587	3.75208e-07	14.6652	57	61	76.9
PF3D7_0813200	CS domain protein, putative	0.525481	-0.92829			5	5	37.1
PF3D7_1350100	lysine--tRNA ligase	0.520766	-0.941292	0.00198515	24.164	35	39	67.6
PF3D7_1324900	L-lactate dehydrogenase	0.520253	-0.942716	2.87352e-13	10.0267	88	98	34.1
PF3D7_0507500	subtilisin-like protease 1	0.51966	-0.944359	7.40628e-06	16.054	41	42	77.6
PF3D7_0916700	RNA-binding protein musashi, putative	0.519438	-0.944978	5.49164e-11	11.5988	85	92	45.1
PF3D7_1408000	plasmepsin II	0.518868	-0.94656	4.41497e-05	15.0994	23	32	51.5
PF3D7_1404500	rRNA biogenesis protein RRP5, putative	0.518789	-0.94678	0.138847	37.0665	6	6	56.3
PF3D7_1423700	conserved Plasmodium protein, unknown function	0.517072	-0.951564	6.76462e-10	9.86109	40	52	183.6
PF3D7_0710700	conserved Plasmodium protein, unknown function	0.515761	-0.955227			5	5	24.2
PF3D7_1015800	ribonucleoside-diphosphate reductase small chain, putative	0.514454	-0.958887			4	4	40.4
PF3D7_0810300	protein phosphatase PPM5, putative	0.50754	-0.978405	0.0531275	29.8448	9	15	63.6
PF3D7_0520900	adenosylhomocysteinase	0.506318	-0.981886	5.15139e-18	6.94023	66	69	53.8
PF3D7_1212900	bromodomain protein 2, putative	0.505387	-0.984538	0.0906284	33.9102	8	10	125.5
PF3D7_1028400	nucleolar preribosomal assembly protein, putative	0.50448	-0.987131	0.383554	75.7017	10	10	57.1
PF3D7_0520300	U6 snRNA-associated Sm-like protein LSm2, putative	0.503944	-0.988665			4	4	12.1
PF3D7_0213500	tetratricopeptide repeat protein, putative	0.503695	-0.989377	0.305534	53.9023	5	5	55.2
PF3D7_1434600	methionine aminopeptidase 2	0.503189	-0.990826	0.0712011	34.2639	10	10	71.7
PF3D7_1224000	GTP cyclohydrolase 1	0.498217	-1.00515	5.87375e-05	16.9022	29	33	45.9
PF3D7_1417500	H/ACA ribonucleoprotein complex subunit 4, putative	0.498079	-1.00555	2.12716e-05	16.3603	33	34	52.9
PF3D7_0406400	cytosolic glyoxalase II	0.495872	-1.01196	0.106276	40.5715	11	11	30.5
PF3D7_0320700	signal peptidase complex subunit 2	0.495804	-1.01216	0.0676433	39.0531	21	28	21
PF3D7_1014100	merozoite surface protein MSA180, putative	0.494273	-1.01662	6.76462e-10	9.54783	37	45	173.3
PF3D7_1417200	NOT family protein, putative	0.491322	-1.02526	0.297602	65.1655	15	15	519.8
PF3D7_0307700	conserved Plasmodium protein, unknown function	0.489322	-1.03115	0.186851	43.0296	6	6	216.3
PF3D7_1426100	transcription factor BTF3, putative	0.480899	-1.05619	2.01136e-05	14.0514	22	28	19.4
PF3D7_1428300	proliferation-associated protein 2g4, putative	0.480404	-1.05768	0.0137116	29.4247	26	48	42.6
PF3D7_1450500	conserved Plasmodium protein, unknown function	0.480347	-1.05785	0.26571	52.5049	6	6	199.7
PF3D7_1405900	RNA-binding protein, putative	0.477434	-1.06663	0.00307917	23.4524	22	22	130.8
PF3D7_1237600	periodic tryptophan protein 1, putative	0.476854	-1.06838	0.0488941	32.8058	12	12	58.8
PF3D7_1350200	small nuclear ribonucleoprotein E, putative	0.474514	-1.07548			5	5	10.9
PF3D7_0816000	ribosome assembly protein RRB1, putative	0.474124	-1.07666			4	4	56.5
PF3D7_0920900	U4/U6 snRNA-associated-splicing factor, putative	0.472954	-1.08023			3	3	56.7
PF3D7_0511800	inositol-3-phosphate synthase	0.472115	-1.08279	4.54798e-09	11.5044	47	55	69.1
PF3D7_0822500	dynein light chain 1	0.469305	-1.0914			5	5	23.1
PF3D7_0305700	ubiquitin-conjugating enzyme E2, putative	0.469037	-1.09223	0.00625556	12.1336	6	6	16.1
PF3D7_1472900	dihydroorotase, putative	0.465294	-1.10378	0.0866954	30.2282	6	6	41.7
PF3D7_1107700	pescadillo homolog	0.464612	-1.1059	0.160093	39.965	6	6	77.2
PF3D7_0529500	cell cycle regulator protein, putative	0.463311	-1.10995	0.1767	48.8636	11	11	20.3
PF3D7_1401800	choline kinase	0.460675	-1.11818	0.0197052	25.6938	11	11	52.2
PF3D7_1445700	conserved Plasmodium protein, unknown function	0.458454	-1.12515	6.97787e-07	15.2418	58	58	41.9
PF3D7_1215900	serpentine receptor, putative	0.457182	-1.12916	0.337273	50.4669	4	4	76.9
PF3D7_1226300	haloacid dehalogenase-like hydrolase, putative	0.455993	-1.13292	0.000226098	19.1199	30	39	33.3
PF3D7_1433000	H/ACA ribonucleoprotein complex subunit 3, putative	0.454554	-1.13748			5	5	6.6
PF3D7_1466700	60S ribosome subunit biogenesis protein NIP7, putative	0.453378	-1.14121	0.109708	36.4753	8	10	20.4
PF3D7_1364400	conserved Plasmodium protein, unknown function	0.452221	-1.1449	0.116094	42.6614	12	12	386.3
PF3D7_0913000	conserved protein, unknown function	0.452048	-1.14545	0.0628635	26.3233	6	6	17.4
PF3D7_1237200	conserved Plasmodium protein, unknown function	0.451363	-1.14764	0.0021139	22.932	25	31	230.8
PF3D7_0402100	Plasmodium exported protein (PHISTb), unknown function	0.450921	-1.14905			5	5	67.8
PF3D7_0827000	ATP-dependent RNA helicase DBP10, putative	0.44985	-1.15248	0.0271926	26.3941	10	11	151.1
PF3D7_1015900	enolase	0.448618	-1.15644	8.75985e-13	10.6748	100	112	48.7
PF3D7_1312500	conserved Plasmodium protein, unknown function	0.445792	-1.16556	0.121938	41.4269	10	10	7.2
PF3D7_0507700	nuclear protein localization protein 4, putative	0.443595	-1.17269	0.0444974	29.8251	10	10	62.6
PF3D7_1144000	40S ribosomal protein S21	0.442861	-1.17507	4.7804e-06	13.6999	27	29	9.1
PF3D7_1123500	golgi protein 2	0.442092	-1.17758	0.0184697	24	10	11	153.7
PF3D7_0202500	early transcribed membrane protein 2	0.438469	-1.18945	0.145766	45.4395	11	11	11.5
PF3D7_1418900	ATP-dependent RNA helicase DBP4, putative	0.436523	-1.19587			3	3	103.7
PF3D7_0627500	protein DJ-1	0.435284	-1.19997	2.10994e-06	11.6717	22	23	20.3
PF3D7_1207100	small subunit rRNA processing factor, putative	0.434848	-1.20142	0.0906284	30.9212	6	6	100.2
PF3D7_0725300	conserved protein, unknown function	0.434252	-1.2034			5	5	93.5
PF3D7_0629300	phospholipase, putative	0.426463	-1.22951	0.225421	55.8354	14	14	99.2
PF3D7_0819100	BRIX domain, putative	0.424559	-1.23596	0.102993	40.9306	12	12	34.7
PF3D7_1470400	mitochondrial pyruvate carrier protein 2, putative	0.424347	-1.23668			4	4	15.3
PF3D7_1342800	phosphoenolpyruvate carboxykinase	0.420158	-1.25099	0.306078	53.9984	5	5	66.2
PF3D7_0828800	GPI-anchored micronemal antigen	0.415656	-1.26654	0.299289	57.2162	6	6	85.2
PF3D7_1204300	eukaryotic translation initiation factor 5A	0.414861	-1.2693	0.119406	42.2436	11	17	17.6
PF3D7_1417300	cysteine protease ATG4, putative	0.414132	-1.27184			3	3	132.7
PF3D7_0421300	erythrocyte membrane protein 1, PfEMP1	0.41169	-1.28037	0.132594	36.3649	6	6	249
PF3D7_0415000	arsenical pump-driving ATPase, putative	0.404799	-1.30472			3	3	43.3
PF3D7_0802200	1-cys peroxiredoxin	0.398982	-1.3256	0.000113766	14.6668	17	23	25.2
PF3D7_0921800	ribosome production factor 1, putative	0.397303	-1.33169	0.000577523	12.1501	10	11	39.2
PF3D7_1020000	RNA-binding protein 34, putative	0.391832	-1.35169	0.167953	40.7796	6	6	37.6
PF3D7_1309500	H/ACA ribonucleoprotein complex subunit 1, putative	0.390951	-1.35494	0.000486616	14.2864	13	14	25
PF3D7_1355500	serine/threonine protein phosphatase 5	0.383254	-1.38363			4	4	76.9
PF3D7_1132800	aquaglyceroporin	0.37874	-1.40072	0.15377	43.9337	9	10	28.3
PF3D7_1353800	proteasome subunit alpha type-4, putative	0.372385	-1.42513			5	5	27.9
PF3D7_0803800	proteasome subunit beta type-4	0.371408	-1.42892	0.00141899	17.6631	14	16	30.9
PF3D7_1244700	conserved protein, unknown function	0.364698	-1.45523	0.0449137	18.4668	5	5	26.3
PF3D7_1453800	glucose-6-phosphate dehydrogenase-6-phosphogluconolactonase	0.363859	-1.45855	0.0170909	19.7058	8	15	107
PF3D7_1126900	small nuclear ribonucleoprotein F, putative	0.362234	-1.46501	0.0846742	29.7799	6	6	9.9
PF3D7_0417500	memo-like protein	0.359009	-1.47791	0.000895472	13.1319	10	17	34.3
PF3D7_1205800	high mobility group protein B3, putative	0.352198	-1.50554	0.0267079	24.6307	9	9	267
PF3D7_1403400	conserved Plasmodium protein, unknown function	0.349519	-1.51656	0.315028	59.4005	6	6	78.8
PF3D7_1443100	conserved Plasmodium protein, unknown function	0.348526	-1.52066			5	5	67.6
PF3D7_0219200	40S ribosomal protein S30	0.345237	-1.53434			5	5	6.5
PF3D7_1461200	U3 small nucleolar ribonucleoprotein protein IMP3, putative	0.344804	-1.53615	0.00102077	7.04684	6	6	22
PF3D7_0807500	proteasome subunit alpha type-6, putative	0.340162	-1.55571			5	5	29.5
PF3D7_0419800	60S ribosomal protein L7ae/L30e, putative	0.338483	-1.56285	0.0003708	16.1729	16	18	27.6
PF3D7_1026000	conserved Plasmodium protein, unknown function	0.337295	-1.56792	0.000708806	8.86186	9	13	43.2
PF3D7_1022600	kelch protein K10	0.334632	-1.57935			4	4	105.7
PF3D7_1354300	large subunit rRNA methyltransferase, putative	0.334262	-1.58095	0.0220843	25.1269	10	11	120.3
PF3D7_1454700	6-phosphogluconate dehydrogenase, decarboxylating	0.330656	-1.5966	1.04751e-10	10.8132	61	61	53
Q99ZW2	CRISPR-associated endonuclease Cas9/Csn1	0.325393	-1.61975	5.64e-86	1.5092	1364	1613	158.4
PF3D7_1140200	conserved Plasmodium protein, unknown function	0.323878	-1.62648	0.000215167	14.4332	15	15	52.6
PF3D7_0808200	plasmepsin X	0.321149	-1.63868	0.102834	27.8403	6	8	65.1
PF3D7_0424200	reticulocyte binding protein homologue 4	0.311241	-1.68389			5	5	205.8
PF3D7_1468900	zinc finger protein, putative	0.293903	-1.76659	0.182074	42.425	6	6	97.3
PF3D7_0203700	protein MAK16, putative	0.289642	-1.78766			5	5	51.5
PF3D7_0113000	glutamic acid-rich protein GARP	0.289342	-1.78915	0.00013563	13.6534	15	26	79.8
PF3D7_1119800	alternative splicing factor ASF-1, putative	0.277235	-1.85082			4	4	23.7
PF3D7_0306300	glutaredoxin 1	0.272455	-1.87591			5	5	12.4
PF3D7_1360100	RNA-binding protein, putative	0.270805	-1.88467			4	4	21.1
PF3D7_0922600	glutamine synthetase, putative	0.265929	-1.91089	0.0423443	22.6442	6	6	63.2
PF3D7_0931000	elongation factor Tu, putative	0.263904	-1.92192			4	4	107.5
PF3D7_0213100	protein SIS1	0.257929	-1.95496	0.157719	26.9061	4	4	37.4
PF3D7_0722600	U3 small nucleolar RNA-associated protein 7, putative	0.235494	-2.08624	0.0810458	29.1882	6	6	70.2
PF3D7_1124800	ribosome biogenesis regulatory protein, putative	0.224638	-2.15433	0.0102052	22.4716	11	11	29.8
PF3D7_0625100	sphingomyelin synthase 2, putative	0.176894	-2.49904			5	5	46.7
PF3D7_0406700	conserved Plasmodium protein, unknown function	0.135272	-2.88607	0.0810458	29.1822	6	6	102.3
PF3D7_1405800	ribosome biogenesis protein BOP1, putative	0.120472	-3.05323	0.142973	37.5802	6	6	114.2
PF3D7_0114100	Pfmc-2TM Maurer's cleft two transmembrane protein	0.001	-1000			4	4	26.9
PF3D7_0305300	conserved Plasmodium membrane protein, unknown function	0.001	-1000			4	4	114.5
PF3D7_0323000	translation machinery-associated protein 7, putative	0.001	-1000			3	3	6.1
PF3D7_0721300	ATP-dependent RNA helicase DBP7, putative	0.001	-1000			3	3	105
PF3D7_1021300	apicoplast integral membrane protein, putative	0.001	-1000			3	3	55.2
PF3D7_1110700	actin-like protein, putative	0.001	-1000			4	4	42.5
PF3D7_1119200	conserved protein, unknown function	0.001	-1000			5	5	17.6
PF3D7_1133700	FHA domain-containing protein, putative	0.001	-1000			6	6	120.5
PF3D7_1246300	clathrin adaptor domain-containing protein, putative	0.001	-1000			5	5	104
PF3D7_1319300	tRNA (guanine(26)-N(2))-dimethyltransferase, putative	0.001	-1000			3	3	94.8
PF3D7_1327300	conserved Plasmodium protein, unknown function	0.001	-1000			3	3	205.5
PF3D7_1328100	proteasome subunit beta type-7, putative	0.001	-1000			3	3	30
PF3D7_1332500	SAM-dependent RNA methyltransferase, putative	0.001	-1000			3	3	25.5
PF3D7_1342400	casein kinase II beta chain	0.001	-1000			4	4	45.3
PF3D7_1445200	ATP-dependent RNA helicase MAK5, putative	0.001	-1000			4	4	94.1
PF3D7_1447100	conserved Plasmodium protein, unknown function	0.001	-1000			3	3	17.1

## Sheet: Legend
Source data for Table EV7 (comparison of var gene promoter-targeted dCas9 to non-targeted dCas9 immunoprecipitations). Ratio, log2(ratio), peptides used (Pept. used), total peptides, and protein molecular weight (MW) in kilodaltons (kDa) are provided for all proteins. Adjusted p-value and the percent coefficient of variation (CV %) are shown for proteins present in both strains. All P. falciparum…
