# Supplementary material for: Exploring the virulence gene interactome with CRISPR/dCas9 in the human malaria parasite
Source: Mol Syst Biol. 2020 Aug 20;16(8):e9569. doi: 10.15252/msb.20209569 (PMC7440042; doi:10.15252/msb.20209569)
Supplement: Supplementary file 16 — Source Data for Expanded View [file MSB-16-e9569-s018.zip › BRYANT_SourceDataForTable_EV8.xlsx]

## Sheet: Table
Source Data for Table EV8: Label-free quantitative LC-MS/MS analysis of var gene intron- versus non-targeted dCas9 immunoprecipitation (all P. falciparum proteins detected with FDR ≤ 1% and ≥ 3 peptides in all replicates)
Gene ID	Description	Ratio	Log2(ratio)	q-value	CV %	Pept. used	Total Peptides	MW (kDa)
PF3D7_1306600	V-type proton ATPase subunit H, putative	1000	1000			3	3	53.8
PF3D7_1449200	conserved Plasmodium protein, unknown function	1000	1000			3	3	9.5
PF3D7_1001900	Plasmodium exported protein (hyp16), unknown function	7.60736	2.9274	0.0793169	27.0384	6	6	32.1
PF3D7_0936800	Plasmodium exported protein (PHISTc), unknown function	6.65907	2.73532	0.00118372	16.5576	14	20	45.5
PF3D7_1122900	dynein heavy chain, putative	4.64502	2.21568			3	3	617.4
PF3D7_0515900	NLI interacting factor-like phosphatase, putative	4.08557	2.03054			3	3	39.8
PF3D7_1218300	AP-2 complex subunit mu, putative	3.99572	1.99846	0.536035	91.222	8	8	72.9
PF3D7_1214100	GPI ethanolamine phosphate transferase 3, putative	3.71377	1.89288	0.366826	60.3834	6	6	164.6
PF3D7_0204500	aspartate transaminase	3.15056	1.65561			4	4	47
PF3D7_0705300	origin recognition complex subunit 2	3.05251	1.60999			3	3	98
PF3D7_1315000	conserved Plasmodium protein, unknown function	2.96081	1.56599	0.209024	46.7367	8	8	25
PF3D7_1473700	nucleoporin NUP116/NSP116, putative	2.93173	1.55175	0.00379031	25.7735	40	43	142.2
PF3D7_1356900	protein kinase 5	2.90396	1.53802	0.505772	83.5055	7	7	33
PF3D7_0928700	conserved Plasmodium protein, unknown function	2.78113	1.47567	0.28033	50.1338	6	6	181.4
PF3D7_1302100	gamete antigen 27/25	2.62004	1.38959	8.1382e-07	14.9362	56	67	26
PF3D7_0103900	parasite-infected erythrocyte surface protein	2.57902	1.36682	0.277443	56.4073	11	11	67.8
PF3D7_1202200	mitochondrial phosphate carrier protein	2.43067	1.28136	0.114781	39.9732	12	12	36.8
PF3D7_0305300	conserved Plasmodium membrane protein, unknown function	2.32882	1.2196			5	5	114.5
PF3D7_1137900	conserved Plasmodium protein, unknown function	2.32519	1.21735	0.594785	96.5712	5	5	91.7
PF3D7_0831600	cytoadherence linked asexual protein 8	2.27862	1.18816			3	3	165.6
PF3D7_0626700	ATPase	2.22594	1.15442			3	3	43.6
PF3D7_0904100	AP-4 complex subunit epsilon, putative	2.14864	1.10342	0.00733114	17.2453	8	8	161.4
PF3D7_0402000	Plasmodium exported protein (PHISTa), unknown function	2.13072	1.09134	0.000180425	16.2858	20	22	49.7
PF3D7_0105200	heptatricopeptide repeat and RAP domain-containing protein, putative	2.1244	1.08706	0.615468	94.0754	4	4	67.2
PF3D7_0206700	adenylosuccinate lyase	2.11213	1.0787	0.21602	42.8307	6	6	55.2
PF3D7_1472900	dihydroorotase, putative	2.07647	1.05413	0.000257371	14.8888	16	17	41.7
PF3D7_1401100	DnaJ protein, putative	2.06582	1.04672	0.0602415	36.7116	21	21	57.1
PF3D7_1244600	ADP-ribosylation factor GTPase-activating protein	2.05927	1.04213	0.489269	81.9633	8	8	37.3
PF3D7_0516700	ubiquitin carboxyl-terminal hydrolase 2, putative	2.05731	1.04076	0.773056	185.929	8	8	156.3
PF3D7_0420300	AP2 domain transcription factor, putative	2.04912	1.03501	0.367727	60.5074	6	6	400.2
PF3D7_1321400	palmitoyltransferase DHHC8, putative	2.0336	1.02404	0.0185214	16.2232	6	6	36.5
PF3D7_0414900	armadillo-domain containing rhoptry protein	2.01349	1.0097	4.53309e-07	12.9158	36	47	30.8
PF3D7_1345700	isocitrate dehydrogenase [NADP], mitochondrial	1.99145	0.993819	4.4047e-05	17.6635	40	40	53.6
PF3D7_1439300	Sad1/UNC domain-containing protein, putative	1.97238	0.979935	0.0343385	25.1501	8	8	220.7
PF3D7_0820500	protein transport protein YIF1, putative	1.96109	0.971659	0.0638162	30.1186	9	10	98.6
PF3D7_1241800	ATP-dependent RNA helicase DBP9, putative	1.95733	0.968888	0.550888	94.6352	8	8	103.1
PF3D7_1133700	FHA domain-containing protein, putative	1.94605	0.960551	0.506942	85.3585	9	9	120.5
PF3D7_0805200	gamete release protein, putative	1.94202	0.957561	0.173086	42.9605	8	8	10.3
PF3D7_1034400	flavoprotein subunit of succinate dehydrogenase	1.93441	0.951892	0.145119	42.3192	11	12	70.7
PF3D7_1352100	ABC transporter B family member 6, putative	1.91094	0.93428			4	4	123.7
PF3D7_1226900	parasitophorous vacuolar protein 2	1.91056	0.933997	0.154401	43.233	11	11	57.3
PF3D7_0933600	mitochondrial-processing peptidase subunit beta, putative	1.89541	0.922511	1.28476e-05	13.6668	24	28	55.7
PF3D7_0507600	protein CAF40, putative	1.88004	0.910762	0.226883	39.6084	5	5	73.4
PF3D7_1111200	conserved protein, unknown function	1.86916	0.902392	0.382827	67.0454	8	8	72.5
PF3D7_1239600	hydroxyethylthiazole kinase	1.8691	0.902347	0.000645474	20.5004	28	29	33.9
PF3D7_1128400	bifunctional farnesyl/geranylgeranyl diphosphate synthase	1.84907	0.886802	0.225629	53.2733	15	15	44.5
PF3D7_1251200	coronin	1.8214	0.865049	9.52821e-06	15.5826	40	58	69
PF3D7_1237900	conserved Plasmodium protein, unknown function	1.82116	0.864861	0.110837	33.9235	7	7	140.9
PF3D7_0932200	profilin	1.82081	0.864581	0.000148247	19.2137	39	41	19
PF3D7_0321700	conserved Plasmodium protein, unknown function	1.81027	0.856201	0.140843	39.2391	8	8	231.8
PF3D7_1022100	methyltransferase, putative	1.80622	0.85297	0.502312	84.2117	8	8	30.5
PF3D7_1149200	ring-infected erythrocyte surface antigen	1.80363	0.850903	0.0107501	28.3423	28	28	126.9
PF3D7_1240100	early transcribed membrane protein 12	1.79614	0.844898	0.274767	52.0394	7	7	11.7
PF3D7_1436000	glucose-6-phosphate isomerase	1.78599	0.836727	0.25498	47.1523	7	11	67.4
PF3D7_1312500	conserved Plasmodium protein, unknown function	1.78058	0.832345	0.231628	55.0312	20	20	7.2
PF3D7_1223200	nucleus export protein BRR6, putative	1.75689	0.813024	0.552049	93.3755	7	7	53.3
PF3D7_1310700	RNA-binding protein, putative	1.75631	0.812548	0.0481527	35.6057	23	24	16.5
PF3D7_1418000	ubiquitin fusion degradation protein 1, putative	1.74897	0.806506	0.381992	65.2111	7	7	32.5
PF3D7_1130500	conserved oligomeric Golgi complex subunit 2, putative	1.74292	0.801502			3	3	118.3
PF3D7_1327800	ribose-phosphate pyrophosphokinase, putative	1.74134	0.800201	0.168457	44.9216	11	12	64
PF3D7_1213800	proline--tRNA ligase	1.73873	0.798032	0.000530024	22.4642	59	64	86.6
PF3D7_0102500	erythrocyte binding antigen-181	1.73238	0.792755	0.0795057	35.8684	12	12	181.2
PF3D7_0415000	arsenical pump-driving ATPase, putative	1.72083	0.783105	0.568233	82.0609	4	4	43.3
PF3D7_0204200	conserved Plasmodium protein, unknown function	1.71651	0.779482	0.0290709	27.9243	13	16	33.4
PF3D7_0822900	conserved Plasmodium protein, unknown function	1.71424	0.777568	6.99372e-09	13.1998	80	92	138.2
PF3D7_1134000	heat shock protein 70	1.71092	0.77477	1.06439e-52	5.28217	406	455	73.3
PF3D7_1443000	serine/threonine protein kinase	1.708	0.772306	0.494127	78.8606	6	6	150.1
PF3D7_1314600	lipoate-protein ligase 1	1.70646	0.771005	0.0756524	31.6922	8	8	47.9
PF3D7_1455300	conserved protein, unknown function	1.70624	0.770819	0.0013679	25.3897	118	119	69.5
PF3D7_1128100	prefoldin subunit 5, putative	1.69411	0.76053	0.486555	77.2444	6	6	29.1
PF3D7_0102200	ring-infected erythrocyte surface antigen	1.68628	0.753843	2.28648e-07	15.7773	114	115	126.5
PF3D7_1225600	conserved Plasmodium protein, unknown function	1.68529	0.752997			3	3	93
PF3D7_1330300	DnaJ protein, putative	1.68273	0.750805	0.00295985	19.1321	13	14	39.6
PF3D7_1235700	ATP synthase subunit beta, mitochondrial	1.68047	0.748861	0.030281	29.7207	14	15	58.4
PF3D7_1332500	SAM-dependent RNA methyltransferase, putative	1.67059	0.740359	0.710652	137.473	5	5	25.5
PF3D7_1437700	succinyl-CoA ligase, putative	1.6669	0.737164	4.83125e-05	19.7688	90	98	111.3
PF3D7_1031800	conserved protein, unknown function	1.66489	0.73543			3	3	50.8
PF3D7_0321400	protein kinase, putative	1.66381	0.734488	0.0299699	24.2491	8	8	38
PF3D7_0711300	conserved Plasmodium protein, unknown function	1.6624	0.733264	0.544572	88.6536	6	6	14.3
PF3D7_0808400	coatomer subunit epsilon, putative	1.65693	0.728516	0.298249	54.6874	7	7	33.1
PF3D7_1200700	acyl-CoA synthetase	1.65683	0.728426	0.58433	94.3814	5	5	104.6
PF3D7_1024800	exported protein 3	1.64914	0.721715	0.00158624	25.0556	73	79	171.1
PF3D7_1015600	heat shock protein 60	1.64349	0.716764	0.0100658	27.9336	27	27	62.6
PF3D7_0802800	serine/threonine protein phosphatase 2B catalytic subunit A	1.64039	0.714036	0.145279	43.2111	12	12	70.1
PF3D7_0204900	2-methoxy-6-polyprenyl-1,4-benzoquinol methylase, mitochondrial, putative	1.63274	0.707299	0.190911	44.7759	8	8	41.2
PF3D7_1450000	serine/threonine protein kinase, putative	1.62558	0.700959	0.0382294	31.8474	15	15	43.8
PF3D7_0913400	conserved Plasmodium protein, unknown function	1.62262	0.698329	0.128418	41.3244	12	13	19.2
PF3D7_0629300	phospholipase, putative	1.62127	0.697121	0.111994	44.4719	35	35	99.2
PF3D7_1126600	steryl ester hydrolase, putative	1.6158	0.692248	0.717217	151.893	8	8	81.1
PF3D7_1324700	SNARE protein, putative	1.61366	0.690338	0.0202029	26.7916	14	15	25.7
PF3D7_0317300	conserved Plasmodium protein, unknown function	1.60508	0.682641	0.224963	46.5186	7	7	403
PF3D7_0420400	ribosome-recycling factor	1.60435	0.681987	0.0655189	30.4388	8	8	31.6
PF3D7_0828800	GPI-anchored micronemal antigen	1.60024	0.67829	0.0434776	34.9635	23	24	85.2
PF3D7_0603300	dihydroorotate dehydrogenase	1.59494	0.673503	0.200637	47.3129	10	10	65.6
PF3D7_1330600	elongation factor Tu, putative	1.59457	0.673169	0.000282018	21.8596	73	75	57.6
PF3D7_1412300	nuclear transport factor 2, putative	1.59446	0.673069	0.717217	151.254	8	8	14.4
PF3D7_0303700	lipoamide acyltransferase component of branched-chain alpha-keto acid dehydrogenase complex	1.59138	0.670277	0.191564	42.974	7	7	51
PF3D7_1354700	conserved Plasmodium protein, unknown function	1.58625	0.665621	0.0537993	26.4419	7	7	48.9
PF3D7_1444300	1-acyl-sn-glycerol-3-phosphate acyltransferase, putative	1.58057	0.660443	0.255912	57.143	18	19	33.7
PF3D7_0109800	phenylalanine--tRNA ligase alpha subunit	1.57924	0.659231	0.135118	38.6124	9	11	67.7
PF3D7_1234800	splicing factor 3B subunit 3, putative	1.56792	0.648854	0.0567163	37.6908	30	34	151.8
PF3D7_0108700	secreted ookinete protein, putative	1.56097	0.642444	0.747042	168.417	8	8	135.6
PF3D7_1113100	protein tyrosine phosphatase	1.55921	0.640818	0.0410997	26.5274	8	8	25.1
PF3D7_1407900	plasmepsin I	1.55884	0.640476	0.370484	69.5613	15	15	51.5
PF3D7_1464700	ATP synthase (C/AC39) subunit, putative	1.55272	0.634796	4.82641e-05	14.6456	21	23	44.5
PF3D7_0915000	type II NADH:ubiquinone oxidoreductase	1.5519	0.634035	0.400423	67.5343	7	7	61.7
PF3D7_1037700	enhancer of rudimentary homolog, putative	1.53586	0.619044	0.00206738	23.9429	35	37	12.3
PF3D7_1124700	GrpE protein homolog, mitochondrial, putative	1.53401	0.617311			5	5	35
PF3D7_1030200	claudin-like apicomplexan microneme protein, putative	1.53172	0.615149	0.635616	114.076	6	6	51.4
PF3D7_1131100	serpentine receptor, putative	1.52767	0.611337	0.11662	43.048	19	21	94.4
PF3D7_1344800	aspartate carbamoyltransferase	1.52702	0.610722	0.488895	83.0103	11	11	43.3
PF3D7_0508000	6-cysteine protein	1.52632	0.610055	0.721569	145.869	5	5	40.6
PF3D7_0217100	ATP synthase subunit alpha, mitochondrial	1.52383	0.607703	0.0344868	32.2972	19	21	61.8
PF3D7_1320800	dihydrolipoyllysine-residue succinyltransferase component of 2-oxoglutarate dehydrogenase complex	1.51684	0.601067	0.130028	36.0803	7	7	47.6
PF3D7_0731100	EMP1-trafficking protein	1.51635	0.600603	0.811691	197.084	4	4	103.1
PF3D7_1226600	proliferating cell nuclear antigen 2	1.5119	0.596363	0.111465	38.6684	11	12	30.2
PF3D7_0936600	gametocyte exported protein 5	1.51181	0.596276	0.258826	50.3037	7	7	34.9
PF3D7_0613900	myosin E, putative	1.50927	0.59385	0.000959754	18.0969	17	21	255.1
PF3D7_1116500	folate transporter 2	1.50708	0.591752	0.768154	182.971	8	8	51.4
PF3D7_0616800	malate:quinone oxidoreductase	1.50056	0.585505	0.000386902	17.6283	20	23	59.5
PF3D7_1138700	conserved Plasmodium protein, unknown function	1.48973	0.57505	0.0567163	34.7545	15	16	222.1
PF3D7_1022600	kelch protein K10	1.48398	0.569473	0.713978	148.629	8	8	105.7
PF3D7_0206500	conserved Plasmodium protein, unknown function	1.4814	0.566963	0.429392	73.0895	8	8	164.8
PF3D7_0413800	50S ribosomal protein L10, putative	1.48078	0.566355	0.471366	78.7293	8	8	33.1
PF3D7_1312600	2-oxoisovalerate dehydrogenase subunit alpha, mitochondrial, putative	1.47826	0.563904	0.000191947	20.479	51	57	49.9
PF3D7_0504600	2-oxoisovalerate dehydrogenase subunit beta, mitochondrial, putative	1.47765	0.563303	4.86849e-05	18.511	49	53	43
PF3D7_1022500	citrate synthase, mitochondrial, putative	1.47649	0.562168	0.00104699	20.5976	25	30	65
PF3D7_1115400	cysteine proteinase falcipain 3	1.47589	0.561584	0.137631	45.9825	23	23	56.7
PF3D7_0214000	T-complex protein 1 subunit theta	1.47433	0.560062	0.000630065	22.8723	62	67	61
PF3D7_1145100	coatomer subunit gamma, putative	1.47374	0.559486	0.00780026	28.5221	46	50	124.4
PF3D7_1010600	eukaryotic translation initiation factor 2 subunit beta	1.4724	0.558173	0.142832	46.3461	23	27	25.3
PF3D7_0920500	ADP-ribosylation factor, putative	1.4712	0.556989	0.696925	137.814	8	8	22.1
PF3D7_0611300	ATP synthase-associated protein, putative	1.46512	0.551021			4	4	33.5
PF3D7_1342600	myosin A	1.4555	0.541519	2.10723e-05	19.3966	133	137	92.3
PF3D7_0318100	stomatin-like protein, putative	1.45219	0.538226	0.536035	89.5398	7	7	43.1
PF3D7_0217500	calcium-dependent protein kinase 1	1.45216	0.538199	4.98925e-08	15.2265	141	154	60.8
PF3D7_1453800	glucose-6-phosphate dehydrogenase-6-phosphogluconolactonase	1.45025	0.536302	0.00494093	26.7005	40	47	107
PF3D7_0731300	Plasmodium exported protein (PHISTb), unknown function	1.4487	0.534756	0.000972329	23.3213	51	53	37.7
PF3D7_1129000	spermidine synthase	1.44717	0.533236	0.00743286	29.4757	78	84	36.6
PF3D7_0424600	Plasmodium exported protein (PHISTb), unknown function	1.44601	0.532081	0.00573547	28.0407	53	55	36
PF3D7_1129200	26S proteasome regulatory subunit RPN7, putative	1.4433	0.529372	0.000957435	23.2019	51	54	46.6
PF3D7_1458400	aminodeoxychorismate lyase	1.44296	0.529036	0.156217	47.2587	20	22	37.5
PF3D7_1347700	ethanolamine-phosphate cytidylyltransferase	1.44278	0.52885	0.00336081	26.5686	60	63	66
PF3D7_0513100	conserved protein, unknown function	1.4425	0.528573	0.166104	48.733	22	23	28.9
PF3D7_0720700	phosphoinositide-binding protein, putative	1.44157	0.527637	0.354858	67.9152	19	19	258.4
PF3D7_1357900	pyrroline-5-carboxylate reductase, putative	1.44028	0.526347	0.52198	92.3836	15	15	28.4
PF3D7_1460600	inner membrane complex sub-compartment protein 3	1.43971	0.525773	0.00401004	25.956	37	39	17.1
PF3D7_1135400	conserved Plasmodium protein, unknown function	1.43774	0.523802	7.6797e-06	17.8971	91	96	28.5
PF3D7_1464600	serine/threonine protein phosphatase UIS2, putative	1.43675	0.522813	0.00278838	25.8951	55	61	170.5
PF3D7_1127600	CRAL/TRIO domain-containing protein, putative	1.43438	0.520429	0.0002867	21.1491	51	51	35
PF3D7_0520400	single-stranded DNA-binding protein, putative	1.43429	0.520335	0.354796	66.8382	14	14	35.7
PF3D7_1137400	UVB-resistance protein UVR8 homologue	1.43376	0.519808	0.0116926	29.7283	39	44	48.1
PF3D7_1338900	serine/threonine protein kinase, putative	1.43356	0.519599	0.472627	79.0462	8	8	111.3
PF3D7_0815200	importin subunit beta, putative	1.43299	0.519028	0.163232	47.1157	17	17	100
PF3D7_0415600	GTP:AMP phosphotransferase	1.43235	0.518388	0.00476096	26.2564	35	38	26.7
PF3D7_1434800	mitochondrial acidic protein MAM33, putative	1.43207	0.518098	0.00015742	20.1959	51	54	28.9
PF3D7_1361800	glideosome-associated connector	1.43041	0.516426	6.5135e-10	14.1362	340	352	291
PF3D7_1476300	Plasmodium exported protein (PHISTb), unknown function	1.42573	0.511705	0.673782	128.201	7	7	68.1
PF3D7_0722200	rhoptry-associated leucine zipper-like protein 1	1.42294	0.508877	0.101851	43.7295	44	44	87.9
PF3D7_1341900	V-type proton ATPase subunit D, putative	1.41865	0.504522	0.594785	100.653	6	6	27.8
PF3D7_1312700	conserved Plasmodium protein, unknown function	1.41722	0.503059	0.541544	93.3964	10	10	66.9
PF3D7_1019000	eukaryotic translation initiation factor subunit eIF2A, putative	1.41466	0.50046	0.224963	53.7917	18	19	280.8
PF3D7_0906500	arginase	1.41461	0.500408	0.581793	93.6335	5	5	46.5
PF3D7_1423300	serine/threonine protein phosphatase 7	1.41331	0.499077	0.00118372	23.6861	51	61	112.6
PF3D7_1342100	aconitate hydratase	1.41297	0.498729	0.00017634	18.5568	32	40	103.4
PF3D7_1009800	conserved Plasmodium membrane protein, unknown function	1.40983	0.49552	0.527615	87.8417	7	7	162.4
PF3D7_1208100	conserved Plasmodium protein, unknown function	1.40948	0.495167	0.181596	43.794	8	8	533.6
PF3D7_0503600	myosin B	1.4086	0.494265	0.472627	77.3451	7	7	93.2
PF3D7_1466300	26S proteasome regulatory subunit RPN2, putative	1.40706	0.492682	0.0262049	33.446	41	45	132.8
PF3D7_1419700	conserved Plasmodium protein, unknown function	1.40665	0.492264	0.00496536	27.792	59	63	59.7
PF3D7_1409800	CUGBP Elav-like family member 2, putative	1.40562	0.491208	0.254217	55.7703	16	22	59.3
PF3D7_0913200	elongation factor 1-beta	1.40527	0.490843	5.4717e-05	19.3742	64	68	32
PF3D7_0523100	mitochondrial-processing peptidase subunit alpha, putative	1.40378	0.489321	8.65168e-06	17.3551	67	86	61.8
PF3D7_1366300	conserved Plasmodium protein, unknown function	1.40247	0.487975	0.550045	96.0872	11	12	494.7
PF3D7_1124600	ethanolamine kinase	1.40222	0.487717	4.09919e-07	16.0775	111	116	49.9
PF3D7_0507700	nuclear protein localization protein 4, putative	1.40105	0.486513	0.191564	48.7588	14	14	62.6
PF3D7_0302900	exportin-1, putative	1.39769	0.483046	0.0540031	36.824	27	40	147.9
PF3D7_0606800	VFT protein	1.39725	0.482592	0.327101	59.6594	8	8	34.5
PF3D7_1446200	M17 leucyl aminopeptidase	1.39265	0.477831	0.000108728	16.9871	26	31	67.8
PF3D7_1215400	conserved Plasmodium protein, unknown function	1.39216	0.477327	0.717217	134.264	4	4	71.5
PF3D7_1327600	nicotinamide/nicotinic acid mononucleotide adenylyltransferase	1.38883	0.473869	0.164481	44.3869	11	13	24.3
PF3D7_1019900	autophagy-related protein 8	1.38882	0.473864	0.393592	68.3288	8	8	14.7
PF3D7_1361000	protein arginine N-methyltransferase 5, putative	1.38801	0.473016	0.137631	33.9775	6	6	85.6
PF3D7_0211200	ras-related protein Rab-5A	1.37972	0.46438	0.795805	192.971	5	5	26.7
PF3D7_1456800	V-type H(+)-translocating pyrophosphatase, putative	1.3759	0.460377	0.325743	67.0523	49	53	76.4
PF3D7_0317800	26S proteasome non-ATPase regulatory subunit 9, putative	1.37479	0.459216	0.550888	86.4612	5	5	26.5
PF3D7_0711000	AAA family ATPase, CDC48 subfamily	1.36839	0.452481	0.285182	55.1724	8	8	142.1
PF3D7_1426700	phosphoenolpyruvate carboxylase	1.36441	0.448282	0.348376	68.7871	32	43	134
PF3D7_1135100	protein phosphatase PPM8, putative	1.36415	0.448005	0.0020697	24	36	43	79.9
PF3D7_1125400	mitochondrial import inner membrane translocase subunit TIM44, putative	1.36251	0.446268	0.369002	67.8477	12	13	55.8
PF3D7_1442600	TRAP-like protein	1.36197	0.445694	0.374893	61.7523	6	6	412.7
PF3D7_0815600	eukaryotic translation initiation factor 3 subunit G, putative	1.36157	0.44527	0.104417	43.1082	28	30	31.3
PF3D7_1346400	VPS13 domain-containing protein, putative	1.36128	0.444965	0.780281	180.707	5	5	697.1
PF3D7_0621900	signal recognition particle subunit SRP68, putative	1.35877	0.442305	0.0974781	42.2174	29	36	92.5
PF3D7_0927800	cytochrome c oxidase subunit 5B, putative	1.3581	0.441586	0.527615	85.4811	6	6	32.4
PF3D7_1461900	valine--tRNA ligase, putative	1.35792	0.441395	0.513894	86.908	8	8	128.1
PF3D7_1128500	Fe-S cluster assembly protein, putative	1.35746	0.440907	0.674705	130.265	8	8	84.8
PF3D7_0730400	IMP1-like protein, putative	1.35719	0.44062	0.669011	128.46	8	8	17.8
PF3D7_1116000	rhoptry neck protein 4	1.35547	0.438793	0.330278	62.268	11	13	135.6
PF3D7_0914200	phospholipid or glycerol acyltransferase, putative	1.35433	0.437581	0.111465	40.8298	14	15	49.3
PF3D7_0423500	glideosome associated protein with multiple membrane spans 2	1.3524	0.435523	0.39661	75.0418	28	30	42.6
PF3D7_0207400	serine repeat antigen 7	1.3516	0.434672	0.258826	59.0231	29	32	109.6
PF3D7_0920800	inosine-5'-monophosphate dehydrogenase	1.35113	0.434171	0.00428028	27.0411	52	62	56.2
PF3D7_1420400	glycine--tRNA ligase	1.34968	0.432618			4	4	104.3
PF3D7_0201800	knob associated heat shock protein 40	1.34935	0.432267	0.696925	139.722	12	13	48.3
PF3D7_0529000	conserved Plasmodium protein, unknown function	1.34905	0.431941	0.717217	148.601	7	7	82.9
PF3D7_1406700	vacuolar protein sorting-associated protein 29	1.34884	0.431714	0.252227	51.2478	8	8	21.8
PF3D7_0320500	nicotinamidase, putative	1.34735	0.430127	0.523806	87.0631	8	8	50.2
PF3D7_1471100	exported protein 2	1.34728	0.430055	0.0551462	38.5729	46	47	33.4
PF3D7_1310300	zinc finger protein, putative	1.34562	0.428275	0.352439	62.4866	8	8	29.3
PF3D7_0413600	26S protease regulatory subunit 6B, putative	1.34372	0.426235	0.000130024	20.7289	77	92	44.7
PF3D7_1340600	RNA lariat debranching enzyme, putative	1.34282	0.425271			3	3	67.6
PF3D7_0619400	cell division cycle protein 48 homologue, putative	1.34221	0.424608	1.76837e-10	13.2569	201	224	92.4
PF3D7_1120000	conserved protein, unknown function	1.34157	0.423927	0.000223087	22.2471	123	137	129
PF3D7_1456700	conserved Plasmodium protein, unknown function	1.34151	0.423861	0.290884	58.8167	13	17	77.8
PF3D7_1249900	ribosomal RNA small subunit methyltransferase A2, putative	1.34081	0.423108	0.575404	100.037	8	8	76.3
PF3D7_0424200	reticulocyte binding protein homologue 4	1.34055	0.422824	0.386341	73.815	31	40	205.8
PF3D7_1001300	Plasmodium exported protein (PHISTa), unknown function	1.33923	0.421402	0.575403	99.5707	8	8	33.1
PF3D7_1250300	vacuolar protein sorting-associated protein 26, putative	1.33826	0.420357	0.325743	59.487	8	8	34.5
PF3D7_1246200	actin I	1.33749	0.419524	2.30135e-13	11.7386	268	291	41.9
PF3D7_1103800	CCR4-NOT transcription complex subunit 1, putative	1.33707	0.419075	0.739767	156.017	5	5	391.9
PF3D7_0525800	inner membrane complex protein 1g, putative	1.33689	0.418881	0.00294698	26.8286	87	103	34.3
PF3D7_1118200	heat shock protein 90, putative	1.33612	0.418052	8.53605e-05	20.3805	85	93	108.5
PF3D7_0910100	exportin-7, putative	1.33474	0.416562	0.0312463	35.425	68	72	139.2
PF3D7_1014700	prohibitin 2, putative	1.32887	0.410205	0.17131	46.715	13	14	34.8
PF3D7_1325100	phosphoribosylpyrophosphate synthetase	1.32853	0.409835	2.2186e-05	19.6298	157	165	49.4
PF3D7_0727200	cysteine desulfurase, putative	1.3284	0.409691	0.195258	52.7217	31	33	63.2
PF3D7_1225800	ubiquitin-activating enzyme E1	1.328	0.409252	0.00379031	27.8396	118	120	131.8
PF3D7_1312900	eukaryotic translation initation factor 4 gamma	1.32743	0.408631	0.016411	32.3437	72	81	146.6
PF3D7_0212900	arginyl-tRNA--protein transferase	1.32718	0.408369	0.24355	54.2252	13	13	42.9
PF3D7_1367700	alanine--tRNA ligase	1.32678	0.407932	0.114917	42.8383	19	20	165.1
PF3D7_0603200	mitochondrial chaperone BCS1, putative	1.32653	0.407662	0.75242	167.091	6	6	54.6
PF3D7_1110500	vacuolar protein sorting-associated protein 35, putative	1.32535	0.40637	0.378683	66.5425	8	8	123.5
PF3D7_0312300	26S proteasome regulatory subunit RPN12, putative	1.32488	0.405859	0.53626	89.753	7	7	35.1
PF3D7_0918000	glideosome-associated protein 50	1.32483	0.405803	0.00792782	30.2108	128	143	44.6
PF3D7_1017500	myosin essential light chain ELC	1.32473	0.4057	0.191919	48.8477	13	14	15.7
PF3D7_0527200	ubiquitin carboxyl-terminal hydrolase 14	1.32453	0.40548	0.532697	88.9346	7	7	70.7
PF3D7_0911300	cysteine repeat modular protein 1	1.32352	0.404382	0.486555	79.6548	7	7	391.3
PF3D7_1402300	26S proteasome regulatory subunit RPN6	1.32194	0.402653	0.111994	43.1974	22	24	78.4
PF3D7_0304200	EH domain-containing protein	1.32113	0.401776	0.0045705	25.9811	33	37	61.3
PF3D7_0823200	RNA-binding protein, putative	1.31709	0.397354	8.46865e-05	19.8698	65	76	32.4
PF3D7_1223700	vacuolar iron transporter	1.31544	0.39555	0.31863	63.9963	19	22	31
PF3D7_0615600	zinc finger protein, putative	1.31544	0.395541	0.503276	84.4575	8	8	304.1
PF3D7_1211900	non-SERCA-type Ca2+ -transporting P-ATPase	1.31302	0.392886	0.00695163	29.304	82	92	140.3
PF3D7_1116800	heat shock protein 101	1.30958	0.389099	6.45964e-11	13.2929	304	347	102.9
PF3D7_0715600	GTP-binding translation elongation factor tu family protein, putative	1.30679	0.386023	0.324279	63.3303	14	15	86.2
PF3D7_1229500	T-complex protein 1 subunit gamma	1.30614	0.385306	0.000212164	22.2339	130	144	60.7
PF3D7_0417300	LETM1-like protein, putative	1.30552	0.384625			3	3	95.5
PF3D7_1471200	inorganic anion exchanger, inorganic anion antiporter	1.30339	0.382274			3	3	75.5
PF3D7_0209800	ATP-dependent RNA helicase UAP56	1.30325	0.382114	1.8199e-06	17.5126	155	166	52.2
PF3D7_1315900	exportin-T, putative	1.30191	0.380629	0.837874	251.076	5	5	143
PF3D7_0606500	polypyrimidine tract-binding protein, putative	1.30018	0.378708	0.474027	84.0946	16	16	77.2
PF3D7_0305500	conserved Plasmodium protein, unknown function	1.29944	0.377887	0.0260974	34.641	87	90	467.9
PF3D7_1222700	glideosome-associated protein 45	1.29302	0.370743	0.638406	123.364	15	15	23.6
PF3D7_1347200	nucleoside transporter 1	1.29279	0.370488	0.568233	98.2281	8	8	47.6
PF3D7_1105300	conserved Plasmodium protein, unknown function	1.29271	0.370403	0.429392	76.9994	14	14	87
PF3D7_1108500	succinyl-CoA synthetase alpha subunit, putative	1.29253	0.370199	0.00455215	24.0272	22	26	35.4
PF3D7_1338100	26S proteasome regulatory subunit RPN3, putative	1.29053	0.367966	0.303319	63.5185	27	30	59.1
PF3D7_1340900	sodium-dependent phosphate transporter	1.2881	0.365247	0.614495	109.729	8	8	75.3
PF3D7_1407800	plasmepsin IV	1.28701	0.364028	0.0294573	35.2649	80	91	51
PF3D7_1138500	protein phosphatase PPM2	1.28591	0.362786	0.361509	69.4584	20	20	105.4
PF3D7_0829200	prohibitin 1, putative	1.28565	0.362495	0.550104	97.8758	14	16	30.6
PF3D7_0320100	protein transport protein SEC22	1.28418	0.360847	0.575404	101.111	11	14	25.9
PF3D7_1368100	26S proteasome regulatory subunit RPN11, putative	1.28367	0.360277	0.0599079	39.0966	44	52	35.2
PF3D7_0823900	dicarboxylate/tricarboxylate carrier	1.28224	0.35867	0.00941866	28.4045	35	42	35.4
PF3D7_1145400	dynamin-like protein	1.28056	0.356774	4.67193e-05	20.6226	202	218	96.4
PF3D7_1014100	merozoite surface protein MSA180, putative	1.27853	0.354491	0.00792782	29.9024	96	103	173.3
PF3D7_0525100	acyl-CoA synthetase	1.2769	0.352641	2.90524e-07	16.4042	171	185	76.9
PF3D7_1103100	60S acidic ribosomal protein P1, putative	1.27553	0.351102	0.0802648	40.0804	25	29	13
PF3D7_0207500	serine repeat antigen 6	1.27458	0.350022	0.0532281	37.3536	32	37	118.8
PF3D7_1235900	pre-mRNA-splicing factor SYF1, putative	1.27266	0.347844	0.926683	524.236	5	5	125.4
PF3D7_1248500	bax inhibitor 1, putative	1.27143	0.346453	0.697868	137.147	7	7	32.3
PF3D7_1342800	phosphoenolpyruvate carboxykinase	1.27011	0.344948	0.705773	144.21	9	9	66.2
PF3D7_1308000	conserved Plasmodium membrane protein, unknown function	1.2687	0.343353	0.285182	58.192	14	20	100
PF3D7_0918900	gamma-glutamylcysteine synthetase	1.26829	0.342886	0.626011	114.483	8	8	124.5
PF3D7_0905100	nucleoporin NUP221, putative	1.26828	0.342871	0.130401	42.2778	13	13	235.5
PF3D7_1436300	translocon component PTEX150	1.26782	0.342349	0.617972	111.394	9	9	112.4
PF3D7_0932100	protein MAM3, putative	1.26779	0.342314	0.680028	130.003	7	7	147.4
PF3D7_1306400	26S protease regulatory subunit 10B, putative	1.26715	0.341587	0.0202379	33.2986	70	75	44.7
PF3D7_0912500	SAP domain-containing protein, putative	1.26692	0.341321	0.106219	44.4904	48	52	33.2
PF3D7_0319900	conserved protein, unknown function	1.26684	0.34124	0.821861	228.07	6	6	36.1
PF3D7_0519700	FoP domain-containing protein, putative	1.26514	0.339297	0.00120012	24.9037	101	112	22.7
PF3D7_1239800	conserved Plasmodium protein, unknown function	1.26436	0.338412	0.706651	144.626	8	8	691.4
PF3D7_0308000	DNA polymerase delta small subunit, putative	1.26269	0.336504	0.504843	87.7518	12	12	57.7
PF3D7_1004300	E3 ubiquitin-protein ligase, putative	1.26148	0.335117	0.725898	140.014	4	4	131.7
PF3D7_1436600	cGMP-dependent protein kinase	1.26107	0.334647	0.0125508	31.3494	76	87	97.7
PF3D7_1332200	conserved protein, unknown function	1.25962	0.332991	0.00430913	26.5456	44	51	113.6
PF3D7_0210900	conserved Plasmodium protein, unknown function	1.25936	0.332696	1.83184e-05	18.9128	102	122	32.5
PF3D7_0219200	40S ribosomal protein S30	1.25611	0.328962	0.597799	105.631	8	8	6.5
PF3D7_0110700	chromatin assembly factor 1 protein WD40 domain, putative	1.25431	0.3269	0.203697	53.9404	35	35	50.7
PF3D7_0707400	AAA family ATPase, putative	1.25399	0.32653	0.520711	87.9396	8	8	78.2
PF3D7_0813000	conserved protein, unknown function	1.25058	0.322599	0.320613	63.3323	15	16	70.7
PF3D7_1360200	ER membrane protein complex subunit 3, putative	1.24977	0.321657	0.479344	84.9372	16	16	29.6
PF3D7_0927300	fumarate hydratase	1.24719	0.31868	0.00194451	25.8959	94	105	78.4
PF3D7_0528200	eukaryotic translation initiation factor 3 subunit E, putative	1.24613	0.31746	0.427976	79.3556	33	35	61.4
PF3D7_1410000	ER membrane protein complex subunit 2, putative	1.24378	0.314728	0.578266	96.5185	6	6	35
PF3D7_1343700	kelch protein K13	1.24343	0.314325	0.0373434	36.3511	63	71	83.7
PF3D7_1103600	actin-like protein, putative	1.24283	0.313626	0.736829	158.639	7	7	58
PF3D7_1459400	conserved protein, unknown function	1.24193	0.312585	0.144351	48.6765	61	65	40.1
PF3D7_0927900	phosphatidylserine decarboxylase	1.23893	0.309095	0.0191412	24.648	11	14	41.5
PF3D7_1236100	clustered-asparagine-rich protein	1.23865	0.308767	0.142832	48.6233	65	67	51.5
PF3D7_0935900	ring-exported protein 1	1.23767	0.307628	0.687762	132.658	8	9	83
PF3D7_1459000	ATP-dependent RNA helicase DBP5	1.23757	0.307508	0.103096	42.5087	25	26	84.3
PF3D7_1208900	protein phosphatase PPM11, putative	1.23735	0.307253	0.837874	264.668	10	12	166.9
PF3D7_0113000	glutamic acid-rich protein GARP	1.2359	0.305565	0.0986815	43.9126	60	69	79.8
PF3D7_1401600	Plasmodium exported protein (PHISTb), unknown function	1.23411	0.30347	0.427976	79.1619	30	31	55.8
PF3D7_1008900	adenylate kinase	1.233	0.302177	0.166544	50.7218	51	53	27.6
PF3D7_1213900	conserved Plasmodium protein, unknown function	1.23141	0.300317	0.147077	40.0388	8	8	134.5
PF3D7_0936000	ring-exported protein 2	1.23126	0.30013	0.724853	161.625	17	17	10.8
PF3D7_1404800	conserved Plasmodium protein, unknown function	1.23089	0.299706	0.853464	281.517	6	6	112.8
PF3D7_1431600	succinyl-CoA ligase [ADP-forming] subunit beta, putative	1.22921	0.297732	0.0984575	43.5678	48	50	52.2
PF3D7_1437000	N-acetyltransferase, GNAT family, putative	1.22893	0.297409	0.456231	83.5273	38	40	64.2
PF3D7_0104400	4-hydroxy-3-methylbut-2-enyl diphosphate reductase	1.22845	0.296845	0.614733	108.313	7	7	62.5
PF3D7_0410300	protein phosphatase PPM1, putative	1.22841	0.296795	0.827882	235.458	6	6	105.2
PF3D7_1439000	copper transporter	1.22746	0.295673	0.507552	89.8049	15	15	27.2
PF3D7_1332000	syntaxin, Qa-SNARE family	1.22673	0.294814	0.660617	128.839	13	14	32.8
PF3D7_1401800	choline kinase	1.22662	0.294684	0.360613	70.1919	27	27	52.2
PF3D7_1035700	duffy binding-like merozoite surface protein	1.2264	0.294435	0.621421	117.285	17	17	80.2
PF3D7_1357800	T-complex protein 1 subunit delta	1.22358	0.291108	0.00792782	29.7853	85	102	58
PF3D7_0302800	RNA-binding protein, putative	1.22214	0.28941	0.725898	157.735	8	8	48.1
PF3D7_1017900	26S proteasome regulatory subunit p55, putative	1.22102	0.288086	0.539128	96.3008	17	19	55.2
PF3D7_0606700	coatomer alpha subunit, putative	1.22044	0.287397	0.137631	47.9882	60	65	176.9
PF3D7_0810200	ABC1 family, putative	1.21959	0.286397			4	4	111.7
PF3D7_1246800	signal recognition particle receptor subunit beta, putative	1.21864	0.285278	0.727604	154.285	6	6	30.6
PF3D7_0907400	ATP-dependent protease ATPase subunit ClpY	1.21617	0.282342	0.00430967	28.2319	114	125	106.5
PF3D7_0418600	regulator of chromosome condensation, putative	1.21544	0.281478	0.625183	117.348	13	14	236.4
PF3D7_1320600	ras-related protein Rab-11A	1.21497	0.280916	0.019617	33.1789	72	79	24.8
PF3D7_1363400	polyubiquitin binding protein, putative	1.21424	0.280059	0.666909	131.319	13	14	107.6
PF3D7_0703500	erythrocyte membrane-associated antigen	1.21354	0.279223	5.76349e-05	20.9953	222	251	264.9
PF3D7_1323700	glideosome associated protein with multiple membrane spans 1	1.21316	0.278765	0.475956	85.2549	21	24	34
PF3D7_1218500	dynamin-like protein, putative	1.21244	0.277915	0.373406	72.5081	36	42	122.8
PF3D7_0308700	conserved protein, unknown function	1.212	0.27739	0.503276	88.1678	15	18	58
PF3D7_0819100	BRIX domain, putative	1.21145	0.276731	0.618131	115.344	14	15	34.7
PF3D7_1416100	protein SEY1, putative	1.21039	0.275471	0.0336846	36.1307	91	110	110.6
PF3D7_1463900	EF-hand calcium-binding domain-containing protein, putative	1.21016	0.275192	0.4447	81.8258	36	38	127.1
PF3D7_0214100	protein transport protein SEC31	1.20851	0.273225	0.200004	53.626	40	45	166.7
PF3D7_1344200	heat shock protein 110, putative	1.20832	0.273002	0.630958	116.265	9	11	108.2
PF3D7_1326400	translation initiation factor eIF-2B subunit gamma, putative	1.20769	0.27225	0.397993	68.8672	8	8	55
PF3D7_0619800	conserved Plasmodium membrane protein, unknown function	1.20764	0.272191	0.817794	224.018	7	7	307.5
PF3D7_0921100	conserved Plasmodium protein, unknown function	1.20758	0.272123	0.764936	179.742	8	8	27.3
PF3D7_1003600	inner membrane complex protein 1c, putative	1.20608	0.270325	0.0366881	36.8087	96	113	32.7
PF3D7_0521700	ATP-dependent RNA helicase DDX1, putative	1.20576	0.26994	0.461594	81.5282	16	19	97.3
PF3D7_1408400	FANCJ-like helicase, putative	1.20568	0.269845			3	3	135.5
PF3D7_1125800	kelch domain-containing protein, putative	1.20437	0.268281	0.634557	117.939	9	12	67.6
PF3D7_0532100	early transcribed membrane protein 5	1.2039	0.267713	0.653735	127.659	15	16	19
PF3D7_0608310	sorting assembly machinery 50 kDa subunit, putative	1.2	0.263035	0.641753	120.083	8	8	53.7
PF3D7_0109000	photosensitized INA-labeled protein PHIL1	1.1993	0.262191	0.161768	49.2034	31	36	25.5
PF3D7_1016400	serine/threonine protein kinase, FIKK family	1.19918	0.262049	0.208071	51.4352	16	23	72.4
PF3D7_0708400	heat shock protein 90	1.19675	0.25912	0.000475612	24.1303	341	368	86.2
PF3D7_0112200	multidrug resistance-associated protein 1	1.19585	0.258032	0.813704	211.734	5	5	214.4
PF3D7_0909600	conserved protein, unknown function	1.1947	0.256646	0.620202	115.687	14	15	72.2
PF3D7_0629500	amino acid transporter AAT1	1.19415	0.255982	0.141001	47.128	31	35	68.9
PF3D7_1452000	rhoptry neck protein 2	1.1937	0.255435	0.14093	48.6689	79	81	249.5
PF3D7_1349200	glutamate--tRNA ligase, putative	1.19347	0.255159	0.00468055	28.4886	116	131	101.4
PF3D7_0825500	protein KRI1, putative	1.19322	0.254858			4	4	75.3
PF3D7_0811400	conserved protein, unknown function	1.19172	0.253044	0.58433	106.66	15	15	71.4
PF3D7_1014600	transcriptional coactivator ADA2	1.19048	0.25154	0.374096	72.3883	30	33	300.3
PF3D7_0407900	AAA family ATPase, putative	1.18919	0.249976	0.804403	209.445	8	8	77.8
PF3D7_1019100	conserved Plasmodium protein, unknown function	1.1877	0.248173	0.721033	154.449	8	8	229.2
PF3D7_1248900	26S protease regulatory subunit 8, putative	1.18723	0.247594	0.0441985	37.6172	69	74	49.5
PF3D7_0513800	ras-related protein Rab-1A	1.18625	0.246414	0.592677	108.247	16	19	23.9
PF3D7_1206800	conserved Plasmodium protein, unknown function	1.18569	0.245726	0.290053	59.3216	14	16	86.3
PF3D7_1238800	acyl-CoA synthetase	1.18354	0.243106	0.00131524	25.253	112	116	92.1
PF3D7_1467000	magnesium transporter, putative	1.18091	0.239893	0.696925	137.442	8	8	107
PF3D7_0507500	subtilisin-like protease 1	1.18037	0.239239	0.176779	52.3403	82	88	77.6
PF3D7_1471400	diacylglycerol kinase, putative	1.18026	0.239101	0.373992	72.8549	39	39	57.6
PF3D7_1123400	translation elongation factor EF-1, subunit alpha, putative	1.17917	0.237773	0.252227	58.5392	33	39	62.9
PF3D7_0830600	Plasmodium exported protein (PHISTc), unknown function	1.1785	0.236949	0.885002	350.284	6	6	54.5
PF3D7_1136400	signal recognition particle subunit SRP72, putative	1.17751	0.235743	0.620202	114.316	11	11	107.1
PF3D7_1336900	tryptophan--tRNA ligase	1.17602	0.23391	0.194831	53.1199	38	42	73.1
PF3D7_0903200	ras-related protein RAB7	1.17565	0.233458	0.0822394	42.797	87	93	23.8
PF3D7_0627700	transportin	1.17537	0.233115	0.423642	78.4221	32	33	132.8
PF3D7_1106700	DNA replication ATP-dependent helicase/nuclease DNA2, putative	1.17503	0.232698	0.812165	197.956	4	4	120.1
PF3D7_0215000	acyl-CoA synthetase	1.1738	0.231184	0.527876	94.6695	19	19	102.1
PF3D7_0311300	phosphatidylinositol 3- and 4-kinase, putative	1.17124	0.228035	0.203647	50.0811	13	15	110.6
PF3D7_1235200	V-type K+-independent H+-translocating inorganic pyrophosphatase	1.17117	0.227952	0.73249	167.241	22	22	117.1
PF3D7_1468700	eukaryotic initiation factor 4A	1.17099	0.227729	2.23834e-07	16.4985	230	266	45.3
PF3D7_1429800	coatomer subunit beta, putative	1.17043	0.22704	0.0567163	39.4123	70	82	160
PF3D7_0617800	histone H2A	1.16953	0.225932	0.130176	47.3954	65	71	14.1
PF3D7_1002900	conserved Plasmodium protein, unknown function	1.16951	0.225906	0.641753	124.735	17	19	14.5
PF3D7_0628300	choline/ethanolaminephosphotransferase, putative	1.16944	0.225812	0.638406	123.846	16	16	45.1
PF3D7_1002100	EMP1-trafficking protein	1.16541	0.220841	0.747763	170.742	10	11	69.9
PF3D7_1119600	ATP-dependent zinc metalloprotease FTSH, putative	1.16398	0.219063	0.747763	169.294	8	8	120.7
PF3D7_1212500	glycerol-3-phosphate 1-O-acyltransferase	1.16332	0.218249	0.630958	122.844	29	31	66.9
PF3D7_0506500	conserved Plasmodium protein, unknown function	1.16308	0.217951	0.789336	196.761	8	8	469.9
PF3D7_0522600	inner membrane complex protein	1.16224	0.216913	0.673214	135.063	20	23	55.6
PF3D7_1410600	eukaryotic translation initiation factor 2 subunit gamma, putative	1.16166	0.216191	0.0382924	36.3768	56	69	51.2
PF3D7_1316600	choline-phosphate cytidylyltransferase	1.16114	0.215544	0.202592	54.629	59	64	104.8
PF3D7_1137700	calcium-binding protein, putative	1.16053	0.214788	0.841835	270.279	8	8	88.3
PF3D7_1457300	MA3 domain-containing protein, putative	1.15914	0.213052	0.494127	88.9615	27	31	76
PF3D7_1438700	DNA primase small subunit	1.15838	0.212106	0.877886	332.592	8	8	53.5
PF3D7_1109900	60S ribosomal protein L36	1.15823	0.211925	0.231628	57.515	61	64	12.8
PF3D7_0930000	procollagen lysine 5-dioxygenase, putative	1.15725	0.210695	0.706915	144.878	8	8	66.8
PF3D7_1368200	ABC transporter E family member 1, putative	1.15366	0.206215	0.115445	46.2735	82	89	70.3
PF3D7_1201000	Plasmodium exported protein (PHISTb), unknown function	1.15172	0.20379	0.853464	290.647	10	11	77.1
PF3D7_0104200	StAR-related lipid transfer protein	1.14982	0.201412	0.786435	200.151	19	19	53.6
PF3D7_1117300	conserved protein, unknown function	1.14905	0.200442	0.717217	154.777	14	15	15.3
PF3D7_1355500	serine/threonine protein phosphatase 5	1.14862	0.199898	0.873578	312.1	6	6	76.9
PF3D7_0918300	eukaryotic translation initiation factor 3 subunit F, putative	1.14757	0.198585	0.504094	90.0023	21	22	36.8
PF3D7_1331700	glutamine--tRNA ligase, putative	1.14569	0.196214	0.067963	40.3554	49	53	108.5
PF3D7_1227100	DNA helicase 60	1.1453	0.195729	0.760359	167.647	5	5	87
PF3D7_0722400	Obg-like ATPase 1, putative	1.1449	0.195218	0.0122395	31.497	94	101	45.2
PF3D7_1365500	aminomethyltransferase, mitochondrial, putative	1.14427	0.194432	0.73702	169.709	21	24	46.9
PF3D7_1460300	60S ribosomal protein L29, putative	1.14383	0.193877	0.693542	139.543	14	18	8
PF3D7_1244100	N-alpha-acetyltransferase 15, NatA auxiliary subunit, putative	1.14341	0.193347	0.552049	100.568	24	28	154.9
PF3D7_1467900	rab GTPase activator, putative	1.14283	0.192605	0.631828	115.519	7	7	196.1
PF3D7_1108600	endoplasmic reticulum-resident calcium binding protein	1.1419	0.191433	0.576935	107.473	51	56	39.4
PF3D7_0915400	ATP-dependent 6-phosphofructokinase	1.14109	0.190417	0.0644801	40.7945	103	122	159.5
PF3D7_0706000	importin-7, putative	1.14073	0.18996	0.171538	52.2217	128	142	145.5
PF3D7_0930300	merozoite surface protein 1	1.13982	0.188804	0.00220612	27.379	1039	1079	195.7
PF3D7_1008400	26S protease regulatory subunit 4, putative	1.13885	0.187577	0.0823692	42.7013	79	101	49.8
PF3D7_1020900	ADP-ribosylation factor	1.13849	0.187116	0.0551462	39.1967	70	79	20.9
PF3D7_0503400	actin-depolymerizing factor 1	1.13761	0.186004	0.628501	120.214	18	28	13.7
PF3D7_0518200	SWIB/MDM2 domain-containing protein	1.13705	0.185302	0.546423	97.7755	16	16	15.5
PF3D7_1324800	dihydrofolate synthase/folylpolyglutamate synthase	1.13671	0.184862	0.423642	77.4025	21	22	60.1
PF3D7_1134800	coatomer subunit delta	1.13645	0.184531	0.405789	75.1608	21	25	56.8
PF3D7_1222300	endoplasmin, putative	1.13605	0.18403	0.064522	41.2636	215	232	95
PF3D7_1351700	inner membrane complex protein 1f, putative	1.135	0.18269	0.625183	121.49	58	59	151.5
PF3D7_0914400	conserved protein, unknown function	1.13371	0.181052	0.327101	67.7198	74	75	28.4
PF3D7_0320300	T-complex protein 1 subunit epsilon	1.13337	0.180613	0.209727	55.6791	86	100	59.2
PF3D7_1207000	conserved Plasmodium protein, unknown function	1.1329	0.180023	0.851567	283.302	8	8	311.4
PF3D7_1311900	V-type proton ATPase catalytic subunit A	1.13281	0.179904	0.127129	47.5213	107	114	68.6
PF3D7_0610000	mitochondrial ribosomal protein L19 precursor, putative	1.13221	0.179139	0.894748	390.387	8	8	38.3
PF3D7_0934500	V-type proton ATPase subunit E, putative	1.12973	0.175982	0.648164	117.564	6	6	27.2
PF3D7_0905900	coatomer subunit beta, putative	1.12972	0.175971	0.179388	51.6557	40	43	118.2
PF3D7_0618000	conserved Plasmodium membrane protein, unknown function	1.12923	0.175342	0.258826	60.2698	60	64	92.8
PF3D7_0317700	CPSF (cleavage and polyadenylation specific factor), subunit A, putative	1.12846	0.174356	0.858886	293.566	7	7	338.5
PF3D7_0731600	acyl-CoA synthetase	1.12812	0.173926	0.246583	59.7781	193	199	93.3
PF3D7_1438600	conserved protein, unknown function	1.12794	0.173692	0.28033	59.2058	15	16	33.1
PF3D7_0907600	translation initiation factor SUI1, putative	1.12609	0.171323	0.765643	185.918	16	16	95.3
PF3D7_1310500	ER membrane protein complex subunit 7, putative	1.12423	0.168933	0.751309	172.283	10	12	24.4
PF3D7_0810600	ATP-dependent RNA helicase DBP1, putative	1.12391	0.16852	0.0795057	42.5807	103	118	108.6
PF3D7_1369700	U2 small nuclear ribonucleoprotein A', putative	1.12349	0.167982	0.636664	118.575	8	8	20.4
PF3D7_1321100	conserved Plasmodium protein, unknown function	1.12114	0.164968	0.795805	203.048	8	8	405.1
PF3D7_1223400	phospholipid-transporting ATPase, putative	1.11854	0.161617	0.543885	98.5103	27	32	190.4
PF3D7_1332900	isoleucine--tRNA ligase, putative	1.11776	0.16061	0.356336	70.336	37	41	151.3
PF3D7_0815800	vacuolar protein sorting-associated protein 9, putative	1.11708	0.159727	0.81901	228.019	9	10	214.7
PF3D7_0422100	transmembrane emp24 domain-containing protein, putative	1.11638	0.158832	0.627628	119.66	18	20	44.9
PF3D7_0605600	nucleoside diphosphate kinase, putative	1.11594	0.158263			3	3	219.9
PF3D7_1130400	26S protease regulatory subunit 6A, putative	1.1148	0.156787	0.154865	50.1805	91	101	49.5
PF3D7_0509000	alpha-soluble NSF attachment protein, putative	1.11455	0.156467	0.705773	143.852	8	8	34.6
PF3D7_1445100	histidine--tRNA ligase, putative	1.11425	0.156067	0.473028	86.4292	52	61	133.7
PF3D7_0704200	tRNA m5C-methyltransferase, putative	1.11408	0.155849	0.725898	160.125	11	12	141.2
PF3D7_0306800	T-complex protein 1 subunit beta	1.11347	0.155064	0.39535	76.4138	88	95	59.2
PF3D7_0524000	karyopherin beta	1.11238	0.153645	0.584955	110.269	75	87	127.4
PF3D7_0623100	nuclear polyadenylated RNA-binding protein NAB2, putative	1.11071	0.151487	0.747763	171.794	11	13	91.1
PF3D7_1325600	mitochondrial fission 1 protein, putative	1.10975	0.150239	0.853464	288.22	8	8	16.1
PF3D7_0308200	T-complex protein 1 subunit eta	1.10764	0.147486	0.615852	117.102	34	35	59.6
PF3D7_0309500	asparagine synthetase [glutamine-hydrolyzing], putative	1.10683	0.146438	0.47004	85.6024	47	64	69.9
PF3D7_0205900	26S proteasome regulatory subunit RPN1, putative	1.10595	0.145287	0.405789	76.9279	45	52	108.4
PF3D7_0530900	formin 1	1.10505	0.144111	0.830505	224.214	4	4	309.5
PF3D7_0808200	plasmepsin X	1.10472	0.143681	0.833717	264.209	26	36	65.1
PF3D7_0512600	ras-related protein Rab-1B	1.10434	0.143189	0.374096	73.8175	80	90	22.9
PF3D7_1359400	CUGBP Elav-like family member 1	1.10353	0.142127	0.660634	131.608	25	31	57.1
PF3D7_0817600	conserved protein, unknown function	1.10247	0.140735	0.70276	147.457	30	33	112.2
PF3D7_0709300	Cg2 protein	1.10239	0.140629	0.845611	276.946	8	8	325.5
PF3D7_0807300	ras-related protein Rab-18	1.1022	0.140383	0.520711	93.8026	27	36	23.2
PF3D7_0810800	hydroxymethyldihydropterin pyrophosphokinase-dihydropteroate synthase	1.10189	0.139978	0.315138	65.2125	34	42	83.4
PF3D7_1430200	plasmepsin IX	1.10041	0.138048	0.821861	233.233	8	8	74.2
PF3D7_1002400	transformer-2 protein homolog beta, putative	1.09819	0.135133	0.840699	268.65	8	8	30.1
PF3D7_0803700	tubulin gamma chain	1.09803	0.134914	0.645871	128.028	37	40	51.6
PF3D7_1431300	large subunit GTPase 1, putative	1.09794	0.134802	0.910577	435.893	6	6	98.3
PF3D7_1361100	protein transport protein Sec24A	1.09743	0.134133	0.466176	85.5126	70	74	106.7
PF3D7_1219100	clathrin heavy chain, putative	1.09681	0.133311	0.231628	58.332	184	192	232.9
PF3D7_0416800	small GTP-binding protein sar1	1.09676	0.133243	0.423699	79.8902	100	110	22
PF3D7_1216300	signal recognition particle subunit SRP19	1.09518	0.131168	0.0181688	28.4553	19	31	18
PF3D7_1453000	conserved Plasmodium protein, unknown function	1.09486	0.13075	0.877886	333.137	7	7	110.6
PF3D7_1008700	tubulin beta chain	1.094	0.12961	0.176779	52.6807	128	151	49.8
PF3D7_0612100	eukaryotic translation initiation factor 3 subunit L, putative	1.09208	0.127083	0.59896	113.549	60	62	78.1
PF3D7_0831700	heat shock protein 70	1.09083	0.125429	0.510877	93.8591	98	103	75.1
PF3D7_0505200	actin-like protein, putative	1.09066	0.125204	0.813704	231.534	34	34	65.9
PF3D7_1012600	GMP synthase [glutamine-hydrolyzing]	1.09029	0.124712	0.830505	252.942	11	14	63.9
PF3D7_0819600	conserved protein, unknown function	1.08797	0.121642	0.705007	145.797	14	19	32.2
PF3D7_1105800	conserved Apicomplexan protein, unknown function	1.08762	0.121173	0.530767	96.1197	27	33	30.7
PF3D7_1343000	phosphoethanolamine N-methyltransferase	1.08679	0.120077	0.103096	45.3256	164	176	31
PF3D7_0823800	DnaJ protein, putative	1.08672	0.119975	0.578485	108.413	69	77	76.7
PF3D7_0410600	conserved protein, unknown function	1.08659	0.119807	0.840699	268.572	8	8	37.1
PF3D7_0418200	eukaryotic translation initiation factor 3 subunit M, putative	1.08522	0.11799	0.28315	62.9587	61	70	51
PF3D7_0216400	vacuolar protein sorting-associated protein 45	1.08333	0.115471	0.695172	140.571	14	15	86.3
PF3D7_1132000	ubiquitin-like protein, putative	1.0832	0.115299	0.791048	204.047	15	15	101.1
PF3D7_1415400	conserved Plasmodium protein, unknown function	1.08299	0.115019	0.89095	373.637	7	7	178.5
PF3D7_1238600	sphingomyelin phosphodiesterase	1.08272	0.114665	0.713752	153.761	24	28	46
PF3D7_0727800	cation transporting ATPase, putative	1.08259	0.114483	0.813233	227.757	21	23	225.1
PF3D7_1462700	cytochrome c1 precursor, putative	1.08171	0.113308	0.832833	250.934	7	7	46.2
PF3D7_0102900	aspartate--tRNA ligase	1.08145	0.112971	0.575403	106.02	34	38	73.5
PF3D7_1409400	conserved protein, unknown function	1.08144	0.112951	0.85911	303.905	14	14	30.5
PF3D7_0806800	V-type proton ATPase subunit a, putative	1.08117	0.112593	0.791048	206.732	30	33	123
PF3D7_1034900	methionine--tRNA ligase	1.08104	0.112415	0.50071	91.6557	118	135	104.2
PF3D7_0821800	protein transport protein SEC61 subunit beta, putative	1.07971	0.110645	0.835371	264.404	15	16	8.6
PF3D7_0526900	transmembrane emp24 domain-containing protein, putative	1.07912	0.109855	0.945356	699.734	4	4	24.6
PF3D7_1442300	tRNA import protein tRIP	1.07855	0.109091	0.800309	212.684	18	21	46.4
PF3D7_0506900	rhomboid protease ROM4	1.07854	0.109073	0.549109	100.524	42	55	86.7
PF3D7_1132200	T-complex protein 1 subunit alpha	1.0781	0.108488	0.408278	78.2597	125	133	60.3
PF3D7_0601900	conserved Plasmodium protein, unknown function	1.07735	0.107487	0.894748	388.227	8	8	14.7
PF3D7_0912400	alkaline phosphatase, putative	1.07675	0.106681	0.488299	88.8422	54	74	52.7
PF3D7_0728000	eukaryotic translation initiation factor 2 subunit alpha	1.07602	0.105699	0.602931	113.858	35	41	37.8
PF3D7_1104000	phenylalanine--tRNA ligase beta subunit	1.07577	0.105376	0.660617	130.598	20	27	72.5
PF3D7_1311500	26S protease regulatory subunit 7, putative	1.07519	0.104586	0.445589	83.0843	90	95	46.8
PF3D7_0520900	adenosylhomocysteinase	1.07499	0.104318	0.370484	73.1811	88	118	53.8
PF3D7_1130200	60S ribosomal protein P0	1.07495	0.104266	0.304022	65.7695	151	164	35
PF3D7_1136900	subtilisin-like protease 2	1.07433	0.103443	0.907911	441.558	20	31	154.8
PF3D7_1230400	ATP-dependent protease subunit ClpQ	1.07334	0.102101	0.81901	233.385	14	15	22.9
PF3D7_0709700	prodrug activation and resistance esterase	1.07328	0.10202	0.5721	106.306	63	67	42.4
PF3D7_0405600	TMEM33 domain-containing protein, putative	1.07307	0.101748	0.947559	774.038	7	7	37.8
PF3D7_0629200	DnaJ protein, putative	1.07211	0.100459	0.471695	86.2664	65	73	44.7
PF3D7_0523400	DnaJ protein, putative	1.07129	0.0993482	0.727604	165.216	22	24	61.9
PF3D7_1237700	conserved protein, unknown function	1.0712	0.0992314	0.721033	162.469	59	64	23.7
PF3D7_1461400	MORN repeat protein, putative	1.07085	0.0987559	0.705006	149.516	43	46	37
PF3D7_1438100	translocation protein SEC62, putative	1.07049	0.0982764	0.82616	248.664	32	33	43.9
PF3D7_1216200	glycerol-3-phosphate dehydrogenase [NAD(+)], putative	1.06994	0.097528	0.762749	186.708	39	39	41.2
PF3D7_0304100	inner membrane complex protein 1e, putative	1.06979	0.0973233	0.820688	233.956	11	13	61.8
PF3D7_1246300	clathrin adaptor domain-containing protein, putative	1.06968	0.097183	0.877886	336.639	11	11	104
PF3D7_1372600	rifin	1.06942	0.0968304	0.791219	199.544	8	8	30.6
PF3D7_1026000	conserved Plasmodium protein, unknown function	1.06831	0.0953261	0.894748	403.283	27	29	43.2
PF3D7_0501500	rhoptry-associated protein 3	1.06787	0.0947404	0.819462	238.105	36	38	47
PF3D7_1307900	tripartite motif protein, putative	1.06617	0.0924392	0.935023	668.385	7	7	105.4
PF3D7_0111500	UMP-CMP kinase, putative	1.06488	0.0906845	0.760277	183.193	21	23	44.2
PF3D7_0608700	T-complex protein 1 subunit zeta	1.06472	0.0904787	0.513989	94.5465	75	84	61.5
PF3D7_1412500	actin II	1.06426	0.0898512	0.837611	269.327	21	22	42.6
PF3D7_0820700	2-oxoglutarate dehydrogenase E1 component	1.06411	0.0896476	0.877886	336.95	12	14	121.2
PF3D7_1252100	rhoptry neck protein 3	1.06362	0.0889832	0.248142	60.0895	364	403	263.2
PF3D7_1037300	ADP/ATP transporter on adenylate translocase	1.06223	0.0870915	0.661461	133.332	48	56	33.7
PF3D7_1408100	plasmepsin III	1.06171	0.0863929	0.896274	366.16	4	4	51.7
PF3D7_1231800	asparagine-rich protein, putative	1.06053	0.0847861	0.877886	340.774	7	7	212.7
PF3D7_0312400	glycogen synthase kinase 3	1.06049	0.0847312	0.809044	224.592	42	43	51.6
PF3D7_0935800	cytoadherence linked asexual protein 9	1.06026	0.0844139	0.474027	87.7833	228	247	160.4
PF3D7_0413500	phosphoglucomutase-2	1.06	0.0840607	0.614495	116.115	30	38	35.2
PF3D7_1338300	elongation factor 1-gamma, putative	1.05988	0.0839039	0.298249	65.1329	160	179	47.8
PF3D7_1318800	translocation protein SEC63, putative	1.05976	0.0837399	0.770324	193.362	79	84	75.9
PF3D7_1402800	conserved Plasmodium protein, unknown function	1.05953	0.0834305	0.936152	688.932	8	8	180.8
PF3D7_0935000	U2 small nuclear ribonucleoprotein B'', putative	1.05801	0.0813522	0.93422	648.109	6	6	22.3
PF3D7_1246400	myosin A tail domain interacting protein	1.05754	0.0807144	0.855702	289.068	7	7	23.5
PF3D7_1475600	bromodomain protein, putative	1.0568	0.0797043	0.913901	474.338	8	8	85.8
PF3D7_1106800	protein kinase, putative	1.05662	0.079456	0.926683	567.333	8	8	176.1
PF3D7_1324900	L-lactate dehydrogenase	1.05513	0.0774206	0.700531	148.177	124	140	34.1
PF3D7_0920700	CRAL/TRIO domain-containing protein, putative	1.05343	0.0750908	0.909794	437.327	8	8	70.6
PF3D7_0923900	polyadenylate-binding protein 2, putative	1.05331	0.074926	0.550888	101.711	53	59	23
PF3D7_1129100	parasitophorous vacuolar protein 1	1.05279	0.0742145	0.863493	312.042	14	15	52
PF3D7_0403800	alpha/beta hydrolase, putative	1.05194	0.0730499	0.917444	471.543	5	5	83.4
PF3D7_1105600	translocon component PTEX88	1.05154	0.0725041	0.789401	205.362	32	40	90.8
PF3D7_0710700	conserved Plasmodium protein, unknown function	1.0512	0.0720307	0.973539	1835.04	6	6	24.2
PF3D7_0708300	EKC/KEOPS complex subunit BUD32	1.0507	0.0713548	0.929729	608.34	8	8	26.6
PF3D7_1432100	voltage-dependent anion-selective channel protein, putative	1.05027	0.0707601	0.765643	189.031	60	79	33.3
PF3D7_1365900	ubiquitin-60S ribosomal protein L40	1.04978	0.0700865	0.926683	533.329	5	5	14.6
PF3D7_0721100	conserved protein, unknown function	1.0491	0.0691483	0.929915	628.491	13	14	29.3
PF3D7_1438400	metacaspase-2	1.04825	0.0679827	0.956189	971.006	7	7	237.8
PF3D7_0609800	palmitoyltransferase DHHC2, putative	1.0478	0.0673675	0.948851	820.48	7	7	33.1
PF3D7_0921600	tetratricopeptide repeat protein, putative	1.04757	0.0670453	0.968449	1382.46	4	4	198
PF3D7_1235600	serine hydroxymethyltransferase	1.04671	0.0658555	0.550888	101.699	58	80	49.8
PF3D7_1030500	26S proteasome regulatory subunit RPN9, putative	1.04658	0.0656831	0.926683	542.722	8	8	46.8
PF3D7_1134100	protein disulfide isomerase	1.04573	0.064504	0.852779	296.979	41	42	49.2
PF3D7_0613300	rhoptry protein ROP14	1.04508	0.06361	0.948851	832.271	8	8	172
PF3D7_1447900	multidrug resistance protein 2	1.04466	0.063034	0.776586	197.238	75	79	119
PF3D7_0626800	pyruvate kinase	1.04339	0.0612717	0.661498	134.445	162	166	55.7
PF3D7_0930800	conserved Plasmodium membrane protein, unknown function	1.04202	0.0593887	0.956255	1010.33	8	8	546.2
PF3D7_1110200	pre-mRNA-processing factor 6, putative	1.04133	0.0584253	0.949422	843.692	8	8	152.2
PF3D7_0812400	karyopherin alpha	1.04026	0.0569473	0.726958	166.801	73	78	61.2
PF3D7_1439700	leucine carboxyl methyltransferase, putative	1.0382	0.0540837	0.913047	477.357	23	24	39.1
PF3D7_1202500	trimethylguanosine synthase, putative	1.03796	0.0537567	0.948067	795.741	8	8	132
PF3D7_0826500	ubiquitin conjugation factor E4 B, putative	1.03777	0.0534856	0.933999	639.651	7	7	154.6
PF3D7_1457500	vacuolar protein sorting-associated protein 4	1.0376	0.0532529	0.832736	257.052	13	15	48.3
PF3D7_1224900	splicing factor 3B subunit 6, putative	1.03687	0.0522317	0.882656	338.131	5	5	12.3
PF3D7_0811600	conserved protein, unknown function	1.03644	0.0516297	0.823672	247.162	67	78	144
PF3D7_0919100	DnaJ protein, putative	1.03603	0.0510656	0.851877	295.824	49	54	43.3
PF3D7_0303000	N-ethylmaleimide-sensitive fusion protein	1.0346	0.0490775	0.806321	221.548	81	89	89.1
PF3D7_1418900	ATP-dependent RNA helicase DBP4, putative	1.03446	0.048877	0.919682	494.114	7	8	103.7
PF3D7_1450100	signal recognition particle subunit SRP54	1.03333	0.0472945	0.845201	286.05	44	45	56
PF3D7_0807900	tyrosine--tRNA ligase	1.03266	0.0463592	0.910577	469.926	29	30	43.5
PF3D7_1453700	HSP90 co-chaperone p23	1.03226	0.0458045	0.93422	686.303	27	27	30.5
PF3D7_1410400	rhoptry-associated protein 1	1.03085	0.0438359	0.713752	156.688	290	316	90.1
PF3D7_1352500	thioredoxin-related protein, putative	1.03051	0.0433634	0.830505	260.59	73	80	24
PF3D7_0907700	proteasome activator 28 subunit beta, putative	1.02889	0.0410883	0.877886	316.698	6	10	33.1
PF3D7_1212700	eukaryotic translation initiation factor 3 subunit A, putative	1.02799	0.0398197	0.819462	240.375	146	159	166.1
PF3D7_0920900	U4/U6 snRNA-associated-splicing factor, putative	1.02742	0.0390261	0.956003	894.078	4	4	56.7
PF3D7_1474200	conserved Plasmodium membrane protein, unknown function	1.02728	0.0388315	0.96438	1131.27	4	4	578
PF3D7_0315100	eukaryotic translation initiation factor 4E	1.02616	0.0372514	0.830332	255.453	75	79	26.9
PF3D7_0629100	nicotinate phosphoribosyltransferase, putative	1.02582	0.036771	0.907911	426.744	7	7	77.1
PF3D7_1230700	protein transport protein SEC13	1.02545	0.036255	0.953226	875.271	6	6	90.7
PF3D7_0717500	calcium-dependent protein kinase 4	1.02301	0.0328177	0.783725	201.949	92	106	60.8
PF3D7_0530100	SNARE protein, putative	1.0229	0.0326652	0.970556	1653.73	13	13	26.7
PF3D7_1406800	glideosome associated protein with multiple membrane spans 3	1.02264	0.0322929	0.956255	1027.47	16	16	32.9
PF3D7_0924700	splicing factor 3A subunit 3, putative	1.02183	0.0311569	0.964004	1183.23	9	11	71.4
PF3D7_1413600	conserved Plasmodium protein, unknown function	1.01925	0.0275062	0.974388	1996.51	8	8	63.4
PF3D7_0421300	erythrocyte membrane protein 1, PfEMP1	1.01892	0.0270367	0.982127	3321.29	7	7	249
PF3D7_1221300	conserved Plasmodium protein, unknown function	1.01696	0.0242596	0.956003	963.414	7	7	84.2
PF3D7_1013300	conserved Plasmodium protein, unknown function	1.0168	0.0240365	0.919682	525.768	66	73	75.5
PF3D7_1362200	RuvB-like helicase 3	1.01501	0.0214869	0.926683	583.357	63	65	54.6
PF3D7_1304100	DNA ligase I	1.01495	0.0214024	0.896274	412.754	31	34	104.5
PF3D7_1132800	aquaglyceroporin	1.01488	0.0213157	0.964657	1315.17	13	14	28.3
PF3D7_1220400	debranching enzyme-associated ribonuclease, putative	1.01242	0.0178107	0.979391	2581.2	16	16	62.7
PF3D7_1231100	ras-related protein Rab-2	1.0121	0.0173505	0.898573	422.356	130	138	24.4
PF3D7_1144900	ras-related protein Rab-6	1.01122	0.016091	0.927724	598.337	67	81	23.6
PF3D7_1325500	conserved Plasmodium protein, unknown function	1.0111	0.0159291	0.979391	2638.6	6	6	79.5
PF3D7_1133400	apical membrane antigen 1	1.0092	0.0132186	0.97836	2370.91	8	8	72
PF3D7_1142100	conserved Plasmodium protein, unknown function	1.00794	0.0114168	0.974925	2084.57	11	13	324.8
PF3D7_1451100	elongation factor 2	1.00764	0.010985	0.93422	693.475	251	282	93.5
PF3D7_1007900	eukaryotic translation initiation factor 3 subunit D, putative	1.00734	0.0105445	0.948851	858.765	106	118	63.1
PF3D7_0306400	FAD-dependent glycerol-3-phosphate dehydrogenase, putative	1.00725	0.0104289	0.972089	1768.53	49	52	74.7
PF3D7_1428300	proliferation-associated protein 2g4, putative	1.00687	0.00987146	0.947996	818.837	56	69	42.6
PF3D7_1215000	thioredoxin peroxidase 2	1.00677	0.00974084	0.980351	3035.98	34	38	24.7
PF3D7_0630600	conserved protein, unknown function	1.00559	0.00804618	0.977327	2300.99	16	16	110.1
PF3D7_0717700	serine--tRNA ligase, putative	1.00552	0.0079476	0.983202	3653.41	10	12	62.5
PF3D7_0621200	pyridoxine biosynthesis protein PDX1	1.00402	0.00578524	0.968449	1572.25	72	81	33
PF3D7_1367600	ribosome biogenesis protein MRT4, putative	1.00385	0.00554241	0.980788	3186.35	53	56	25.8
PF3D7_1462800	glyceraldehyde-3-phosphate dehydrogenase	1.00381	0.00548864	0.964657	1339.57	307	340	36.6
PF3D7_0818200	14-3-3 protein	1.00191	0.00274602	0.979608	2895.01	126	142	30.2
PF3D7_1345800	conserved Plasmodium protein, unknown function	0.999813	-0.000269825	0.99816	42036.6	11	12	118.9
PF3D7_0811000	cullin-1, putative	0.999247	-0.00108667	0.996892	19180.9	14	15	100.3
PF3D7_1419300	glutathione S-transferase	0.996988	-0.00435174	0.996892	19578.7	6	6	24.8
PF3D7_1022700	phospholipid scramblase, putative	0.996113	-0.00561852	0.996892	14352.2	6	6	33
PF3D7_1236000	vesicle transport v-SNARE protein VTI1, putative	0.995896	-0.0059333	0.996892	13985	5	5	49.1
PF3D7_0822600	protein transport protein SEC23	0.995457	-0.00656857	0.968449	1522.13	70	85	86.2
PF3D7_1350100	lysine--tRNA ligase	0.994689	-0.00768225	0.974388	2038.55	37	58	67.6
PF3D7_1353200	membrane associated histidine-rich protein 2	0.994609	-0.00779836	0.970326	1650.57	41	42	15.8
PF3D7_0523000	multidrug resistance protein 1	0.994264	-0.00829947	0.961966	1182.18	199	209	162.3
PF3D7_0106800	ras-related protein Rab-5C	0.994177	-0.00842486	0.973539	1910.42	29	33	24.3
PF3D7_0917600	pre-mRNA-splicing factor ATP-dependent RNA helicase PRP43, putative	0.993072	-0.0100294	0.979391	2753.65	29	39	94.1
PF3D7_1352400	conserved Plasmodium protein, unknown function	0.992097	-0.0114471	0.967401	1422.55	33	36	190.3
PF3D7_1305100	protein AMR3	0.991217	-0.0127276	0.979391	2610.79	8	8	50.6
PF3D7_1408000	plasmepsin II	0.991001	-0.013042	0.951037	896.631	50	57	51.5
PF3D7_1206200	eukaryotic translation initiation factor 3 subunit C, putative	0.98863	-0.0164972	0.913901	496.688	116	125	116
PF3D7_0826700	receptor for activated c kinase	0.987162	-0.0186408	0.887557	380.027	114	133	35.7
PF3D7_1032800	leucine-rich repeat protein	0.986717	-0.0192913	0.956003	960.804	20	22	36.5
PF3D7_0212500	conserved Plasmodium protein, unknown function	0.985526	-0.0210342	0.959874	1101.62	26	29	477.9
PF3D7_1237000	SUMO-activating enzyme subunit 2	0.98392	-0.0233865	0.956003	975.443	10	13	81.1
PF3D7_0932800	importin alpha re-exporter, putative	0.98201	-0.0261898	0.919682	526.22	66	72	159.1
PF3D7_0406100	V-type proton ATPase subunit B	0.981937	-0.0262982	0.948317	833.29	54	60	55.8
PF3D7_1369500	conserved protein, unknown function	0.981754	-0.0265672	0.956189	1008.47	16	16	131.4
PF3D7_1358700	YOP1-like protein, putative	0.980731	-0.0280706	0.973539	1885.73	8	8	18.4
PF3D7_0705500	inositol-phosphate phosphatase, putative	0.980104	-0.0289938	0.877886	339.644	7	7	330.7
PF3D7_0402100	Plasmodium exported protein (PHISTb), unknown function	0.979047	-0.0305505	0.967401	1417.07	12	14	67.8
PF3D7_1470400	mitochondrial pyruvate carrier protein 2, putative	0.978559	-0.0312685	0.967401	1378.93	6	6	15.3
PF3D7_0610800	transketolase	0.977869	-0.0322873	0.928571	611.358	64	67	75.8
PF3D7_0708800	heat shock protein 110	0.977802	-0.0323853	0.812165	229.266	98	119	100
PF3D7_1408700	conserved protein, unknown function	0.975228	-0.0361884	0.913901	486.803	16	18	851.9
PF3D7_0604500	conserved Plasmodium protein, unknown function	0.974913	-0.0366554	0.877886	347.71	100	107	334.4
PF3D7_1304500	small heat shock protein, putative	0.973389	-0.0389115	0.910577	464.946	37	39	25.2
PF3D7_0917900	heat shock protein 70	0.973038	-0.0394317	0.721977	164.426	320	333	72.4
PF3D7_0817700	rhoptry neck protein 5	0.97266	-0.0399922	0.830505	259.975	97	109	133.7
PF3D7_0622600	cytochrome b-c1 complex subunit 9, putative	0.972525	-0.0401927	0.964004	1171.24	6	6	11.7
PF3D7_1124900	60S ribosomal protein L35, putative	0.972108	-0.0408121	0.806321	222.342	75	79	14.7
PF3D7_1412800	glycylpeptide N-tetradecanoyltransferase	0.971588	-0.0415834	0.926683	566.954	16	16	48
PF3D7_0501600	rhoptry-associated protein 2	0.971487	-0.041733	0.768154	191.902	85	100	46.7
PF3D7_0527500	Hsc70-interacting protein	0.97083	-0.042709	0.89095	385.751	34	37	51.1
PF3D7_0904400	signal peptidase complex subunit 3, putative	0.968981	-0.045459	0.956003	971.488	19	20	22.2
PF3D7_1032500	DER1-like protein, putative	0.968898	-0.0455833	0.948851	817.783	8	8	31
PF3D7_1117700	GTP-binding nuclear protein RAN/TC4	0.968147	-0.0467013	0.507552	93.6513	209	230	24.9
PF3D7_1310600	ras-related protein Rab-5B	0.968058	-0.0468339	0.881773	357.323	13	15	23.4
PF3D7_0929400	high molecular weight rhoptry protein 2	0.967974	-0.0469595	0.532697	98.7383	552	604	162.7
PF3D7_1034700	ADP-ribosylation factor, putative	0.967368	-0.0478639	0.961232	1079.08	6	6	20.2
PF3D7_1405400	DNA mismatch repair protein, putative	0.966782	-0.0487382	0.973466	1774.47	7	7	179.8
PF3D7_0929200	RNA-binding protein, putative	0.964997	-0.0514033	0.821861	244.467	95	105	33.6
PF3D7_1306200	conserved protein, unknown function	0.964063	-0.0528011	0.917444	490.712	9	10	56.8
PF3D7_0723800	conserved Plasmodium protein, unknown function	0.963868	-0.053092	0.964657	1261.28	6	6	260.8
PF3D7_1024500	conserved Plasmodium protein, unknown function	0.963316	-0.0539197	0.910577	439.358	6	6	30.9
PF3D7_0608300	heptatricopeptide repeat-containing protein, putative	0.962066	-0.0557924	0.926683	568.241	8	8	171
PF3D7_0619500	acyl-CoA synthetase	0.961388	-0.0568088	0.896274	409.701	23	24	163.9
PF3D7_1128900	conserved protein, unknown function	0.961351	-0.0568646	0.913901	487.608	18	20	73.9
PF3D7_0714000	histone H2B variant	0.960243	-0.0585292	0.696976	146.539	94	107	13.8
PF3D7_1017000	DNA polymerase delta catalytic subunit	0.959553	-0.0595661	0.896274	408.667	22	22	126.9
PF3D7_1110400	RNA-binding protein, putative	0.959186	-0.0601173	0.510877	94.3888	252	287	173.9
PF3D7_1106000	RuvB-like helicase 2	0.957815	-0.0621818	0.823672	245.08	25	33	53.4
PF3D7_0415400	coatomer subunit zeta, putative	0.957674	-0.062393	0.906766	430.147	11	12	23.8
PF3D7_0706500	conserved Plasmodium protein, unknown function	0.957319	-0.0629281	0.768154	191.716	54	57	196.6
PF3D7_1110700	actin-like protein, putative	0.957273	-0.0629981	0.929729	622.46	15	20	42.5
PF3D7_0921900	conserved Plasmodium protein, unknown function	0.956566	-0.0640635	0.910577	458.004	13	14	29
PF3D7_1224300	polyadenylate-binding protein 1, putative	0.956452	-0.0642352	0.406965	78.2922	252	285	97.2
PF3D7_0528100	AP-1 complex subunit beta, putative	0.956217	-0.0645903	0.863147	313.817	25	26	106.2
PF3D7_1434600	methionine aminopeptidase 2	0.956092	-0.0647781	0.89319	389.644	12	13	71.7
PF3D7_1242800	rab specific GDP dissociation inhibitor	0.954778	-0.0667633	0.806321	220.797	39	41	52.3
PF3D7_0212300	peptide chain release factor subunit 1, putative	0.952443	-0.0702946	0.575404	107.318	78	90	48.1
PF3D7_1104400	thioredoxin-like mero protein	0.952069	-0.0708615	0.728927	168.467	123	129	49.3
PF3D7_0818900	heat shock protein 70	0.951785	-0.0712926	0.254217	60.6922	318	352	73.9
PF3D7_1121100	conserved protein, unknown function	0.951436	-0.0718217	0.936152	696.894	13	15	184.9
PF3D7_0305700	ubiquitin-conjugating enzyme E2, putative	0.950654	-0.0730083	0.89095	378.584	8	8	16.1
PF3D7_0934800	cAMP-dependent protein kinase catalytic subunit	0.948437	-0.0763764	0.568233	105.367	68	76	40.2
PF3D7_1360800	falcilysin	0.947631	-0.0776024	0.832833	261.37	24	26	138.9
PF3D7_0106100	V-type proton ATPase subunit C, putative	0.94721	-0.0782444	0.607013	115.934	109	114	45.3
PF3D7_1226800	ataxin-3, putative	0.947156	-0.0783261	0.913573	466.726	8	12	45
PF3D7_0909900	helicase SKI2W, putative	0.946848	-0.0787955	0.910577	441.548	8	8	160.4
PF3D7_1216900	DNA-binding chaperone, putative	0.946105	-0.0799279	0.913901	485.838	13	13	111.1
PF3D7_1409300	DNA damage-inducible protein 1, putative	0.945927	-0.0801995	0.910577	464.388	16	16	43.8
PF3D7_1357000	elongation factor 1-alpha	0.945802	-0.0803903	0.12878	48.2445	476	517	49
PF3D7_1218600	arginine--tRNA ligase	0.944862	-0.0818239	0.89095	388.399	19	22	68.4
PF3D7_1209000	mago-binding protein, putative	0.944628	-0.0821825			3	3	19.6
PF3D7_0617300	conserved Plasmodium protein, unknown function	0.944282	-0.0827105	0.877886	328.627	8	8	16.3
PF3D7_1021400	endomembrane protein 70, putative	0.944049	-0.083067	0.939797	686.936	5	5	72.5
PF3D7_1345600	inner membrane complex protein	0.942742	-0.0850654	0.631135	123.21	30	38	43.2
PF3D7_1118100	AP-1 complex subunit sigma, putative	0.942144	-0.0859811	0.71388	146.45	7	7	18.2
PF3D7_1118300	insulinase, putative	0.94177	-0.086554	0.720113	160.473	33	36	173.6
PF3D7_0320900	histone H2A.Z	0.941386	-0.0871418	0.789336	205.987	52	54	16.5
PF3D7_1223100	cAMP-dependent protein kinase regulatory subunit	0.940808	-0.0880278	0.435721	81.6848	87	108	50.8
PF3D7_1437900	HSP40, subfamily A	0.940753	-0.0881123	0.429392	80.6879	67	81	48.5
PF3D7_0607000	translation initiation factor IF-2, putative	0.940709	-0.0881792	0.687762	141.903	60	64	112.4
PF3D7_0511800	inositol-3-phosphate synthase	0.940327	-0.0887659	0.622674	121.137	95	99	69.1
PF3D7_0914100	conserved Plasmodium protein, unknown function	0.940322	-0.0887737	0.929729	616.832	12	14	138.3
PF3D7_0910900	DNA primase large subunit, putative	0.939568	-0.0899306	0.96438	1213.21	6	6	63.9
PF3D7_0617900	histone H3 variant	0.937517	-0.0930837	0.656097	131.057	41	46	15.4
PF3D7_0702400	small exported membrane protein 1	0.937085	-0.0937478	0.806321	217.536	17	19	14.2
PF3D7_1107300	polyadenylate-binding protein-interacting protein 1, putative	0.936752	-0.0942613	0.59896	114.016	90	96	381.9
PF3D7_1450500	conserved Plasmodium protein, unknown function	0.935982	-0.0954478	0.926683	557.623	8	8	199.7
PF3D7_0517300	serine/arginine-rich splicing factor 1	0.935428	-0.0963016	0.568233	105.899	100	108	34.6
PF3D7_1126200	40S ribosomal protein S18, putative	0.935302	-0.0964962	0.717217	160.056	64	69	17.9
PF3D7_0417800	cdc2-related protein kinase 1	0.934077	-0.098387	0.929915	614.54	7	7	83.5
PF3D7_1419400	conserved Plasmodium membrane protein, unknown function	0.93294	-0.100143	0.649899	127.112	18	20	262.3
PF3D7_0103200	nucleoside transporter 4	0.932131	-0.101396	0.929915	615.787	7	7	50
PF3D7_1412000	p1/s1 nuclease, putative	0.931235	-0.102783	0.625183	119.159	19	22	37.8
PF3D7_0517700	eukaryotic translation initiation factor 3 subunit B, putative	0.930852	-0.103376	0.311086	66.4609	137	161	84.1
PF3D7_1474400	conserved Plasmodium protein, unknown function	0.930416	-0.104053	0.833717	255.487	8	8	357.8
PF3D7_0912900	26S proteasome regulatory subunit RPN8, putative	0.929803	-0.105003	0.877886	346.516	12	16	39.1
PF3D7_1016300	GBP130 protein	0.929159	-0.106003	0.830505	257.469	22	22	95.8
PF3D7_1433500	DNA topoisomerase 2	0.928927	-0.106362	0.599352	114.024	65	71	169.2
PF3D7_0106300	calcium-transporting ATPase	0.928489	-0.107043	0.575404	107.481	91	103	139.4
PF3D7_1406200	transcription elongation factor SPT6, putative	0.927027	-0.109317	0.813704	229.291	21	22	338.4
PF3D7_1012900	autophagy-related protein 18	0.926496	-0.110143	0.705006	149.658	43	47	43.5
PF3D7_1228600	merozoite surface protein 9	0.925512	-0.111676	0.446527	83.6343	201	218	86.6
PF3D7_0922100	ubiquitin-like protein, putative	0.925458	-0.111761	0.710552	153.181	35	35	182.1
PF3D7_0822300	small nuclear ribonucleoprotein G, putative	0.923003	-0.115593	0.926683	549.138	8	8	9.5
PF3D7_1366900	conserved protein, unknown function	0.921414	-0.118079	0.581793	109.251	78	84	78.6
PF3D7_0212400	conserved Plasmodium membrane protein, unknown function	0.921041	-0.118663	0.789336	197.694	11	13	494.2
PF3D7_0415500	nuclear cap-binding protein subunit 2, putative	0.920576	-0.119392	0.620202	118.553	31	35	28
PF3D7_0404300	conserved Plasmodium protein, unknown function	0.916957	-0.125074	0.877886	352.381	17	20	74.2
PF3D7_1026800	40S ribosomal protein S2	0.916937	-0.125106	0.234351	58.0556	80	94	29.9
PF3D7_0926700	glutamine-dependent NAD(+) synthetase, putative	0.916697	-0.125482	0.819774	230.049	8	8	97.8
PF3D7_0614400	pre-mRNA-splicing factor CWF7, putative	0.916544	-0.125724	0.873106	314.9	7	7	30.9
PF3D7_0922500	phosphoglycerate kinase	0.916144	-0.126354	0.0157069	33.2145	266	292	45.4
PF3D7_0501300	skeleton-binding protein 1	0.915903	-0.126733	0.837874	269.165	14	18	36.3
PF3D7_1232100	60 kDa chaperonin	0.915658	-0.12712	0.828615	250.217	22	22	81.5
PF3D7_1111500	acylphosphatase, putative	0.91546	-0.127432	0.717217	151.818	8	8	15.1
PF3D7_0302500	cytoadherence linked asexual protein 3.1	0.915417	-0.127498	0.756624	179.71	19	26	167.2
PF3D7_0716800	eukaryotic translation initiation factor 3 subunit I, putative	0.914802	-0.128468	0.278591	62.9262	111	122	37.3
PF3D7_1105100	histone H2B	0.914344	-0.129191	0.366592	72.9302	164	172	13.1
PF3D7_1303500	sodium/hydrogen exchanger	0.91426	-0.129323	0.877886	334.165	7	7	226.1
PF3D7_1005500	regulator of nonsense transcripts 1, putative	0.914195	-0.129426			3	3	184
PF3D7_1315400	zinc finger (CCCH type) protein, putative	0.913432	-0.130631	0.736829	163.3	8	8	48
PF3D7_1332800	eukaryotic translation initiation factor 6, putative	0.913336	-0.130782	0.830505	246.453	7	7	27.2
PF3D7_0720400	apoptosis-inducing factor, putative	0.912966	-0.131367	0.510877	92.2847	27	29	72.7
PF3D7_0407800	conserved Plasmodium protein, unknown function	0.912349	-0.132342	0.705006	150.318	61	65	230.1
PF3D7_0517900	zinc finger protein, putative	0.912301	-0.132419	0.877886	315.332	4	4	65.1
PF3D7_1354400	V-type proton ATPase 21 kDa proteolipid subunit, putative	0.912198	-0.132581	0.84361	266.193	6	6	19.1
PF3D7_1413900	DnaJ protein, putative	0.911544	-0.133615	0.743209	170.409	13	13	45.2
PF3D7_1340700	ras-related protein Rab-11B	0.91149	-0.133702	0.669238	136.195	54	56	25.9
PF3D7_0113900	CX3CL1-binding protein 1	0.910596	-0.135117	0.910577	444.199	7	7	28.2
PF3D7_0706400	60S ribosomal protein L37	0.909704	-0.136531	0.632869	123.307	23	24	10.5
PF3D7_1025000	EF-hand calcium-binding domain-containing protein, putative	0.909294	-0.137182	0.663261	134.266	58	59	116.3
PF3D7_0905400	high molecular weight rhoptry protein 3	0.909091	-0.137503	0.303312	65.5172	149	159	104.9
PF3D7_1239700	ATP-dependent zinc metalloprotease FTSH 1	0.908916	-0.137781	0.789336	202.766	24	24	101
PF3D7_1311400	AP-1 complex subunit mu-1	0.908771	-0.138011	0.594785	108.517	14	15	50.8
PF3D7_1115800	conserved Plasmodium protein, unknown function	0.908286	-0.138782	0.660891	132.727	38	43	33.9
PF3D7_1360900	RNA-binding protein, putative	0.908207	-0.138907	0.423642	79.4482	67	72	44.8
PF3D7_0824400	nucleoside transporter 2	0.907603	-0.139867	0.926683	564.083	7	7	67.6
PF3D7_0914700	major facilitator superfamily-related transporter, putative	0.907577	-0.139908	0.902367	405.527	6	6	58.4
PF3D7_0813200	CS domain protein, putative	0.904743	-0.144421	0.713978	147.052	7	7	37.1
PF3D7_0916700	RNA-binding protein musashi, putative	0.903926	-0.145724	0.177888	52.8062	131	139	45.1
PF3D7_1402500	ribosomal protein S27a, putative	0.903804	-0.145918	0.928052	588.697	12	12	17.4
PF3D7_1414400	serine/threonine protein phosphatase PP1	0.903733	-0.146031	0.493817	88.5166	25	29	34.9
PF3D7_0915700	cytochrome c oxidase subunit ApiCOX30, putative	0.902012	-0.148781	0.885112	351.561	6	6	22.4
PF3D7_0931100	nucleolar protein Nop52, putative	0.901328	-0.149877	0.830505	238.18	5	5	97.9
PF3D7_1001600	exported lipase 2	0.900917	-0.150534	0.751704	178.919	34	34	88.6
PF3D7_1419200	thioredoxin-like protein, putative	0.899411	-0.152947			3	3	80.2
PF3D7_0903400	ATP-dependent RNA helicase DDX60, putative	0.897716	-0.15567	0.380289	74.2233	54	55	300.9
PF3D7_1010300	succinate dehydrogenase subunit 4, putative	0.89724	-0.156434	0.597695	112.141	37	40	13.7
PF3D7_1108400	casein kinase 2, alpha subunit	0.897204	-0.156491	0.0978119	44.3817	101	112	39.9
PF3D7_0827900	protein disulfide isomerase	0.897152	-0.156576	0.152859	50.298	161	184	55.5
PF3D7_0704400	phosphoinositide-binding protein, putative	0.896389	-0.157804	0.877886	330.718	6	6	118.8
PF3D7_0802000	glutamate dehydrogenase, putative	0.895844	-0.158681	0.590831	109.742	28	36	160.4
PF3D7_1348600	conserved Plasmodium protein, unknown function	0.895705	-0.158904	0.713978	154.844	23	25	44.4
PF3D7_0813400	conserved protein, unknown function	0.894819	-0.160332	0.423699	79.8812	81	89	76.9
PF3D7_1354500	adenylosuccinate synthetase	0.894546	-0.160773	0.50446	91.0391	29	32	50.1
PF3D7_0709000	chloroquine resistance transporter	0.894384	-0.161034	0.874157	320.853	8	8	48.7
PF3D7_0925700	histone deacetylase 1	0.893428	-0.162577	0.725898	162.537	16	16	51.4
PF3D7_0204700	hexose transporter	0.893273	-0.162828	0.806321	218.263	17	17	56.4
PF3D7_1113400	ubiquitin domain-containing protein DSK2, putative	0.892159	-0.164628	0.829413	240.995	7	7	42.7
PF3D7_0610400	histone H3	0.891631	-0.165481	0.423229	79.078	54	59	15.4
PF3D7_0903700	alpha tubulin 1	0.891156	-0.166251	0.182073	52.3195	51	59	50.3
PF3D7_1121600	exported protein 1	0.888518	-0.170527	0.877886	337.655	9	9	17.3
PF3D7_0402400	Plasmodium exported protein, unknown function	0.885013	-0.176229	0.811691	217.693	8	8	31
PF3D7_1410700	conserved protein, unknown function	0.884393	-0.177241	0.474027	86.1323	33	42	39.8
PF3D7_0922200	S-adenosylmethionine synthetase	0.884222	-0.177519	0.0125486	32.2093	217	243	44.8
PF3D7_0525400	7-helix-1 protein	0.884061	-0.177782	0.719889	148.589	6	6	55.7
PF3D7_1123500	golgi protein 2	0.883818	-0.178179	0.705007	146.499	13	15	153.7
PF3D7_1306900	U1 small nuclear ribonucleoprotein A, putative	0.883731	-0.17832	0.777965	187.111	7	7	51.9
PF3D7_0307100	40S ribosomal protein S12, putative	0.882373	-0.18054	0.461838	84.295	40	46	15.4
PF3D7_1427900	leucine-rich repeat protein	0.881489	-0.181986	0.329917	67.6623	52	54	33
PF3D7_1364200	nucleoporin NUP205, putative	0.881233	-0.182404	0.89095	371.018	7	7	207.3
PF3D7_0919000	nucleosome assembly protein	0.880308	-0.183919	0.0419012	37.3609	73	78	31.8
PF3D7_1215900	serpentine receptor, putative	0.880245	-0.184023	0.845201	262.724	5	5	76.9
PF3D7_0318200	DNA-directed RNA polymerase II subunit RPB1	0.880176	-0.184136	0.489269	87.2758	20	20	278.7
PF3D7_1129900	major facilitator superfamily-related transporter, putative	0.879331	-0.185522	0.877886	318.594	5	5	70.1
PF3D7_1147900	peroxisome assembly protein 22, putative	0.87927	-0.185622	0.834383	250.772	6	6	24.9
PF3D7_1123900	13 kDa ribonucleoprotein-associated protein, putative	0.879144	-0.185829	0.489269	87.9064	24	24	16
PF3D7_0214900	rhoptry neck protein 6	0.878529	-0.186838	0.800583	204.964	7	7	112.2
PF3D7_0212200	ribosomal protein L12, mitochondrial, putative	0.8777	-0.1882	0.845533	269.839	6	6	29.5
PF3D7_1417200	NOT family protein, putative	0.877401	-0.188692	0.776216	194.508	23	23	519.8
PF3D7_0524400	ribosome-interacting GTPase 1, putative	0.877072	-0.189233	0.221805	53.7646	19	22	40.7
PF3D7_0303400	palmitoyltransferase DHHC1	0.876425	-0.190297	0.705773	149.619	23	23	73.9
PF3D7_1424400	60S ribosomal protein L7-3, putative	0.874772	-0.193021	0.114414	46.4143	119	131	32.7
PF3D7_0422500	pre-mRNA-splicing helicase BRR2, putative	0.874596	-0.193312	0.0563529	37.4543	30	38	337.9
PF3D7_0904800	replication protein A1, small fragment	0.873687	-0.194811	0.0290709	35.4355	100	105	56.2
PF3D7_1003800	U5 small nuclear ribonucleoprotein component, putative	0.873468	-0.195173	0.303618	64.8995	56	57	142.9
PF3D7_0413700	lysine decarboxylase-like protein, putative	0.87111	-0.199073	0.274767	60.4858	27	31	39
PF3D7_1455400	hemolysin III	0.871056	-0.199162	0.86198	288.081	5	5	33.1
PF3D7_1474900	trailer hitch homolog, putative	0.868739	-0.203006	0.620202	116.403	16	19	38.6
PF3D7_0213500	tetratricopeptide repeat protein, putative	0.868428	-0.203521	0.823672	233.902	7	7	55.2
PF3D7_1364800	DNA-directed RNA polymerases I, II, and III subunit RPABC1, putative	0.868342	-0.203664	0.656334	124.171	8	8	24.2
PF3D7_1333300	transmembrane emp24 domain-containing protein, putative	0.868303	-0.203729	0.615852	114.341	15	17	25
PF3D7_1426200	protein arginine N-methyltransferase 1	0.867754	-0.204642	0.242123	57.9789	38	39	47.4
PF3D7_0618300	60S ribosomal protein L27a, putative	0.867584	-0.204924	0.0529639	39.469	139	151	16.7
PF3D7_1144600	transcription initiation factor IIF subunit beta, putative	0.867425	-0.205189	0.705773	147.791	13	13	36.7
PF3D7_0727400	proteasome subunit alpha type-5, putative	0.865637	-0.208166	0.533839	92.865	11	12	28.4
PF3D7_0522300	18S rRNA (guanine-N(7))-methyltransferase, putative	0.865434	-0.208505	0.6418	123.123	12	15	31.6
PF3D7_0826100	HECT-like E3 ubiquitin ligase, putative	0.86525	-0.208812	0.5721	98.8947	8	8	1005.1
PF3D7_1365700	SNARE associated Golgi protein, putative	0.864762	-0.209624	0.759831	180.306	13	15	47
PF3D7_0909800	small nuclear ribonucleoprotein Sm D3, putative	0.864258	-0.210466			3	3	13
PF3D7_1238100	calcyclin binding protein, putative	0.863309	-0.212051	0.621421	116.171	13	15	26.6
PF3D7_1423000	nucleolar GTP-binding protein 2, putative	0.863266	-0.212123	0.821797	232.278	8	8	57.2
PF3D7_0904900	copper-transporting ATPase	0.863012	-0.212547	0.696925	135.552	8	10	299.4
PF3D7_0628100	HECT-domain (ubiquitin-transferase), putative	0.862772	-0.212949	0.926683	524.166	5	5	1206
PF3D7_0413900	ubiquitin carboxyl-terminal hydrolase 13, putative	0.862303	-0.213734	0.836494	268.037	23	26	98.5
PF3D7_0213100	protein SIS1	0.862093	-0.214085	0.807212	211.915	8	8	37.4
PF3D7_1029900	conserved Plasmodium protein, unknown function	0.861632	-0.214857	0.837874	263.52	8	8	201.4
PF3D7_1244800	translation machinery-associated protein 46, putative	0.861169	-0.215632	0.858886	289.865	6	6	39.7
PF3D7_0924100	conserved Plasmodium protein, unknown function	0.860398	-0.216924	0.793733	199.036	7	7	84.5
PF3D7_0310300	phosphoglycerate mutase, putative	0.859612	-0.218243	0.472848	83.6412	17	20	138.3
PF3D7_0613400	50S ribosomal protein L18, apicoplast, putative	0.858702	-0.219771	0.768154	182.283	8	8	24.7
PF3D7_1105000	histone H4	0.858545	-0.220034	0.0262049	35.2876	168	190	11.5
PF3D7_1326200	conserved Plasmodium protein, unknown function	0.857105	-0.222457	0.817794	226.551	8	8	32.1
PF3D7_1454700	6-phosphogluconate dehydrogenase, decarboxylating	0.856844	-0.222896	0.356336	71.46	96	96	53
PF3D7_0320800	ATP-dependent RNA helicase DDX6	0.856777	-0.223008	0.212888	54.8041	37	44	49.4
PF3D7_1242400	GAS8-like protein, putative	0.855892	-0.224499	0.687762	134.129	8	8	54.8
PF3D7_1003500	40S ribosomal protein S20e, putative	0.855792	-0.224667	0.0501287	36.6957	29	32	13.5
PF3D7_1323100	60S ribosomal protein L6, putative	0.855725	-0.224781	0.216549	56.1007	65	70	21.6
PF3D7_0722500	pre-mRNA-splicing factor CWC15, putative	0.853705	-0.228191	0.735322	162.123	8	8	34.1
PF3D7_0419400	conserved Plasmodium protein, unknown function	0.852806	-0.22971	0.686999	137.945	15	15	296.5
PF3D7_1322000	nucleoside-diphosphatase, putative	0.852594	-0.230069	0.58433	102.452	9	9	66.2
PF3D7_1034000	Sec1 family protein, putative	0.85221	-0.230719	0.546423	96.531	13	15	76.8
PF3D7_0405400	pre-mRNA-processing-splicing factor 8, putative	0.850455	-0.233692	0.0434776	37.8791	94	101	366.4
PF3D7_0719300	actin-related protein, putative	0.849875	-0.234677	0.568233	98.096	8	8	121.1
PF3D7_1357700	U3 small nucleolar RNA-associated protein 21, putative	0.848645	-0.236767	0.813233	218.574	7	7	143.4
PF3D7_1331800	60S ribosomal protein L23, putative	0.847725	-0.238332	0.578485	107.137	29	35	15
PF3D7_0422700	eukaryotic initiation factor 4A-III, putative	0.847345	-0.238979	0.158603	49.7073	46	51	44.8
PF3D7_1021300	apicoplast integral membrane protein, putative	0.847273	-0.239101	0.719889	144.055	5	5	55.2
PF3D7_1305300	translational activator GCN1, putative	0.847002	-0.239563	0.42662	79.556	41	44	418.6
PF3D7_0624000	hexokinase	0.846931	-0.239684	0.0794432	42.5711	108	122	55.3
PF3D7_0417200	bifunctional dihydrofolate reductase-thymidylate synthase	0.846708	-0.240063	0.269254	60.6321	39	42	71.7
PF3D7_1466800	conserved Plasmodium protein, unknown function	0.846333	-0.240703	0.307481	63.1771	21	28	105.4
PF3D7_1125500	small nuclear ribonucleoprotein Sm D1, putative	0.846249	-0.240845	0.440521	80.3356	25	34	14.3
PF3D7_0312800	60S ribosomal protein L26, putative	0.846227	-0.240884	0.0150675	31.2909	46	48	14.8
PF3D7_1128200	multiprotein-bridging factor 1, putative	0.844765	-0.243377	0.408079	76.7016	32	36	15.5
PF3D7_1117100	ubiquitin carboxyl-terminal hydrolase UCH54	0.844419	-0.243969	0.824997	235.933	7	7	54.5
PF3D7_1415300	RNA-binding protein Nova-1, putative	0.843856	-0.244932	0.158862	47.7595	22	24	37.5
PF3D7_0516200	40S ribosomal protein S11	0.843059	-0.246294	3.26539e-05	19.7903	124	141	16.1
PF3D7_0913000	conserved protein, unknown function	0.842616	-0.247052	0.602722	107.215	8	8	17.4
PF3D7_1036900	conserved Plasmodium protein, unknown function	0.842415	-0.247398	0.000390261	23.5852	218	239	192.7
PF3D7_1431700	60S ribosomal protein L14, putative	0.842123	-0.247898	0.154865	49.5647	54	65	19.3
PF3D7_1225700	VAC14 domain-containing protein, putative	0.841587	-0.248816	0.720113	149.056	6	6	178.1
PF3D7_1421200	40S ribosomal protein S25	0.841509	-0.248949	0.0666006	40.7641	71	80	11.7
PF3D7_1346300	DNA/RNA-binding protein Alba 2	0.84099	-0.249839	0.0603813	40.3535	106	113	25
PF3D7_0508300	triose phosphate transporter	0.839455	-0.252476	0.756719	175.814	10	10	39
PF3D7_0630500	ribosome biogenesis protein YTM1, putative	0.838418	-0.254258	0.597799	109.518	14	16	58.6
PF3D7_1212000	glutathione peroxidase-like thioredoxin peroxidase	0.838182	-0.254665	0.372199	71.7757	28	36	24
PF3D7_0812500	RNA-binding protein, putative	0.837102	-0.256525	0.274767	60.9844	34	40	117.1
PF3D7_1441400	FACT complex subunit SSRP1, putative	0.836733	-0.25716	0.341147	68.9804	59	67	58.8
PF3D7_1447700	conserved protein, unknown function	0.836383	-0.257764	0.474027	85.7911	28	31	40.7
PF3D7_1445700	conserved Plasmodium protein, unknown function	0.835522	-0.259251	0.011485	31.0515	80	84	41.9
PF3D7_1205600	tetratricopeptide repeat protein, putative	0.834394	-0.2612	0.664188	118.609	5	5	39
PF3D7_0605100	RNA-binding protein, putative	0.833496	-0.262752	0.027298	34.7586	74	82	85.6
PF3D7_0422400	40S ribosomal protein S19	0.832397	-0.264656	0.0202029	33.6894	100	106	19.7
PF3D7_0409600	replication protein A1, large subunit	0.829484	-0.269713	0.715662	153.323	14	16	134.2
PF3D7_1474600	vacuole membrane protein 1, putative	0.82877	-0.270956	0.507552	87.7874	11	12	46.2
PF3D7_1122300	conserved Plasmodium protein, unknown function	0.828371	-0.271652	0.814116	217.938	6	6	42.6
PF3D7_1318400	structural maintenance of chromosomes protein 2, putative	0.828289	-0.271793			3	3	143.1
PF3D7_0707300	rhoptry-associated membrane antigen	0.826784	-0.274418	0.513894	89.0089	11	12	103.6
PF3D7_1227700	conserved Plasmodium protein, unknown function	0.825257	-0.277085	0.334615	67.2646	30	31	91.3
PF3D7_1235300	CCR4-NOT transcription complex subunit 4, putative	0.825141	-0.277288	0.658453	127.581	13	13	194.7
PF3D7_0610900	transcription elongation factor SPT5, putative	0.824205	-0.278926	0.0712446	40.67	48	54	149.4
PF3D7_1241700	replication factor C subunit 4, putative	0.823622	-0.279946	0.241939	58.5721	61	65	37.6
PF3D7_1136300	tudor staphylococcal nuclease	0.82347	-0.280212	0.000844504	24.5262	139	170	128.5
PF3D7_1422800	actin-related protein, putative	0.823404	-0.280328	0.621421	115.678	12	13	60.7
PF3D7_0821400	conserved Plasmodium protein, unknown function	0.820159	-0.286024	0.159896	45.9135	14	16	14.1
PF3D7_1457000	signal peptide peptidase	0.819808	-0.286642	0.265174	60.3367	42	47	47.6
PF3D7_1103700	casein kinase II beta chain	0.818638	-0.288703	0.216948	47.6217	8	8	28.4
PF3D7_1446600	centrin-2	0.818462	-0.289013	0.768154	182.001	8	8	19.3
PF3D7_0707900	ribosomal protein S8e, putative	0.818315	-0.289272	0.705006	146.969	18	21	30.3
PF3D7_0217800	40S ribosomal protein S26	0.818299	-0.2893	0.0658653	39.1512	31	32	12.5
PF3D7_0705700	40S ribosomal protein S29, putative	0.818065	-0.289713	0.0352671	30.6864	14	16	6.4
PF3D7_0813900	40S ribosomal protein S16, putative	0.816972	-0.291642	4.17461e-05	19.679	94	108	16.3
PF3D7_1445000	prolyl hydroxylase-like protein, putative	0.816536	-0.292412			3	3	48
PF3D7_0804900	GTPase-activating protein, putative	0.816058	-0.293256	0.393592	72.1825	14	15	56.5
PF3D7_0629600	RNA-binding protein, putative	0.815769	-0.293768	0.797182	204.241	8	8	30.9
PF3D7_1203700	nucleosome assembly protein	0.814404	-0.296183	0.0341608	35.2407	46	49	40.5
PF3D7_0507100	60S ribosomal protein L4	0.813994	-0.296911	0.000168042	22.3463	230	241	46.2
PF3D7_1121700	protein GCN20	0.813893	-0.297089	0.27852	59.751	20	25	95.4
PF3D7_0608800	ornithine aminotransferase	0.813786	-0.297279	0.000295889	22.4057	97	106	46.1
PF3D7_0511000	translationally-controlled tumor protein homolog	0.813579	-0.297645	0.25498	55.9154	14	16	20
PF3D7_1434300	Hsp70/Hsp90 organizing protein	0.813405	-0.297955	0.376976	71.0027	17	19	66.1
PF3D7_1126000	threonine--tRNA ligase	0.813356	-0.298041	0.746982	172.489	14	14	119.5
PF3D7_1465900	40S ribosomal protein S3	0.813077	-0.298536	8.97751e-07	17.2294	190	210	24.7
PF3D7_1027400	DNA-directed RNA polymerase II subunit RPB7, putative	0.812755	-0.299108	0.762017	176.112	7	7	20.3
PF3D7_1120100	phosphoglycerate mutase, putative	0.811202	-0.301866	0.00190882	25.9647	102	108	28.8
PF3D7_1329500	conserved protein, unknown function	0.809745	-0.304461	0.523806	93.9393	21	21	218.4
PF3D7_1238300	pre-mRNA-splicing factor CWC22, putative	0.809046	-0.305707	0.59896	106.25	8	8	112.9
PF3D7_0807600	conserved Plasmodium protein, unknown function	0.807541	-0.308393	0.136586	46.9448	35	35	159
PF3D7_1333400	conserved protein, unknown function	0.806499	-0.310255	0.163009	49.6573	35	37	28.1
PF3D7_0309800	YTH domain-containing protein, putative	0.806306	-0.310601	0.625286	114.24	8	8	33.1
PF3D7_0616300	conserved Plasmodium protein, unknown function	0.805741	-0.311612	0.713752	145.849	7	7	26.9
PF3D7_0211800	asparagine--tRNA ligase	0.805681	-0.311719	0.336275	66.6048	23	28	70.5
PF3D7_0410800	conserved Plasmodium protein, unknown function	0.805434	-0.312161	0.833717	248.812	6	6	150.3
PF3D7_1367100	U1 small nuclear ribonucleoprotein 70 kDa homolog, putative	0.804865	-0.313181	0.777965	184.27	6	6	51.8
PF3D7_0515700	glideosome-associated protein 40, putative	0.804573	-0.313704	0.361509	70.8326	35	36	51.8
PF3D7_1033700	bromodomain protein 1	0.804117	-0.314523	0.611252	104.739	6	6	55.9
PF3D7_0804500	conserved Plasmodium membrane protein, unknown function	0.803768	-0.315149	0.319721	63.5679	17	17	721
PF3D7_1203900	ubiquitin-conjugating enzyme E2	0.80244	-0.317534	0.54989	96.6741	12	13	16.5
PF3D7_0627500	protein DJ-1	0.797317	-0.326774	0.0057726	26.7561	33	41	20.3
PF3D7_1134700	DNA-directed RNA polymerase I subunit RPA2, putative	0.797216	-0.326957	0.877886	337.241	8	8	175.5
PF3D7_0816000	ribosome assembly protein RRB1, putative	0.795643	-0.329807	0.630958	117.875	10	10	56.5
PF3D7_1144500	SUMO-activating enzyme subunit 1	0.795035	-0.330909	0.560275	100.83	16	16	39.7
PF3D7_1109400	essential nuclear protein 1, putative	0.79282	-0.334934	0.772013	185.195	8	8	51.7
PF3D7_1474800	proteasome subunit alpha type-1, putative	0.792051	-0.336335	0.225629	53.6198	17	19	28.8
PF3D7_1445900	ATP-dependent RNA helicase DDX5, putative	0.792021	-0.336389	1.7119e-08	15.0196	190	214	60
PF3D7_0619900	splicing factor 3A subunit 2, putative	0.791236	-0.33782	0.717217	142.314	5	5	27.7
PF3D7_1347500	DNA/RNA-binding protein Alba 4	0.790816	-0.338586	4.43995e-10	13.6106	208	239	42.2
PF3D7_1127000	protein phosphatase, putative	0.790482	-0.339195	0.703015	141.016	8	8	34.5
PF3D7_1404500	rRNA biogenesis protein RRP5, putative	0.78965	-0.340715	0.500984	83.9493	8	8	56.3
PF3D7_0515000	pre-mRNA-splicing factor CWC2, putative	0.78879	-0.342286	0.374096	64.099	8	8	98.4
PF3D7_1439800	vesicle-associated membrane protein, putative	0.788179	-0.343406	0.0767976	41.8902	73	76	27.7
PF3D7_1409600	conserved Plasmodium protein, unknown function	0.78749	-0.344666	0.4447	80.436	20	22	92.7
PF3D7_1118500	nucleolar protein 56, putative	0.787449	-0.344741	0.00301531	27.0769	100	107	69.4
PF3D7_1116400	guanine nucleotide-exchange factor SEC12	0.786653	-0.3462	0.484028	86.3904	21	21	56.5
PF3D7_1136800	DnaJ protein, putative	0.786126	-0.347168	0.597799	108.386	12	14	44.5
PF3D7_0909400	exoribonuclease, putative	0.784205	-0.350698	0.4193	74.1223	13	17	155
PF3D7_1105700	tRNA-splicing ligase RtcB, putative	0.7834	-0.352178	0.0179744	31.8681	43	45	56.3
PF3D7_0207600	serine repeat antigen 5	0.783242	-0.352469	0.200004	53.9333	43	52	111.8
PF3D7_1423700	conserved Plasmodium protein, unknown function	0.78322	-0.352511	0.0141029	31.693	69	77	183.6
PF3D7_1247400	peptidyl-prolyl cis-trans isomerase FKBP35	0.783022	-0.352875	0.360361	63.7719	8	8	34.8
PF3D7_1326300	RNA-binding protein, putative	0.782806	-0.353272	0.42604	64.1135	5	5	62.9
PF3D7_1309100	60S ribosomal protein L24, putative	0.782318	-0.354174	0.00947346	30.4189	86	92	19.2
PF3D7_1211400	heat shock protein DNAJ homologue Pfj4	0.780872	-0.356842	0.274767	60.7764	32	32	28.1
PF3D7_0532300	Plasmodium exported protein (PHISTb), unknown function	0.780273	-0.357949	0.715662	154.552	17	17	60.2
PF3D7_0322900	40S ribosomal protein S3A, putative	0.780175	-0.358131	4.79018e-08	15.5399	194	226	30
PF3D7_0922600	glutamine synthetase, putative	0.77987	-0.358694	0.724753	154.573	7	7	63.2
PF3D7_1408600	40S ribosomal protein S8e, putative	0.77966	-0.359082	2.31053e-07	15.6092	102	111	25.1
PF3D7_0202500	early transcribed membrane protein 2	0.77782	-0.362491	0.631135	120.7	14	15	11.5
PF3D7_0606900	glutaredoxin-like protein	0.7772	-0.363642	0.525161	94.5205	22	22	26
PF3D7_1323400	60S ribosomal protein L23	0.777018	-0.363981	0.000180425	20.7069	58	71	22.1
PF3D7_1426000	60S ribosomal protein L21	0.775169	-0.367418	9.30171e-05	20.8109	101	102	18.8
PF3D7_1350200	small nuclear ribonucleoprotein E, putative	0.774319	-0.369001	0.213962	47.3002	8	8	10.9
PF3D7_1015800	ribonucleoside-diphosphate reductase small chain, putative	0.774203	-0.369215	0.599352	98.3248	5	5	40.4
PF3D7_0910600	SNARE protein	0.77396	-0.369669	0.830505	238.047	5	5	23.3
PF3D7_1141800	EELM2 domain-containing protein, putative	0.773799	-0.369969	0.721977	153.498	8	8	46.7
PF3D7_0403700	pre-mRNA-splicing factor CLF1, putative	0.773415	-0.370685	0.115327	43.1623	20	22	94
PF3D7_1006800	single-strand telomeric DNA-binding protein GBP2, putative	0.773263	-0.370969	0.0102008	30.789	94	98	29.5
PF3D7_1202700	conserved Plasmodium protein, unknown function	0.772575	-0.372254	0.151064	43.7633	12	12	49.2
PF3D7_1138100	ubiquitin-related modifier 1, putative	0.772059	-0.373217			3	3	14.6
PF3D7_1006200	DNA/RNA-binding protein Alba 3	0.772012	-0.373305	0.000113184	20.1879	63	72	12
PF3D7_1438900	thioredoxin peroxidase 1	0.771101	-0.375009	0.00632331	28.3836	55	59	21.8
PF3D7_0705400	DNA replication licensing factor MCM7	0.76983	-0.377389	0.103583	44.1873	47	48	94.2
PF3D7_1473200	DnaJ protein, putative	0.76834	-0.380183	0.0396814	31.5428	14	16	52.5
PF3D7_0613800	AP2 domain transcription factor, putative	0.76784	-0.381123	0.200004	45.865	8	8	485.6
PF3D7_0306900	40S ribosomal protein S23, putative	0.767375	-0.381997	0.0113508	30.0748	46	47	16.1
PF3D7_1119200	conserved protein, unknown function	0.766796	-0.383086	0.562665	95.3008	8	9	17.6
PF3D7_1460700	60S ribosomal protein L27	0.76573	-0.385091	0.00180317	25.8574	104	117	16.7
PF3D7_0819900	U6 snRNA-associated Sm-like protein LSm3, putative	0.765343	-0.385822	0.630958	117.76	10	12	10.7
PF3D7_0520000	40S ribosomal protein S9, putative	0.76531	-0.385884	0.00259105	26.7836	105	110	22.1
PF3D7_0710600	60S ribosomal protein L34	0.764232	-0.387917	0.0047021	26.6975	39	40	17.4
PF3D7_1025900	conserved protein, unknown function	0.763647	-0.389022	0.344754	67.065	21	22	156.7
PF3D7_1346100	protein transport protein SEC61 subunit alpha	0.763487	-0.389325	0.223471	55.5405	31	32	52.2
PF3D7_1027100	U3 small nucleolar ribonucleoprotein protein MPP10, putative	0.763401	-0.389487	0.737842	154.934	5	5	92.5
PF3D7_1447000	40S ribosomal protein S5	0.7634	-0.389488	0.00168428	25.6222	96	102	30
PF3D7_0317600	40S ribosomal protein S11, putative	0.761583	-0.392927	4.86849e-05	18.7705	53	63	18.8
PF3D7_1451800	sortilin	0.761578	-0.392936	0.00334854	26.0604	49	57	102.3
PF3D7_1142500	60S ribosomal protein L28	0.760639	-0.394717	0.021028	32.9749	51	55	14.4
PF3D7_1022400	serine/arginine-rich splicing factor 4	0.759468	-0.396939	0.00695163	28.7235	58	66	62.1
PF3D7_0613700	syntaxin-binding protein, putative	0.759291	-0.397276	0.446527	79.7262	16	18	82.8
PF3D7_0106700	small ribosomal subunit assembling AARP2 protein	0.759101	-0.397636	0.0260974	32.7781	32	36	166.9
PF3D7_1031200	MORN repeat-containing protein 1	0.758987	-0.397854	0.159896	46.3955	16	19	41.4
PF3D7_1352700	intron-binding protein aquarius, putative	0.758576	-0.398633	0.145279	47.1504	26	26	304.3
PF3D7_0802300	periodic tryptophan protein 2, putative	0.758492	-0.398795	0.382829	67.0947	8	8	129.1
PF3D7_0516900	60S ribosomal protein L2	0.758315	-0.399131	0.0119835	29.7538	37	38	28
PF3D7_0503300	serine/arginine-rich splicing factor 12	0.757883	-0.399952	0.236659	56.4948	26	30	37.7
PF3D7_1020000	RNA-binding protein 34, putative	0.75777	-0.400168	0.562665	95.2757	7	7	37.6
PF3D7_1108700	heat shock protein J2	0.757494	-0.400693	0.0229424	33.4398	55	60	62.4
PF3D7_1341300	60S ribosomal protein L18-2, putative	0.757267	-0.401126	0.0807428	40.453	28	40	21.5
PF3D7_1338200	60S ribosomal protein L6, putative	0.756666	-0.402271	0.00229824	26.5812	113	121	25.5
PF3D7_0908000	plasma membrane protein 1, putative	0.75594	-0.403656	0.255912	53.1257	10	12	49.4
PF3D7_1360700	E3 SUMO-protein ligase PIAS, putative	0.755869	-0.403791	0.592677	107.479	13	13	130.6
PF3D7_1358800	40S ribosomal protein S15	0.755735	-0.404048	7.22723e-07	16.0848	89	104	17.3
PF3D7_0719600	60S ribosomal protein L11a, putative	0.755175	-0.405117	0.0496216	37.2021	36	40	20.2
PF3D7_1247900	U3 small nucleolar RNA-associated protein 11, putative	0.754926	-0.405592	0.14093	21.6393	4	4	25.7
PF3D7_0803200	filament assembling protein, putative	0.754781	-0.40587	0.237762	55.5234	19	20	86.7
PF3D7_0307200	60S ribosomal protein L7, putative	0.753796	-0.407755	1.4192e-05	18.7534	110	127	30.5
PF3D7_1303700	tetratricopeptide repeat protein, putative	0.753647	-0.408038	0.705773	142.408	7	7	124.9
PF3D7_1012800	conserved Plasmodium protein, unknown function	0.750998	-0.41312	0.491965	82.4146	8	8	102.2
PF3D7_0316800	40S ribosomal protein S15A, putative	0.750672	-0.413746	0.000386902	22.6041	82	85	14.9
PF3D7_0910400	selenide water dikinase, putative	0.750571	-0.41394	0.16981	47.5739	16	20	140.3
PF3D7_1107800	AP2 domain transcription factor, putative	0.748282	-0.418346	0.166972	48.2043	19	23	206.9
PF3D7_1356200	mitochondrial import inner membrane translocase subunit TIM23, putative	0.748006	-0.418878			4	4	18.2
PF3D7_1016000	conserved Plasmodium protein, unknown function	0.74761	-0.419643	0.735662	165.585	12	12	53.9
PF3D7_1308300	40S ribosomal protein S27	0.747591	-0.419679	0.210177	45.0318	8	9	9.1
PF3D7_0602200	MYND-type zinc finger protein, putative	0.747087	-0.420653	0.456231	74.9843	7	7	29.4
PF3D7_1122200	JmjC domain-containing protein, putative	0.746479	-0.421826	0.830505	222.91	4	4	53.8
PF3D7_1242700	40S ribosomal protein S17, putative	0.74627	-0.422231	0.00143575	24.8992	74	84	16.1
PF3D7_0919400	protein disulfide isomerase	0.745346	-0.424018	0.615852	109.159	8	10	61
PF3D7_0721600	40S ribosomal protein S5, putative	0.741529	-0.431425	0.219642	55.2063	31	32	21.9
PF3D7_1302800	40S ribosomal protein S7, putative	0.741427	-0.431624	3.96202e-08	14.5928	102	113	22.5
PF3D7_1321700	splicing factor 1	0.740986	-0.432481	0.0127574	23.7397	12	13	100.9
PF3D7_0931400	PUB domain-containing protein, putative	0.740577	-0.433279	0.580611	101.429	8	8	37.2
PF3D7_0627800	acetyl-CoA synthetase, putative	0.74039	-0.433644	0.00441232	27.1134	53	65	113.9
PF3D7_1368400	ribosomal protein L1, putative	0.740043	-0.434319	0.348376	62.0246	9	11	38.3
PF3D7_1301700	CX3CL1-binding protein 2	0.739652	-0.43508	0.806359	210.703	7	7	28.3
PF3D7_1437200	ribonucleoside-diphosphate reductase large subunit, putative	0.738418	-0.437491	0.00390148	26.7019	52	56	96.9
PF3D7_0726500	ubiquitin carboxyl-terminal hydrolase, putative	0.737191	-0.439889	0.194557	52.5157	31	34	373.2
PF3D7_1107700	pescadillo homolog	0.736599	-0.441049	0.428565	72.9047	8	8	77.2
PF3D7_1414300	60S ribosomal protein L10, putative	0.736357	-0.441523	0.000450432	22.9386	87	92	25.2
PF3D7_1471000	RNA 3'-terminal phosphate cyclase-like protein, putative	0.736311	-0.441613	0.19036	47.1048	11	12	54.9
PF3D7_0415900	60S ribosomal protein L15, putative	0.735417	-0.443366	3.227e-05	18.6445	62	72	24.1
PF3D7_1424100	60S ribosomal protein L5, putative	0.735093	-0.444002	2.69526e-05	19.5061	116	142	34
PF3D7_1351400	60S ribosomal protein L17, putative	0.734626	-0.444918	0.00187249	25.4223	73	82	23.4
PF3D7_1033400	haloacid dehalogenase-like hydrolase	0.734493	-0.44518	0.0434776	37.0309	50	53	32.8
PF3D7_1229300	conserved Plasmodium protein, unknown function	0.733995	-0.446158	0.0239658	35.0014	246	247	117.5
PF3D7_1308200	carbamoyl phosphate synthetase	0.733297	-0.44753	0.00144104	23.6908	43	48	273.4
PF3D7_0612900	nucleolar GTP-binding protein 1, putative	0.732967	-0.44818	0.00480106	27.9574	69	71	79.5
PF3D7_1463200	replication factor C subunit 3, putative	0.732586	-0.44893	0.231628	56.9212	39	40	39.2
PF3D7_1347100	DNA topoisomerase 3, putative	0.731662	-0.450751	0.696925	139.078	10	10	84.3
PF3D7_0309600	60S acidic ribosomal protein P2	0.730033	-0.453967	0.339399	66.3403	19	19	11.9
PF3D7_1415800	ribosomal RNA small subunit methyltransferase A1	0.729596	-0.45483	0.621731	108.899	6	6	43.9
PF3D7_1007800	conserved Plasmodium protein, unknown function	0.729229	-0.455556	0.630958	114.571	7	7	125.3
PF3D7_0810300	protein phosphatase PPM5, putative	0.72912	-0.455772	0.0366881	32.7729	19	25	63.6
PF3D7_0316600	formate-nitrite transporter	0.728552	-0.456897	0.453808	74.6582	7	7	34.5
PF3D7_0527900	ATP-dependent RNA helicase DDX41, putative	0.728211	-0.457571	0.277443	57.7636	13	14	76.2
PF3D7_0201900	erythrocyte membrane protein 3	0.728151	-0.457691	0.126593	45.6149	32	38	273.6
PF3D7_1141300	conserved protein, unknown function	0.72751	-0.458962	0.504843	83.2915	7	7	120.4
PF3D7_1361900	proliferating cell nuclear antigen 1	0.727373	-0.459233	0.488895	87.0258	20	20	30.6
PF3D7_1114700	serine/threonine protein kinase, putative	0.727288	-0.459402	0.235042	49.5441	8	8	81.1
PF3D7_0319600	elongation factor 1-delta, putative	0.726518	-0.46093	0.238957	54.7201	15	16	17.7
PF3D7_1441200	60S ribosomal protein L1, putative	0.726241	-0.46148	1.47969e-06	15.3122	54	61	24.8
PF3D7_0520300	U6 snRNA-associated Sm-like protein LSm2, putative	0.724925	-0.464097	0.103096	32.9966	7	7	12.1
PF3D7_0602100	ATP-dependent RNA helicase, putative	0.724905	-0.464135	0.806359	192.758	4	4	157.3
PF3D7_1243600	translation initiation factor SUI1, putative	0.724154	-0.465632	0.0421844	33.3609	18	20	12.9
PF3D7_1405600	ribonucleoside-diphosphate reductase small chain, putative	0.722015	-0.469899	0.756719	164.797	5	5	40.6
PF3D7_1105400	40S ribosomal protein S4, putative	0.72072	-0.47249	1.75138e-16	10.0428	198	221	29.8
PF3D7_0517000	60S ribosomal protein L12, putative	0.718456	-0.477029	2.46349e-05	18.306	64	84	18.1
PF3D7_0614500	60S ribosomal protein L19	0.71814	-0.477663	4.90587e-05	19.2256	64	70	21.6
PF3D7_0618500	malate dehydrogenase	0.717043	-0.479869	0.0141029	26.3474	15	16	34
PF3D7_0719700	40S ribosomal protein S10, putative	0.715089	-0.483805	0.000642456	22.4194	50	57	16.5
PF3D7_1248700	conserved Plasmodium protein, unknown function	0.714857	-0.484273	0.16718	48.4988	20	22	231.3
PF3D7_1353900	proteasome subunit alpha type-7, putative	0.713837	-0.486334	0.295247	54.3892	7	7	27.2
PF3D7_1341200	60S ribosomal protein L18, putative	0.713508	-0.486999	9.79458e-06	18.3281	103	121	21.7
PF3D7_1130100	60S ribosomal protein L38	0.712754	-0.488523	8.2266e-07	16.5073	109	116	10.3
PF3D7_1466400	AP2 domain transcription factor AP2-EXP	0.712061	-0.489928	0.114414	43.8193	25	29	92.1
PF3D7_1011800	PRE-binding protein	0.71199	-0.490071	1.49235e-20	9.48661	442	486	131.6
PF3D7_1462300	GTP-binding protein, putative	0.711984	-0.490084	0.0565331	37.8486	33	37	161.2
PF3D7_1143200	DnaJ protein, putative	0.711757	-0.490543	0.370484	70.783	21	21	39.4
PF3D7_0511500	RNA pseudouridylate synthase, putative	0.71119	-0.491694	0.0639379	37.4403	22	25	1187.6
PF3D7_0621800	nascent polypeptide-associated complex subunit alpha, putative	0.710409	-0.493277	0.191919	44.9734	8	8	20.6
PF3D7_1225200	conserved Plasmodium protein, unknown function	0.709782	-0.494552	0.108949	26.0785	6	10	138.1
PF3D7_0308600	pre-mRNA-processing factor 19, putative	0.708825	-0.496498	0.288298	59.6461	15	16	60.8
PF3D7_1231600	pre-mRNA-splicing factor ATP-dependent RNA helicase PRP2, putative	0.708786	-0.496579	0.356336	66.6194	14	16	137.2
PF3D7_1417500	H/ACA ribonucleoprotein complex subunit 4, putative	0.707686	-0.498819	0.000457645	21.4661	44	49	52.9
PF3D7_1144000	40S ribosomal protein S21	0.707505	-0.499188	0.00135622	22.9481	36	39	9.1
PF3D7_0609000	nucleoporin NUP637, putative	0.706681	-0.500869	0.423699	70.4367	8	9	720.5
PF3D7_0814000	60S ribosomal protein L13-2, putative	0.70665	-0.500933	1.91291e-11	11.8773	119	132	25.4
PF3D7_0928200	conserved Plasmodium protein, unknown function	0.706186	-0.501879	0.552596	93.6355	8	8	83
PF3D7_1474500	splicing factor 3A subunit 1, putative	0.706111	-0.502034	0.523806	89.8324	10	10	83.7
PF3D7_1426100	transcription factor BTF3, putative	0.70462	-0.505082	0.00133236	22.3655	31	35	19.4
PF3D7_0316700	protein YOP1, putative	0.704207	-0.505928	0.28576	60.7106	19	22	26
PF3D7_0629800	cullin-like protein, putative	0.703977	-0.5064	0.615852	110.711	8	8	136.3
PF3D7_0527100	ubiquitin-conjugating enzyme E2 N, putative	0.703975	-0.506403	0.58433	94.3593	5	5	17.4
PF3D7_1142600	60S ribosomal protein L35ae, putative	0.702769	-0.508878	1.87273e-05	17.2238	47	51	16.3
PF3D7_1132300	nucleic acid binding protein, putative	0.701499	-0.511487	0.0970417	41.3595	22	22	31.7
PF3D7_1354600	60S ribosomal protein L7-2, putative	0.701484	-0.511518	0.106662	41.2114	17	20	31
PF3D7_1358100	Sas10 domain-containing protein, putative	0.700763	-0.513002	0.391933	72.3796	15	15	88.7
PF3D7_1111100	replication factor C subunit 5, putative	0.699614	-0.515368	0.182975	51.4433	30	36	40.3
PF3D7_1108000	IWS1-like protein, putative	0.699399	-0.515813	0.180388	43.6716	8	8	66.5
PF3D7_1477500	Plasmodium exported protein (PHISTb), unknown function	0.698818	-0.51701	0.720548	144.969	5	5	60.6
PF3D7_1148000	serine/threonine protein kinase, putative	0.698586	-0.51749	0.877886	299.189	4	4	170.7
PF3D7_0307700	conserved Plasmodium protein, unknown function	0.698236	-0.518214			5	5	216.3
PF3D7_1432900	SF-assemblin, putative	0.697811	-0.519092	0.552049	94.9628	8	8	31.2
PF3D7_0518500	ATP-dependent RNA helicase DDX23, putative	0.697273	-0.520205	0.274724	49.0843	6	6	131.2
PF3D7_1251500	ATP-dependent RNA helicase DRS1, putative	0.696193	-0.522441	0.0244266	33.353	44	45	82.6
PF3D7_1012400	hypoxanthine-guanine phosphoribosyltransferase	0.695677	-0.523511	0.030281	33.7714	34	37	26.4
PF3D7_1037500	dynamin-like protein	0.694217	-0.526541	0.0669774	38.9541	30	32	81.5
PF3D7_0908400	conserved Plasmodium protein, unknown function	0.693846	-0.527313	0.69707	138.535	8	8	24.1
PF3D7_0931000	elongation factor Tu, putative	0.692843	-0.5294	0.19557	49.2445	13	13	107.5
PF3D7_0420600	conserved Plasmodium protein, unknown function	0.692836	-0.529414	0.371161	68.794	14	17	69.7
PF3D7_0217900	conserved Plasmodium protein, unknown function	0.691946	-0.531269	0.278591	52.559	8	10	60.6
PF3D7_1468100	kelch domain-containing protein, putative	0.691569	-0.532056	0.00015742	21.695	122	131	295.8
PF3D7_1230800	pre-mRNA-splicing regulator, putative	0.691016	-0.533209	0.0122535	28.1718	24	26	71.3
PF3D7_0626100	oxidoreductase, short-chain dehydrogenase family, putative	0.689638	-0.536089	0.443507	76.9786	11	11	44.8
PF3D7_0415300	cdc2-related protein kinase 3	0.689614	-0.536138			4	4	159.6
PF3D7_1342000	40S ribosomal protein S6	0.688712	-0.538028	7.21371e-09	14.6976	200	207	35.4
PF3D7_0824800	conserved Plasmodium membrane protein, unknown function	0.688088	-0.539334	0.459568	75.4003	7	7	154.9
PF3D7_1472200	histone deacetylase, putative	0.687748	-0.540047	0.231628	55.6577	23	24	268.9
PF3D7_0219600	replication factor C subunit 1, putative	0.687069	-0.541473	0.000180425	21.8933	116	123	104.2
PF3D7_1445200	ATP-dependent RNA helicase MAK5, putative	0.686767	-0.542108	0.638406	114.982	6	6	94.1
PF3D7_1407300	pre-mRNA-splicing factor 38B, putative	0.684762	-0.546325	0.494127	78.6619	6	6	81.8
PF3D7_0519400	40S ribosomal protein S24	0.684329	-0.547239	8.04604e-06	17.5104	72	77	15.4
PF3D7_0621300	mRNA-binding protein PUF3	0.683931	-0.548077	0.347058	64.7133	12	13	94.3
PF3D7_0201600	PHISTb domain-containing RESA-like protein 1	0.683197	-0.549627	0.52198	84.0615	6	6	58.6
PF3D7_0505800	small ubiquitin-related modifier	0.682348	-0.551421	0.0143681	28.903	23	24	11.1
PF3D7_0704100	conserved Plasmodium membrane protein, unknown function	0.682066	-0.552016	0.113499	36.3195	9	10	425.3
PF3D7_1340300	nucleolar complex protein 2, putative	0.681442	-0.553337	0.000776154	22.6239	47	50	114.3
PF3D7_1119000	acyl-CoA-binding protein, putative	0.68059	-0.555142	0.373406	69.1223	13	14	43
PF3D7_1113300	UDP-galactose transporter, putative	0.679463	-0.557534	0.121103	42.8079	17	22	39.4
PF3D7_1143300	DNA-directed RNA polymerases I and III subunit RPAC1, putative	0.679197	-0.558099	0.789336	186.337	5	5	39
PF3D7_1356100	conserved Plasmodium protein, unknown function	0.677321	-0.562088	0.274767	53.7602	8	8	113.8
PF3D7_1147300	conserved Plasmodium protein, unknown function	0.675503	-0.565967	0.755364	154.835	4	4	158.9
PF3D7_0528800	nucleolar preribosomal GTPase, putative	0.675427	-0.566128	0.0569395	36.7587	22	23	63.9
PF3D7_0802200	1-cys peroxiredoxin	0.675079	-0.566871	0.000430103	19.9106	29	31	25.2
PF3D7_0903900	60S ribosomal protein L32	0.674143	-0.568874	9.52821e-06	17.281	60	63	15.5
PF3D7_0503800	60S ribosomal protein L31	0.673997	-0.569187	0.105122	40.6198	16	22	14.1
PF3D7_1124300	conserved protein, unknown function	0.670481	-0.576731	0.50446	76.6221	5	5	62.3
PF3D7_0721400	rhoptry protein, putative	0.665727	-0.586998	9.0043e-12	10.5708	75	86	24.8
PF3D7_0818800	U3 small nucleolar ribonucleoprotein protein IMP4, putative	0.66559	-0.587295	0.364979	64.35	8	8	43.7
PF3D7_1330800	RNA-binding protein, putative	0.665069	-0.588423	5.36357e-05	18.7236	50	52	68
PF3D7_0617200	conserved protein, unknown function	0.663621	-0.591569	3.52926e-17	9.04289	126	140	53
PF3D7_1309500	H/ACA ribonucleoprotein complex subunit 1, putative	0.663493	-0.591846	0.0301742	30.2345	16	19	25
PF3D7_0611600	basal complex transmembrane protein 1	0.662956	-0.593015	0.626667	114.833	8	8	76.7
PF3D7_1427500	DNA mismatch repair protein MSH2, putative	0.662761	-0.593438	0.0276636	34.5309	62	67	94.7
PF3D7_1457700	large ribosomal subunit nuclear export factor, putative	0.662143	-0.594786	0.499261	84.7886	10	10	177.7
PF3D7_1027800	60S ribosomal protein L3	0.661843	-0.595439	1.85055e-11	12.3283	164	180	44.2
PF3D7_1030100	pre-mRNA-splicing factor ATP-dependent RNA helicase PRP22, putative	0.660746	-0.597832	0.575404	91.8878	5	5	149.4
PF3D7_1028300	rRNA-processing protein EBP2, putative	0.660664	-0.598011	0.0913113	41.5116	28	30	37.7
PF3D7_1249100	conserved protein, unknown function	0.659015	-0.601617	0.00131524	23.5865	46	51	44.8
PF3D7_1438000	eukaryotic translation initiation factor eIF2A, putative	0.658812	-0.602062	2.40215e-05	18.2241	61	77	76.8
PF3D7_1328100	proteasome subunit beta type-7, putative	0.657341	-0.605287	0.512537	78.3978	5	5	30
PF3D7_0203700	protein MAK16, putative	0.656937	-0.606174	0.305606	58.615	10	11	51.5
PF3D7_1008800	nucleolar protein 5, putative	0.656671	-0.606756	2.64208e-14	10.2428	126	138	53.4
PF3D7_1124100	BEACH domain-containing protein, putative	0.656174	-0.607851			3	3	195.8
PF3D7_0608500	proteasome subunit alpha type-2, putative	0.656125	-0.607956	0.163782	45.1187	12	14	26.5
PF3D7_0716000	RNA-binding protein, putative	0.655845	-0.608573	0.546423	89.1873	6	6	132.7
PF3D7_0215700	DNA-directed RNA polymerase II subunit RPB2, putative	0.655528	-0.60927	0.00323677	24.7841	32	35	151.7
PF3D7_0218000	replication factor C subunit 2, putative	0.655241	-0.609903	0.0125486	30.7162	53	53	37.9
PF3D7_1407100	rRNA 2'-O-methyltransferase fibrillarin, putative	0.654848	-0.610768	1.48116e-08	14.3276	118	141	34.1
PF3D7_1004400	RNA-binding protein, putative	0.653716	-0.613265	0.0092009	25.8163	21	26	106.3
PF3D7_1244700	conserved protein, unknown function	0.653411	-0.613938	0.578485	92.6383	5	5	26.3
PF3D7_0303200	HAD superfamily protein, putative	0.65302	-0.614801	0.0400261	35.636	35	41	134.7
PF3D7_1313000	ubiquitin-like protein nedd8 homologue, putative	0.652534	-0.615876	0.507552	84.0391	7	7	8.7
PF3D7_1211700	DNA replication licensing factor MCM5, putative	0.65173	-0.617653	0.739767	156.005	5	5	85.9
PF3D7_1422400	conserved Plasmodium protein, unknown function	0.651112	-0.619022	0.4447	70.8981	6	6	195.4
PF3D7_0406400	cytosolic glyoxalase II	0.650701	-0.619933	0.116966	42.7956	18	19	30.5
PF3D7_1329300	chromatin assembly factor 1 subunit B, putative	0.649225	-0.623211	0.349858	67.4617	19	19	66.5
PF3D7_0716300	conserved protein, unknown function	0.647386	-0.627301	0.689323	126.362	5	5	60.6
PF3D7_1225500	small subunit rRNA processing factor, putative	0.647232	-0.627645	0.130429	38.198	8	8	52.5
PF3D7_1363200	bifunctional polynucleotide phosphatase/kinase	0.646289	-0.629748	0.354796	65.7378	12	12	55.3
PF3D7_0108300	conserved Plasmodium protein, unknown function	0.645967	-0.630467	0.150607	49.5176	74	93	255
PF3D7_0506100	60S ribosomal subunit protein L24, putative	0.645508	-0.631493	0.0285624	31.7076	21	22	24.9
PF3D7_0810000	acyl-CoA binding protein, putative	0.644288	-0.634223	0.261004	43.4373	5	5	10.8
PF3D7_0817900	high mobility group protein B2	0.642851	-0.637443	4.97915e-08	14.8586	111	133	11.5
PF3D7_1328300	conserved protein, unknown function	0.642664	-0.637863	0.0854982	41.7105	36	42	38.8
PF3D7_1027300	peroxiredoxin	0.642535	-0.638153	1.20572e-12	11.7666	187	196	43.9
PF3D7_1204300	eukaryotic translation initiation factor 5A	0.642323	-0.638629	0.00012987	16.425	23	26	17.6
PF3D7_1228800	WD repeat-containing protein, putative	0.642202	-0.638901	0.552596	93.5716	7	7	378.9
PF3D7_0304400	60S ribosomal protein L44	0.642059	-0.639222	0.0111191	28.9158	31	37	12.2
PF3D7_1367500	NADH-cytochrome b5 reductase, putative	0.639723	-0.64448	0.0459398	31.1491	12	12	42.6
PF3D7_1444800	fructose-bisphosphate aldolase	0.639229	-0.645596	1.5407e-05	18.5377	88	90	40.1
PF3D7_0419800	60S ribosomal protein L7ae/L30e, putative	0.638824	-0.646509	0.00794275	25.9736	22	30	27.6
PF3D7_0714500	transcription elongation factor s-II, putative	0.638558	-0.647111	0.00469583	25.8119	31	33	47.4
PF3D7_1405800	ribosome biogenesis protein BOP1, putative	0.638183	-0.647957	0.235407	53.3942	15	17	114.2
PF3D7_1319300	tRNA (guanine(26)-N(2))-dimethyltransferase, putative	0.638114	-0.648113	0.328273	63.3603	13	13	94.8
PF3D7_1245100	kinesin-13, putative	0.637948	-0.648489	0.400423	71.3591	11	11	153.1
PF3D7_0414000	structural maintenance of chromosomes protein 3, putative	0.637295	-0.649966			4	4	141.2
PF3D7_1355100	DNA replication licensing factor MCM6	0.636314	-0.652189	0.000344908	17.3996	21	28	105.7
PF3D7_1229400	macrophage migration inhibitory factor	0.635174	-0.654777	0.102281	40.5744	16	16	12.8
PF3D7_0517400	FACT complex subunit SPT16, putative	0.63407	-0.657286	2.56928e-10	12.7383	127	138	132.7
PF3D7_0419600	ran-specific GTPase-activating protein 1, putative	0.633971	-0.657511	0.0505284	33.7919	16	17	33.2
PF3D7_0725300	conserved protein, unknown function	0.632256	-0.66142	0.0363812	31.8887	16	16	93.5
PF3D7_0711500	regulator of chromosome condensation, putative	0.631741	-0.662594	0.00428028	26.7165	47	54	78.9
PF3D7_1014900	conserved Plasmodium protein, unknown function	0.631506	-0.663132	0.356336	59.0036	6	6	268
PF3D7_0611700	60S ribosomal protein L39	0.630995	-0.664299	0.321591	59.0055	8	8	6.5
PF3D7_0322000	peptidyl-prolyl cis-trans isomerase	0.630839	-0.664657	5.2851e-05	17.4715	35	40	19
PF3D7_0624600	SNF2 helicase, putative	0.627542	-0.672216	2.23771e-13	11.0564	155	174	315.6
PF3D7_1317400	zinc finger protein, putative	0.627118	-0.673191	0.474707	79.8341	8	8	23.2
PF3D7_1447100	conserved Plasmodium protein, unknown function	0.623787	-0.680874	0.615852	102.566	5	5	17.1
PF3D7_1104200	chromatin remodeling protein	0.623581	-0.681352	3.64706e-09	13.3198	97	116	167.4
PF3D7_1334200	chaperone binding protein, putative	0.62194	-0.685152	0.626465	110.52	6	6	62.7
PF3D7_1439900	triosephosphate isomerase	0.621276	-0.686694	0.0171681	30.6785	31	34	27.9
PF3D7_1124800	ribosome biogenesis regulatory protein, putative	0.617228	-0.696125	0.0497711	36.2074	26	27	29.8
PF3D7_1207100	small subunit rRNA processing factor, putative	0.61555	-0.700053	0.069097	30.9447	8	8	100.2
PF3D7_1461200	U3 small nucleolar ribonucleoprotein protein IMP3, putative	0.615343	-0.700538	0.0138468	20.0425	8	8	22
PF3D7_0501000	Plasmodium exported protein, unknown function	0.615125	-0.701048	0.0584215	38.2468	33	36	30.7
PF3D7_1311800	M1-family alanyl aminopeptidase	0.613197	-0.705577	0.0822394	39.731	21	22	126.1
PF3D7_0508900	conserved Plasmodium protein, unknown function	0.613091	-0.705826	0.274767	57.8197	15	16	370.2
PF3D7_1408500	conserved Plasmodium protein, unknown function	0.61079	-0.711252	0.375201	67.3795	11	17	23
PF3D7_1237200	conserved Plasmodium protein, unknown function	0.609364	-0.714623	0.00551303	27.0284	38	41	230.8
PF3D7_0307900	conserved Plasmodium protein, unknown function	0.608251	-0.717262	0.156796	46.4461	16	16	448.2
PF3D7_1331300	signal peptidase complex catalytic subunit SEC11	0.607995	-0.71787	0.679373	131.428	8	8	21.1
PF3D7_1414800	small nuclear ribonucleoprotein-associated protein B, putative	0.604807	-0.725453	0.00623098	24.7782	20	21	22.3
PF3D7_1133800	RNA (uracil-5-)methyltransferase, putative	0.604492	-0.726206	0.10308	42.886	29	30	101.6
PF3D7_1220900	heterochromatin protein 1	0.60427	-0.726734	0.000959754	22.8307	45	52	31
PF3D7_0416400	histone acetyltransferase, putative	0.603182	-0.729335	0.0117253	28.3891	27	28	146.7
PF3D7_0210100	60S ribosomal protein L37ae, putative	0.602856	-0.730115	0.0763673	31.8047	8	8	10.8
PF3D7_0208200	KRR1 small subunit processome component, putative	0.599884	-0.737245	0.330508	58.3602	7	7	36.1
PF3D7_1129400	rRNA (cytosine-C(5))-methyltransferase, putative	0.599051	-0.739249	0.0328341	32.2897	20	21	74.4
PF3D7_1334500	MSP7-like protein	0.598798	-0.739858	0.102281	42.6452	28	30	70.7
PF3D7_1461300	40S ribosomal protein S28e, putative	0.597626	-0.742684	0.0323684	24.7519	8	8	7.5
PF3D7_0412000	LITAF-like zinc finger protein, putative	0.59722	-0.743664	0.267866	51.1775	7	7	92.2
PF3D7_1028400	nucleolar preribosomal assembly protein, putative	0.596133	-0.746294	0.267692	57.1301	14	14	57.1
PF3D7_0822500	dynein light chain 1	0.595335	-0.748227	0.19976	45.7235	8	8	23.1
PF3D7_1234900	conserved Plasmodium protein, unknown function	0.59485	-0.749403	0.469583	78.4258	8	8	16.2
PF3D7_1015900	enolase	0.594279	-0.750788	1.51035e-09	13.6221	141	155	48.7
PF3D7_1119300	splicing factor U2AF small subunit, putative	0.593788	-0.75198	0.254217	51.4845	8	8	35.3
PF3D7_0218400	ATP-dependent RNA helicase DDX47, putative	0.592172	-0.755912	0.0543207	28.6974	8	8	65.2
PF3D7_1004000	60S ribosomal protein L13, putative	0.589995	-0.761226	7.13723e-08	13.7626	62	73	23.8
PF3D7_0505500	DNA mismatch repair protein MSH6, putative	0.588602	-0.764636	0.00102318	23.3663	52	59	156.4
PF3D7_0513300	purine nucleoside phosphorylase	0.587555	-0.767204	0.0763673	35.4342	12	14	26.9
PF3D7_1443100	conserved Plasmodium protein, unknown function	0.586391	-0.770066	0.035223	25.3483	8	8	67.6
PF3D7_0814200	DNA/RNA-binding protein Alba 1	0.585532	-0.772179	2.39252e-17	9.35155	156	176	27.3
PF3D7_0722600	U3 small nucleolar RNA-associated protein 7, putative	0.584585	-0.774515	0.0366881	31.0014	14	14	70.2
PF3D7_0813600	translation initiation factor SUI1, putative	0.584507	-0.774709	0.200004	45.8636	8	8	31.4
PF3D7_0513600	deoxyribodipyrimidine photo-lyase, putative	0.584233	-0.775383	0.0592442	38.447	36	40	129.2
PF3D7_1029600	adenosine deaminase	0.58401	-0.775934	0.0366881	30.9781	14	15	42.5
PF3D7_1019400	60S ribosomal protein L30e, putative	0.583419	-0.777396	0.0141029	21.8677	10	12	11.8
PF3D7_1364300	pre-mRNA-splicing factor ATP-dependent RNA helicase PRP16	0.583132	-0.778105	0.0151266	26.0952	14	14	134.6
PF3D7_0605900	long chain polyunsaturated fatty acid elongation enzyme, putative	0.583062	-0.778279	0.665623	125.755	8	10	34.7
PF3D7_1364100	6-cysteine protein	0.582752	-0.779047	0.500984	87.7786	14	15	92.7
PF3D7_1021500	ATP-dependent RNA helicase ROK1, putative	0.582408	-0.779898	0.0796674	36.6489	13	13	79.9
PF3D7_1308400	conserved Plasmodium protein, unknown function	0.580147	-0.78551	0.629736	111.564	7	7	737.7
PF3D7_0704700	phosphopantetheine adenylyltransferase, putative	0.57915	-0.787991	0.280054	52.7476	8	10	163.6
PF3D7_0612200	leucine-rich repeat protein	0.579004	-0.788354			3	3	220.3
PF3D7_0518300	proteasome subunit beta type-1, putative	0.576899	-0.793609	0.433587	73.6529	8	8	27.3
PF3D7_1033200	early transcribed membrane protein 10.2	0.575071	-0.798187	0.0638946	36.8727	19	20	38.9
PF3D7_0813300	conserved protein, unknown function	0.57338	-0.802437	5.64287e-13	10.3228	91	100	36.3
PF3D7_1329100	myosin F, putative	0.573041	-0.80329	0.00138565	23.7435	46	51	250.3
PF3D7_1433000	H/ACA ribonucleoprotein complex subunit 3, putative	0.571315	-0.80764	0.167754	42.3726	8	8	6.6
PF3D7_1149000	antigen 332, DBL-like protein	0.569538	-0.812136	0.399689	71.2054	11	12	689.3
PF3D7_0704600	E3 ubiquitin-protein ligase	0.569388	-0.812517	0.414904	66.6219	6	6	460.4
PF3D7_0930600	peptidyl-prolyl cis-trans isomerase	0.569119	-0.813197	0.274767	56.765	13	13	72.6
PF3D7_1342400	casein kinase II beta chain	0.568422	-0.814966	0.449346	75.8419	8	8	45.3
PF3D7_1405900	RNA-binding protein, putative	0.564434	-0.825124	0.000470776	21.0557	37	38	130.8
PF3D7_1033900	ubiquitin-conjugating enzyme E2, putative	0.56434	-0.825364			3	3	21.6
PF3D7_1324100	conserved Plasmodium membrane protein, unknown function	0.564162	-0.825819	0.354027	63.9534	10	11	61.6
PF3D7_1023900	chromodomain-helicase-DNA-binding protein 1 homolog, putative	0.563826	-0.826677	4.16989e-09	13.1983	89	95	381.3
PF3D7_0305600	DNA-(apurinic or apyrimidinic site) lyase, putative	0.563824	-0.826684	0.0516012	33.9405	15	16	72.4
PF3D7_1146000	ribosome assembly protein 4, putative	0.563564	-0.827349	0.00390148	14.8969	8	8	73.1
PF3D7_1143400	translation initiation factor eIF-1A, putative	0.563339	-0.827924	0.0161413	28.281	19	23	17.9
PF3D7_1008000	histone deacetylase 2	0.561022	-0.833872	0.356336	61.5973	7	7	282.2
PF3D7_1004500	conserved Plasmodium protein, unknown function	0.559265	-0.838395	0.352034	60.6676	8	8	24.3
PF3D7_1366600	signal recognition particle receptor subunit alpha, putative	0.558348	-0.840763	0.210656	45.1005	7	7	65.8
PF3D7_1226300	haloacid dehalogenase-like hydrolase, putative	0.555492	-0.848161	5.29405e-06	15.9637	47	53	33.3
PF3D7_1239200	AP2 domain transcription factor, putative	0.553511	-0.853315	0.611278	100.784	5	5	299.4
PF3D7_0527000	DNA replication licensing factor MCM3, putative	0.552201	-0.856734	0.0481527	33.8791	17	18	109.8
PF3D7_0306300	glutaredoxin 1	0.551225	-0.859286	0.432855	73.5278	8	8	12.4
PF3D7_0921800	ribosome production factor 1, putative	0.550254	-0.86183	0.010786	21.8568	11	14	39.2
PF3D7_0317000	proteasome subunit alpha type-3, putative	0.549049	-0.864993	0.0382294	28.8759	11	12	29.3
PF3D7_0202000	knob-associated histidine-rich protein	0.548623	-0.866113	6.5135e-10	13.5052	165	173	71.3
PF3D7_1468800	splicing factor U2AF large subunit, putative	0.545032	-0.875588	0.311086	56.1906	7	7	97.4
PF3D7_1417800	DNA replication licensing factor MCM2	0.540784	-0.886876	0.000505833	21.8078	49	52	111.5
PF3D7_0501200	parasite-infected erythrocyte surface protein	0.535962	-0.899798	0.00941866	26.562	22	26	48.7
PF3D7_1321900	conserved protein, unknown function	0.53369	-0.905925	0.374893	64.3551	7	7	32.7
PF3D7_0506800	transcription factor 25, putative	0.531972	-0.910577	0.0109152	21.916	11	13	110.2
PF3D7_1327300	conserved Plasmodium protein, unknown function	0.531091	-0.912969	0.53626	87.3082	6	6	205.5
PF3D7_1353800	proteasome subunit alpha type-4, putative	0.529142	-0.918272	0.169635	42.5767	8	8	27.9
PF3D7_0821000	conserved Plasmodium protein, unknown function	0.523449	-0.933879	0.00118372	23.2015	43	45	60.5
PF3D7_1021800	schizont egress antigen-1	0.51924	-0.945526	0.630958	108.134	5	5	244.9
PF3D7_0827000	ATP-dependent RNA helicase DBP10, putative	0.518613	-0.94727	0.00228616	16.3832	11	14	151.1
PF3D7_1317800	40S ribosomal protein S19	0.517636	-0.949991	0.000162926	19.5724	42	45	16.8
PF3D7_0715300	calcium/calmodulin-dependent protein kinase, putative	0.515807	-0.955098	0.423699	63.7519	5	9	61.3
PF3D7_1435400	ER membrane protein complex subunit 4, putative	0.515661	-0.955505	0.526789	87.608	8	9	21.8
PF3D7_0807500	proteasome subunit alpha type-6, putative	0.514697	-0.958206	0.30676	57.4667	8	8	29.5
PF3D7_1370300	membrane associated histidine-rich protein 1	0.511401	-0.967474	0.687762	129.941	6	6	28.9
PF3D7_0401800	Plasmodium exported protein (PHISTb), unknown function	0.500731	-0.997891	1.00728e-07	15.0937	103	105	60.3
PF3D7_1230500	WD repeat-containing protein, putative	0.494111	-1.01709	0.384373	65.566	7	7	59.3
PF3D7_1458300	conserved Plasmodium protein, unknown function	0.487597	-1.03624	0.615858	113.724	12	12	183.5
PF3D7_0821700	60S ribosomal protein L22, putative	0.486594	-1.03921	0.00214036	21.8261	22	27	16.4
PF3D7_0831400	Plasmodium exported protein, unknown function	0.486228	-1.0403	0.0366881	31.9795	17	17	36.4
PF3D7_0721300	ATP-dependent RNA helicase DBP7, putative	0.486051	-1.04082	0.321591	42.1858	5	5	105
PF3D7_0532400	lysine-rich membrane-associated PHISTb protein	0.483111	-1.04957	8.43379e-10	12.4154	85	97	61.1
PF3D7_0519800	EELM2 domain-containing protein, putative	0.481722	-1.05373	0.186564	39.5772	6	6	78.3
PF3D7_0113200	Plasmodium exported protein, unknown function	0.481546	-1.05426	0.0040898	15.0748	8	8	70.1
PF3D7_1360100	RNA-binding protein, putative	0.480004	-1.05888	0.33797	52.2591	5	5	21.1
PF3D7_0704300	conserved Plasmodium membrane protein, unknown function	0.476437	-1.06964	0.000107208	12.6758	15	18	217.5
PF3D7_1202900	high mobility group protein B1	0.47516	-1.07351	4.60898e-25	6.53276	115	145	11.3
PF3D7_1466700	60S ribosome subunit biogenesis protein NIP7, putative	0.4728	-1.0807	0.10001	34.5749	9	11	20.4
PF3D7_0529500	cell cycle regulator protein, putative	0.46805	-1.09526	0.308955	57.7181	8	8	20.3
PF3D7_1317100	DNA replication licensing factor MCM4	0.466725	-1.09936	3.17639e-06	14.8315	40	47	115.2
PF3D7_1020700	N-acetyltransferase, GNAT family, putative	0.465794	-1.10224	0.0174212	29.2473	21	22	149.5
PF3D7_0630300	DNA polymerase epsilon catalytic subunit A, putative	0.459984	-1.12035			4	4	344.6
PF3D7_0803800	proteasome subunit beta type-4	0.458617	-1.12464	0.000915161	17.3888	16	19	30.9
PF3D7_0801000	Plasmodium exported protein (PHISTc), unknown function	0.458472	-1.12509	2.84652e-08	12.9235	57	57	147.1
PF3D7_0417500	memo-like protein	0.457093	-1.12944	6.82543e-06	10.9746	18	21	34.3
PF3D7_0320700	signal peptidase complex subunit 2	0.454461	-1.13777	0.000358737	20.1859	34	38	21
PF3D7_0419900	phosphatidylinositol 4-kinase, putative	0.449906	-1.1523			4	4	611.7
PF3D7_1354300	large subunit rRNA methyltransferase, putative	0.44795	-1.15859	0.000191947	18.3659	29	31	120.3
PF3D7_1224000	GTP cyclohydrolase 1	0.442992	-1.17465	3.46715e-06	15.0316	41	48	45.9
PF3D7_1212900	bromodomain protein 2, putative	0.440771	-1.1819	0.0040898	12.869	8	10	125.5
PF3D7_1007700	AP2 domain transcription factor AP2-I	0.438478	-1.18942	0.28377	57.2557	12	12	182.7
PF3D7_1140400	conserved Plasmodium protein, unknown function	0.437415	-1.19292	0.144515	39.7242	9	9	18.6
PF3D7_1149400	Plasmodium exported protein, unknown function	0.431798	-1.21157	0.00875599	22.936	13	14	25.4
PF3D7_1140200	conserved Plasmodium protein, unknown function	0.420907	-1.24843	0.0020697	20.9911	19	19	52.6
PF3D7_0408500	flap endonuclease 1	0.420656	-1.24929	0.0020697	13.0113	9	10	76.7
PF3D7_0821200	conserved protein, unknown function	0.415908	-1.26566	0.10445	35.2441	8	8	22.3
PF3D7_0323000	translation machinery-associated protein 7, putative	0.415706	-1.26637	0.440539	66.176	5	5	6.1
PF3D7_0406700	conserved Plasmodium protein, unknown function	0.411632	-1.28057	0.523806	88.6403	8	8	102.3
PF3D7_0725400	conserved Plasmodium protein, unknown function	0.410976	-1.28287	0.0297972	27.1019	11	14	13
PF3D7_1425900	conserved Plasmodium protein, unknown function	0.40595	-1.30063	0.705773	126.533	4	4	43.2
PF3D7_1126900	small nuclear ribonucleoprotein F, putative	0.398725	-1.32653	0.00647925	16.7971	8	8	9.9
PF3D7_0511200	stearoyl-CoA desaturase	0.397954	-1.32933	0.226396	44.0006	6	6	114.1
PF3D7_0316500	kinetochore protein NUF2, putative	0.395771	-1.33726	0.303618	48.3103	5	5	54.7
PF3D7_1021900	PHAX domain-containing protein, putative	0.393474	-1.34566	0.0050962	22.3806	17	19	267.4
PF3D7_0500800	mature parasite-infected erythrocyte surface antigen	0.388436	-1.36425	2.60591e-11	11.8722	117	123	168.3
PF3D7_1411400	plastid replication-repair enzyme	0.370388	-1.43289	0.187244	42.4873	7	7	235.8
PF3D7_0828300	conserved protein, unknown function	0.368864	-1.43884	0.000380189	19.0623	26	26	65.3
PF3D7_1237600	periodic tryptophan protein 1, putative	0.367301	-1.44497	0.00228616	21.6795	20	21	58.8
PF3D7_1343300	CDT1-like protein, putative	0.365925	-1.45038			4	4	114.6
PF3D7_1460500	conserved Plasmodium protein, unknown function	0.346553	-1.52885			4	4	192
PF3D7_1207900	conserved Plasmodium protein, unknown function	0.344258	-1.53844	0.686999	133.558	8	8	47.8
PF3D7_1217200	multiple RNA-binding domain-containing protein 1, putative	0.34417	-1.53881	0.279546	54.476	8	8	131.1
PF3D7_0522800	pre-mRNA-splicing factor BUD31, putative	0.341477	-1.55014	0.0205803	19.876	7	7	17.4
PF3D7_1319400	conserved Plasmodium protein, unknown function	0.338994	-1.56067	0.348376	53.3523	5	5	127.7
PF3D7_1403400	conserved Plasmodium protein, unknown function	0.338502	-1.56276	0.254217	51.5316	8	8	78.8
PF3D7_1364400	conserved Plasmodium protein, unknown function	0.330591	-1.59688	0.235407	54.6834	16	16	386.3
PF3D7_0111800	eukaryotic translation initiation factor 4E, putative	0.32173	-1.63608			4	4	73
Q99ZW2	CRISPR-associated endonuclease Cas9/Csn1	0.316576	-1.65938	1.88e-62	1.28063	2014	2220	158.4
PF3D7_0107000	centrin-1	0.306323	-1.70687	0.00104699	17.07	14	15	19.6
PF3D7_0510500	topoisomerase I	0.290912	-1.78135			4	4	98.1
PF3D7_0604100	AP2 domain transcription factor	0.281582	-1.82837	0.462439	69.2819	5	5	229.6
PF3D7_0408000	conserved Plasmodium protein, unknown function	0.277688	-1.84847			3	3	20.9
PF3D7_1346000	dynactin subunit 2, putative	0.273673	-1.86947			4	4	82.6
PF3D7_0625100	sphingomyelin synthase 2, putative	0.251018	-1.99414			5	5	46.7
PF3D7_1119800	alternative splicing factor ASF-1, putative	0.248938	-2.00614			5	5	23.7
PF3D7_0108500	conserved Plasmodium protein, unknown function	0.217207	-2.20286			3	3	19.7
PF3D7_0110500	bromodomain protein, putative	0.211957	-2.23816	0.184911	34.8428	5	5	268.2
PF3D7_1107400	DNA repair protein RAD51	0.187462	-2.41533	0.474027	63.316	4	4	38.6
PF3D7_1415000	uracil-DNA glycosylase	0.187422	-2.41564			4	4	37.5
PF3D7_1468900	zinc finger protein, putative	0.112584	-3.15092			5	5	97.3
PF3D7_0114100	Pfmc-2TM Maurer's cleft two transmembrane protein	0.001	-1000			4	4	26.9
PF3D7_0317500	kinesin-5	0.001	-1000			3	3	191.8
PF3D7_0803400	DNA repair and recombination protein RAD54, putative	0.001	-1000			3	3	143
PF3D7_0903300	conserved protein, unknown function	0.001	-1000			4	4	381
PF3D7_0919900	regulator of chromosome condensation-PP1-interacting protein	0.001	-1000			3	3	396.2
PF3D7_1130700	structural maintenance of chromosomes protein 1, putative	0.001	-1000			3	3	214.7
PF3D7_1338700	conserved protein, unknown function	0.001	-1000			3	3	73.2
PF3D7_1359000	conserved Plasmodium protein, unknown function	0.001	-1000			3	3	394.6
PF3D7_1448300	conserved protein, unknown function	0.001	-1000			3	3	191

## Sheet: Legend
Source data for Table EV8 (comparison of var gene intron-targeted dCas9 to non-targeted dCas9 immunoprecipitations). Ratio, log2(ratio), peptides used (Pept. used), total peptides, and protein molecular weight (MW) in kilodaltons (kDa) are provided for all proteins. Adjusted p-value and the percent coefficient of variation (CV %) are shown for proteins present in both strains. All P. falciparum p…
